# Supplementary material for: Crystal structure of tetra­kis­(μ-caproato-κ2 O:O′)bis­[(4-cyano­pyridine-κN 1)copper(II)]
Source: Acta Crystallogr E Crystallogr Commun. 2015 Oct 14;71(Pt 11):m195–6. doi: 10.1107/S2056989015019052 (PMC4645092; doi:10.1107/S2056989015019052)
Supplement: Supplementary file 1 [file e-71-0m195-sup1.cif]

##############################################################################
#                                                                            #
# This CIF contains the data in a paper accepted for publication in          #
# Acta Crystallographica Section E. It conforms to the requirements of       #
# Notes for Authors for Acta Crystallographica Section E, and has been       #
# peer reviewed under the auspices of the IUCr Commission on Journals.       #
#                                                                            #
# Full details of the Crystallographic Information File format               #
# are given in the paper "The Crystallographic Information File (CIF):       #
# a New Standard Archive File for Crystallography" by S. R. Hall, F. H.      #
# Allen and I. D. Brown [Acta Cryst. (1991), A47, 655-685].                  #
#                                                                            #
# The current version of the core CIF dictionary is obtainable from          #
# ftp://ftp.iucr.org/pub/cif_core.dic.                                       #
#                                                                            #
# Software is freely available for graphical display of the structure(s)     #
# in this CIF. For information consult the CIF software page                 #
# http://www.iucr.org/resources/cif/software.                                #
#                                                                            #
# This file may be used for bona fide research purposes within the           #
# scientific community so long as proper attribution is given to the journal # 
# article from which it was obtained.                                        #
#                                                                            #
##############################################################################
data_I
_database_code_depnum_ccdc_archive 'CCDC 1430487'
_audit_creation_method     SHELXL-2012
_chemical_name_systematic
;\
Tetrakis(\m-caproato-\k^2^<i>O</i>:<i>O</i>')bis[(4-cyanopyridine-\
\k<i>N</i>^1^)copper(II)]
;
_chemical_name_common
;
Copper caproato 4-cyanopyridine
;
_chemical_formula_moiety     'C36 H52 Cu2 N4 O8'
_chemical_formula_sum     'C36 H52 Cu2 N4 O8'
_chemical_formula_iupac     '[Cu2 (C6 H11 O2)4 (C6 H4 N2)2]'
_chemical_formula_weight     795.92
_chemical_melting_point     ?
_shelx_space_group_comment
;
The symmetry employed for this shelxl refinement is uniquely defined
by the following loop, which should always be used as a source of
symmetry information in preference to the above space-group names.
They are only intended as comments.
;
_space_group_crystal_system     monoclinic
_space_group_name_H-M_alt     'P 21/c'
_space_group_name_Hall     '-P 2ybc'
loop_
    _space_group_symop_operation_xyz
    'x, y, z'
    '-x, y+1/2, -z+1/2'
    '-x, -y, -z'
    'x, -y-1/2, z-1/2'
_cell_length_a     8.7740(4)
_cell_length_b     25.3083(11)
_cell_length_c     17.7893(8)
_cell_angle_alpha     90.00
_cell_angle_beta     101.321(2)
_cell_angle_gamma     90
_cell_volume     3873.3(3)
_cell_formula_units_Z     4
_cell_measurement_reflns_used     6882
_cell_measurement_theta_min     2.6
_cell_measurement_theta_max     28.2
_cell_measurement_temperature     100(2)
_exptl_crystal_description     plate
_exptl_crystal_colour     green
_exptl_crystal_size_max     0.42
_exptl_crystal_size_mid     0.18
_exptl_crystal_size_min     0.14
_exptl_crystal_density_diffrn     1.365
_exptl_crystal_density_meas     ?
_exptl_crystal_density_method     ?
_exptl_crystal_F_000     1672
_exptl_absorpt_coefficient_mu     1.151
_exptl_absorpt_correction_type     multi-scan
_exptl_absorpt_process_details
;
(SADABS; Sheldrick, 1996)
;
_exptl_absorpt_correction_T_min     0.780
_exptl_absorpt_correction_T_max     0.851
_exptl_special_details
;
;
_diffrn_ambient_temperature     100(2)
_diffrn_radiation_type     MoK\a
_diffrn_radiation_wavelength     0.71073
_diffrn_radiation_source     'fine-focus sealed tube'
_diffrn_measurement_device_type     'Bruker SMART APEXII  CCD '
_diffrn_measurement_method     '\w and \f scan'
_diffrn_detector_area_resol_mean     ?
_diffrn_reflns_number     29777
_diffrn_reflns_av_R_equivalents     0.0317
_diffrn_reflns_theta_min     2.34
_diffrn_reflns_theta_max     30.07
_diffrn_reflns_theta_full     25.242
_diffrn_measured_fraction_theta_max     0.990
_diffrn_measured_fraction_theta_full     0.994
_diffrn_reflns_limit_h_min     -12
_diffrn_reflns_limit_h_max     12
_diffrn_reflns_limit_k_min     -35
_diffrn_reflns_limit_k_max     27
_diffrn_reflns_limit_l_min     -25
_diffrn_reflns_limit_l_max     20
_refine_special_details
;
One of the four pentane side chains was found to be two fold
disordered.The components of disorder could be completed through
successive difference fourier.The two components were refined
with sum of their occupancies restrained as 1. Also the bond
distances and thermal parameters of the disordered components
were restrained to be with in chemically meaningful range.
Finally when the refinement converged the relative occupancies
were 0.725 and 0.275. The alkyl and aromatic hydrogens were
allowed to ride at a distance of 0.99\%A and 0.95\%A
respectively during refinement.
;
_reflns_number_total     11382
_reflns_number_gt     8952
_reflns_threshold_expression     'I > 2\s(I)'
_refine_ls_structure_factor_coef     Fsqd
_refine_ls_matrix_type     full
_refine_ls_R_factor_all     0.0507
_refine_ls_R_factor_gt     0.0351
_refine_ls_wR_factor_gt     0.0788
_refine_ls_wR_factor_ref     0.0842
_refine_ls_goodness_of_fit_ref     1.034
_refine_ls_restrained_S_all     1.029
_refine_ls_number_reflns     11382
_refine_ls_number_parameters     502
_refine_ls_number_restraints     155
_refine_ls_hydrogen_treatment     constr
_refine_ls_weighting_scheme     calc
_refine_ls_weighting_details
;
 w=1/[\s^2^(Fo^2^)+(0.0362P)^2^+1.0430P]
 where P=(Fo^2^+2Fc^2^)/3
;
_atom_sites_solution_hydrogens     geom
_atom_sites_solution_primary     direct
_atom_sites_solution_secondary     difmap
_refine_ls_shift/su_max     0.002
_refine_ls_shift/su_mean     0.000
_refine_diff_density_max     0.471
_refine_diff_density_min     -0.404
_refine_ls_extinction_method     none
_refine_ls_extinction_coef     ?
loop_
    _atom_type_symbol
    _atom_type_description
    _atom_type_scat_dispersion_real
    _atom_type_scat_dispersion_imag
    _atom_type_scat_source
    'C' 'C' 0.0033 0.0016
                         'International Tables Vol C Tables 4.2.6.8 and 6.1.1.4'
    'H' 'H' 0.0000 0.0000
                         'International Tables Vol C Tables 4.2.6.8 and 6.1.1.4'
    'N' 'N' 0.0061 0.0033
                         'International Tables Vol C Tables 4.2.6.8 and 6.1.1.4'
    'O' 'O' 0.0106 0.0060
                         'International Tables Vol C Tables 4.2.6.8 and 6.1.1.4'
    'Cu' 'Cu' 0.3201 1.2651
                         'International Tables Vol C Tables 4.2.6.8 and 6.1.1.4'
_computing_data_collection
;
APEX2 (Bruker, 2004)
;
_computing_cell_refinement
;
SAINT (Bruker, 2004)
;
_computing_data_reduction
;
SAINT (Bruker, 2004)
;
_computing_structure_solution
;
SHELXS-97 (Sheldrick, 2008)
;
_computing_structure_refinement
;
SHELXL-2012/9 (Sheldrick, 2015)
;
_computing_molecular_graphics
;
ORTEP-3 for Windows (Farrugia, 2012) and Mercury (Macrae <i>et al.</i>,
2008)
;
_computing_publication_material
;
SHELXL2012/9 (Sheldrick, 2015)
;
loop_
    _atom_site_type_symbol
    _atom_site_label
    _atom_site_fract_x
    _atom_site_fract_y
    _atom_site_fract_z
    _atom_site_U_iso_or_equiv
    _atom_site_adp_type
    _atom_site_calc_flag
    _atom_site_occupancy
    _atom_site_disorder_assembly
    _atom_site_disorder_group
    C C1 0.60748(19) 0.30675(7) 0.58958(9) 0.0163(3) Uani d 1 . .
    H H1 0.6381 0.2711 0.5851 0.020 Uiso calc 1 . .
    C C2 0.6355(2) 0.34294(7) 0.53544(10) 0.0177(3) Uani d 1 . .
    H H2 0.6834 0.3324 0.4943 0.021 Uiso calc 1 . .
    C C3 0.59136(19) 0.39498(7) 0.54309(9) 0.0164(3) Uani d 1 . .
    C C4 0.52020(19) 0.40919(7) 0.60344(9) 0.0166(3) Uani d 1 . .
    H H4 0.4885 0.4446 0.6094 0.020 Uiso calc 1 . .
    C C5 0.49707(19) 0.37039(7) 0.65427(9) 0.0155(3) Uani d 1 . .
    H H5 0.4490 0.3798 0.6958 0.019 Uiso calc 1 . .
    C C6 0.6159(2) 0.43498(8) 0.48848(10) 0.0223(4) Uani d 1 . .
    C C7 0.24481(19) 0.10600(7) 0.89762(9) 0.0157(3) Uani d 1 . .
    H H7 0.2710 0.0899 0.8536 0.019 Uiso calc 1 . .
    C C8 0.16697(19) 0.07593(7) 0.94337(9) 0.0172(3) Uani d 1 . .
    H H8 0.1395 0.0402 0.9312 0.021 Uiso calc 1 . .
    C C9 0.13064(19) 0.10037(7) 1.00806(9) 0.0157(3) Uani d 1 . .
    C C10 0.17279(19) 0.15263(7) 1.02468(9) 0.0152(3) Uani d 1 . .
    H H10 0.1501 0.1696 1.0688 0.018 Uiso calc 1 . .
    C C11 0.24889(18) 0.17907(7) 0.97479(9) 0.0143(3) Uani d 1 . .
    H H11 0.2771 0.2150 0.9852 0.017 Uiso calc 1 . .
    C C12 0.0483(2) 0.07087(7) 1.05751(10) 0.0202(4) Uani d 1 . .
    C C13 0.48541(19) 0.30546(7) 0.88176(10) 0.0165(3) Uani d 1 . .
    C C14 0.5101(2) 0.34881(7) 0.94087(10) 0.0217(4) Uani d 1 . .
    H H14A 0.5642 0.3336 0.9902 0.026 Uiso calc 1 . .
    H H14B 0.4069 0.3612 0.9482 0.026 Uiso calc 1 . .
    C C15 0.6021(2) 0.39649(7) 0.92292(10) 0.0223(4) Uani d 1 . .
    H H15A 0.6977 0.3843 0.9065 0.027 Uiso calc 1 . .
    H H15B 0.5392 0.4165 0.8800 0.027 Uiso calc 1 . .
    C C16 0.6459(2) 0.43256(7) 0.99196(10) 0.0220(4) Uani d 1 . .
    H H16A 0.5497 0.4435 1.0090 0.026 Uiso calc 1 . .
    H H16B 0.7098 0.4122 1.0343 0.026 Uiso calc 1 . .
    C C17 0.7348(3) 0.48173(8) 0.97790(11) 0.0295(4) Uani d 1 . .
    H H17A 0.8284 0.4712 0.9582 0.035 Uiso calc 1 . .
    H H17B 0.6688 0.5035 0.9381 0.035 Uiso calc 1 . .
    C C18 0.7842(3) 0.51469(8) 1.04962(11) 0.0332(5) Uani d 1 . .
    H H18A 0.6923 0.5244 1.0703 0.050 Uiso calc 1 . .
    H H18B 0.8363 0.5468 1.0370 0.050 Uiso calc 1 . .
    H H18C 0.8558 0.4942 1.0880 0.050 Uiso calc 1 . .
    C C19 0.70285(19) 0.19658(7) 0.81562(9) 0.0154(3) Uani d 1 . .
    C C20 0.86267(19) 0.17169(7) 0.82889(10) 0.0176(3) Uani d 1 . .
    H H20A 0.8726 0.1458 0.8713 0.021 Uiso calc 1 . .
    H H20B 0.9427 0.1993 0.8439 0.021 Uiso calc 1 . .
    C C21 0.8892(2) 0.14391(8) 0.75616(10) 0.0226(4) Uani d 1 . .
    H H21A 0.8788 0.1702 0.7143 0.027 Uiso calc 1 . .
    H H21B 0.9969 0.1302 0.7653 0.027 Uiso calc 1 . .
    C C22 0.7773(2) 0.09835(8) 0.73012(11) 0.0253(4) Uani d 1 . .
    H H22A 0.6694 0.1113 0.7254 0.030 Uiso calc 1 . .
    H H22B 0.7903 0.0867 0.6786 0.030 Uiso calc 1 . .
    C C23 0.8004(2) 0.05124(8) 0.78378(12) 0.0297(4) Uani d 1 . .
    H H23A 0.7936 0.0633 0.8360 0.036 Uiso calc 1 . .
    H H23B 0.9061 0.0368 0.7860 0.036 Uiso calc 1 . .
    C C24 0.6826(3) 0.00750(10) 0.75984(13) 0.0411(6) Uani d 1 . .
    H H24A 0.5784 0.0204 0.7624 0.062 Uiso calc 1 . .
    H H24B 0.7083 -0.0227 0.7944 0.062 Uiso calc 1 . .
    H H24C 0.6849 -0.0034 0.7072 0.062 Uiso calc 1 . .
    C C25 0.15800(19) 0.27344(7) 0.74169(9) 0.0150(3) Uani d 1 . .
    C C26 0.00487(19) 0.30213(7) 0.72607(10) 0.0174(3) Uani d 1 . .
    H H26A -0.0743 0.2813 0.7458 0.021 Uiso calc 1 . .
    H H26B -0.0310 0.3069 0.6702 0.021 Uiso calc 1 . .
    C C27 0.0260(2) 0.35598(7) 0.76576(10) 0.0198(4) Uani d 1 . .
    H H27A 0.0592 0.3505 0.8217 0.024 Uiso calc 1 . .
    H H27B 0.1097 0.3755 0.7477 0.024 Uiso calc 1 . .
    C C28 -0.12088(19) 0.38928(7) 0.75090(10) 0.0184(3) Uani d 1 . .
    H H28A -0.2024 0.3710 0.7725 0.022 Uiso calc 1 . .
    H H28B -0.1586 0.3926 0.6949 0.022 Uiso calc 1 . .
    C C29 -0.0954(2) 0.44412(8) 0.78583(11) 0.0252(4) Uani d 1 . .
    H H29A -0.0742 0.4409 0.8424 0.030 Uiso calc 1 . .
    H H29B -0.0025 0.4600 0.7710 0.030 Uiso calc 1 . .
    C C30 -0.2329(2) 0.48086(8) 0.76122(12) 0.0325(5) Uani d 1 . .
    H H30A -0.2500 0.4863 0.7056 0.049 Uiso calc 1 . .
    H H30B -0.2114 0.5149 0.7874 0.049 Uiso calc 1 . .
    H H30C -0.3260 0.4651 0.7747 0.049 Uiso calc 1 . .
    C C31 0.36022(19) 0.16115(7) 0.68197(10) 0.0166(3) Uani d 1 . .
    C C32 0.2997(7) 0.1186(4) 0.6233(6) 0.0184(13) Uani d 0.725(5) A 1
    H H32A 0.3523 0.0848 0.6405 0.022 Uiso calc 0.725(5) A 1
    H H32B 0.3279 0.1282 0.5739 0.022 Uiso calc 0.725(5) A 1
    C C33 0.1248(4) 0.11020(16) 0.6104(2) 0.0188(7) Uani d 0.725(5) A 1
    H H33A 0.0965 0.1005 0.6598 0.023 Uiso calc 0.725(5) A 1
    H H33B 0.0966 0.0802 0.5748 0.023 Uiso calc 0.725(5) A 1
    C C34 0.0300(3) 0.15831(11) 0.57799(15) 0.0245(7) Uani d 0.725(5) A 1
    H H34A -0.0800 0.1524 0.5814 0.029 Uiso calc 0.725(5) A 1
    H H34B 0.0675 0.1894 0.6101 0.029 Uiso calc 0.725(5) A 1
    C C35 0.0382(4) 0.17068(13) 0.49539(17) 0.0380(9) Uani d 0.725(5) A 1
    H H35A 0.0119 0.1384 0.4642 0.046 Uiso calc 0.725(5) A 1
    H H35B 0.1462 0.1806 0.4929 0.046 Uiso calc 0.725(5) A 1
    C C36 -0.0707(9) 0.2152(2) 0.4604(3) 0.0436(13) Uani d 0.725(5) A 1
    H H36A -0.1766 0.2074 0.4671 0.065 Uiso calc 0.725(5) A 1
    H H36B -0.0695 0.2181 0.4055 0.065 Uiso calc 0.725(5) A 1
    H H36C -0.0358 0.2486 0.4859 0.065 Uiso calc 0.725(5) A 1
    C C32' 0.3276(19) 0.1158(10) 0.6250(17) 0.014(3) Uani d 0.275(5) A 2
    H H32C 0.3859 0.1200 0.5830 0.016 Uiso calc 0.275(5) A 2
    H H32D 0.3537 0.0813 0.6504 0.016 Uiso calc 0.275(5) A 2
    C C33' 0.1558(13) 0.1214(4) 0.5961(6) 0.026(2) Uani d 0.275(5) A 2
    H H33C 0.1033 0.1199 0.6405 0.031 Uiso calc 0.275(5) A 2
    H H33D 0.1193 0.0907 0.5629 0.031 Uiso calc 0.275(5) A 2
    C C34' 0.1052(8) 0.1717(3) 0.5512(4) 0.0249(17) Uani d 0.275(5) A 2
    H H34C 0.1350 0.2023 0.5856 0.030 Uiso calc 0.275(5) A 2
    H H34D 0.1632 0.1744 0.5089 0.030 Uiso calc 0.275(5) A 2
    C C35' -0.0658(9) 0.1753(3) 0.5179(5) 0.040(2) Uani d 0.275(5) A 2
    H H35C -0.0963 0.1461 0.4810 0.049 Uiso calc 0.275(5) A 2
    H H35D -0.1257 0.1717 0.5593 0.049 Uiso calc 0.275(5) A 2
    C C36' -0.103(2) 0.2273(5) 0.4779(9) 0.048(4) Uani d 0.275(5) A 2
    H H36D -0.0707 0.2562 0.5143 0.073 Uiso calc 0.275(5) A 2
    H H36E -0.2153 0.2296 0.4581 0.073 Uiso calc 0.275(5) A 2
    H H36F -0.0477 0.2300 0.4353 0.073 Uiso calc 0.275(5) A 2
    N N1 0.53919(15) 0.31990(6) 0.64800(8) 0.0139(3) Uani d 1 . .
    N N2 0.28465(15) 0.15633(5) 0.91233(8) 0.0139(3) Uani d 1 . .
    N N3 0.6346(2) 0.46784(7) 0.44711(10) 0.0327(4) Uani d 1 . .
    N N4 -0.0195(2) 0.04841(7) 1.09612(9) 0.0286(4) Uani d 1 . .
    O O1 0.49867(14) 0.31614(5) 0.81437(7) 0.0187(3) Uani d 1 . .
    O O2 0.45038(14) 0.26065(5) 0.90499(7) 0.0188(3) Uani d 1 . .
    O O3 0.67962(13) 0.23458(5) 0.76840(7) 0.0201(3) Uani d 1 . .
    O O4 0.60184(13) 0.17736(5) 0.84962(7) 0.0174(2) Uani d 1 . .
    O O5 0.25478(13) 0.28500(5) 0.69930(7) 0.0179(2) Uani d 1 . .
    O O6 0.18508(13) 0.24217(5) 0.79778(7) 0.0189(3) Uani d 1 . .
    O O7 0.42718(15) 0.20116(5) 0.66123(7) 0.0204(3) Uani d 1 . .
    O O8 0.32866(14) 0.15394(5) 0.74747(7) 0.0183(3) Uani d 1 . .
    Cu Cu1 0.47349(2) 0.26351(2) 0.72892(2) 0.01245(5) Uani d 1 . .
    Cu Cu2 0.38502(2) 0.20385(2) 0.83178(2) 0.01225(5) Uani d 1 . .
loop_
    _atom_site_aniso_label
    _atom_site_aniso_U_11
    _atom_site_aniso_U_22
    _atom_site_aniso_U_33
    _atom_site_aniso_U_12
    _atom_site_aniso_U_13
    _atom_site_aniso_U_23
    C1 0.0175(8) 0.0161(8) 0.0153(8) 0.0002(6) 0.0037(6) 0.0009(6)
    C2 0.0192(8) 0.0212(9) 0.0132(8) -0.0029(7) 0.0045(7) 0.0000(7)
    C3 0.0146(8) 0.0197(9) 0.0137(8) -0.0047(6) -0.0004(6) 0.0043(7)
    C4 0.0174(8) 0.0132(8) 0.0181(8) -0.0003(6) 0.0006(7) 0.0021(6)
    C5 0.0143(8) 0.0169(8) 0.0151(8) -0.0002(6) 0.0024(6) 0.0006(6)
    C6 0.0249(9) 0.0231(9) 0.0187(9) -0.0010(7) 0.0040(7) 0.0039(7)
    C7 0.0185(8) 0.0143(8) 0.0137(8) 0.0000(6) 0.0023(6) 0.0012(6)
    C8 0.0191(8) 0.0148(8) 0.0162(8) -0.0038(6) -0.0001(7) 0.0010(6)
    C9 0.0141(8) 0.0186(8) 0.0140(8) -0.0020(6) 0.0019(6) 0.0038(6)
    C10 0.0153(8) 0.0172(8) 0.0132(7) 0.0017(6) 0.0029(6) 0.0019(6)
    C11 0.0141(7) 0.0127(8) 0.0158(8) -0.0009(6) 0.0023(6) 0.0010(6)
    C12 0.0227(9) 0.0199(9) 0.0182(8) -0.0042(7) 0.0046(7) 0.0013(7)
    C13 0.0169(8) 0.0165(8) 0.0164(8) -0.0008(6) 0.0043(7) -0.0003(6)
    C14 0.0322(10) 0.0165(9) 0.0179(8) -0.0068(7) 0.0087(8) -0.0037(7)
    C15 0.0325(10) 0.0156(8) 0.0204(9) -0.0055(7) 0.0090(8) -0.0035(7)
    C16 0.0308(10) 0.0172(9) 0.0183(9) -0.0037(7) 0.0055(8) -0.0011(7)
    C17 0.0466(12) 0.0206(10) 0.0233(10) -0.0119(9) 0.0113(9) -0.0036(8)
    C18 0.0511(13) 0.0228(10) 0.0262(10) -0.0143(9) 0.0086(10) -0.0058(8)
    C19 0.0150(8) 0.0144(8) 0.0158(8) -0.0002(6) 0.0007(6) -0.0014(6)
    C20 0.0140(8) 0.0195(9) 0.0184(8) 0.0017(6) 0.0007(7) 0.0008(7)
    C21 0.0223(9) 0.0238(9) 0.0226(9) 0.0058(7) 0.0064(7) 0.0019(8)
    C22 0.0250(10) 0.0291(10) 0.0209(9) 0.0052(8) 0.0023(8) -0.0044(8)
    C23 0.0316(11) 0.0275(11) 0.0303(11) -0.0058(9) 0.0067(9) -0.0024(9)
    C24 0.0443(13) 0.0426(14) 0.0389(13) -0.0172(11) 0.0144(11) -0.0106(11)
    C25 0.0139(8) 0.0133(8) 0.0176(8) -0.0014(6) 0.0026(6) -0.0003(6)
    C26 0.0135(8) 0.0180(8) 0.0208(8) 0.0018(6) 0.0033(7) 0.0031(7)
    C27 0.0164(8) 0.0202(9) 0.0217(9) 0.0028(7) 0.0012(7) 0.0003(7)
    C28 0.0164(8) 0.0200(9) 0.0183(8) 0.0030(7) 0.0024(7) 0.0000(7)
    C29 0.0246(9) 0.0238(10) 0.0269(10) 0.0030(8) 0.0040(8) -0.0046(8)
    C30 0.0368(12) 0.0248(10) 0.0359(11) 0.0094(9) 0.0077(9) -0.0070(9)
    C31 0.0176(8) 0.0152(8) 0.0176(8) 0.0013(6) 0.0048(7) -0.0020(7)
    C32 0.021(3) 0.018(2) 0.0169(19) 0.002(2) 0.007(2) -0.0019(15)
    C33 0.0200(16) 0.0190(17) 0.0170(16) -0.0056(12) 0.0023(12) -0.0026(12)
    C34 0.0205(13) 0.0258(14) 0.0264(14) -0.0032(11) 0.0025(11) -0.0049(11)
    C35 0.052(2) 0.0336(17) 0.0294(17) 0.0076(15) 0.0090(15) 0.0086(13)
    C36 0.060(3) 0.027(3) 0.040(3) -0.001(2) 0.001(2) 0.003(2)
    C32' 0.012(5) 0.012(5) 0.020(5) 0.002(4) 0.009(4) -0.005(4)
    C33' 0.037(5) 0.020(4) 0.024(4) -0.015(3) 0.013(4) -0.010(3)
    C34' 0.027(4) 0.024(3) 0.021(3) -0.004(3) -0.004(3) -0.002(3)
    C35' 0.032(4) 0.038(4) 0.042(5) -0.010(4) -0.015(4) 0.004(4)
    C36' 0.066(10) 0.031(7) 0.037(7) -0.003(6) -0.017(6) 0.008(6)
    N1 0.0129(6) 0.0150(7) 0.0133(6) -0.0012(5) 0.0011(5) 0.0029(5)
    N2 0.0129(6) 0.0142(7) 0.0139(6) 0.0001(5) 0.0011(5) 0.0024(5)
    N3 0.0436(11) 0.0296(10) 0.0278(9) 0.0016(8) 0.0139(8) 0.0109(8)
    N4 0.0367(9) 0.0242(9) 0.0283(9) -0.0082(7) 0.0144(8) -0.0001(7)
    O1 0.0262(7) 0.0158(6) 0.0146(6) -0.0024(5) 0.0053(5) 0.0003(5)
    O2 0.0260(6) 0.0155(6) 0.0160(6) -0.0053(5) 0.0066(5) -0.0012(5)
    O3 0.0140(6) 0.0200(6) 0.0270(7) 0.0019(5) 0.0055(5) 0.0093(5)
    O4 0.0161(6) 0.0194(6) 0.0170(6) 0.0019(5) 0.0044(5) 0.0040(5)
    O5 0.0145(6) 0.0217(6) 0.0184(6) 0.0020(5) 0.0050(5) 0.0052(5)
    O6 0.0156(6) 0.0184(6) 0.0238(6) 0.0021(5) 0.0066(5) 0.0076(5)
    O7 0.0284(7) 0.0164(6) 0.0188(6) -0.0026(5) 0.0103(5) -0.0018(5)
    O8 0.0236(6) 0.0170(6) 0.0144(6) -0.0035(5) 0.0039(5) -0.0006(5)
    Cu1 0.01285(10) 0.01172(10) 0.01342(10) 0.00012(7) 0.00414(7) 0.00229(7)
    Cu2 0.01339(10) 0.01170(10) 0.01211(10) -0.00084(7) 0.00359(7) 0.00147(7)
_geom_special_details
;
 All esds (except the esd in the dihedral angle between two l.s. planes)
 are estimated using the full covariance matrix.  The cell esds are taken
 into account individually in the estimation of esds in distances, angles
 and torsion angles; correlations between esds in cell parameters are only
 used when they are defined by crystal symmetry.  An approximate (isotropic)
 treatment of cell esds is used for estimating esds involving l.s. planes.
;
loop_
    _geom_bond_atom_site_label_1
    _geom_bond_atom_site_label_2
    _geom_bond_site_symmetry_2
    _geom_bond_distance
    _geom_bond_publ_flag
    C1 N1 . 1.340(2) n
    C1 C2 . 1.385(2) n
    C1 H1 . 0.9500 n
    C2 C3 . 1.387(2) n
    C2 H2 . 0.9500 n
    C3 C4 . 1.391(2) n
    C3 C6 . 1.448(2) n
    C4 C5 . 1.377(2) n
    C4 H4 . 0.9500 n
    C5 N1 . 1.341(2) n
    C5 H5 . 0.9500 n
    C6 N3 . 1.143(2) n
    C7 N2 . 1.333(2) n
    C7 C8 . 1.388(2) n
    C7 H7 . 0.9500 n
    C8 C9 . 1.398(2) n
    C8 H8 . 0.9500 n
    C9 C10 . 1.389(2) n
    C9 C12 . 1.450(2) n
    C10 C11 . 1.383(2) n
    C10 H10 . 0.9500 n
    C11 N2 . 1.342(2) n
    C11 H11 . 0.9500 n
    C12 N4 . 1.144(2) n
    C13 O1 . 1.2564(19) n
    C13 O2 . 1.265(2) n
    C13 C14 . 1.506(2) n
    C14 C15 . 1.520(2) n
    C14 H14A . 0.9900 n
    C14 H14B . 0.9900 n
    C15 C16 . 1.518(2) n
    C15 H15A . 0.9900 n
    C15 H15B . 0.9900 n
    C16 C17 . 1.516(3) n
    C16 H16A . 0.9900 n
    C16 H16B . 0.9900 n
    C17 C18 . 1.515(3) n
    C17 H17A . 0.9900 n
    C17 H17B . 0.9900 n
    C18 H18A . 0.9800 n
    C18 H18B . 0.9800 n
    C18 H18C . 0.9800 n
    C19 O4 . 1.2641(19) n
    C19 O3 . 1.267(2) n
    C19 C20 . 1.513(2) n
    C20 C21 . 1.530(2) n
    C20 H20A . 0.9900 n
    C20 H20B . 0.9900 n
    C21 C22 . 1.526(3) n
    C21 H21A . 0.9900 n
    C21 H21B . 0.9900 n
    C22 C23 . 1.516(3) n
    C22 H22A . 0.9900 n
    C22 H22B . 0.9900 n
    C23 C24 . 1.517(3) n
    C23 H23A . 0.9900 n
    C23 H23B . 0.9900 n
    C24 H24A . 0.9800 n
    C24 H24B . 0.9800 n
    C24 H24C . 0.9800 n
    C25 O6 . 1.259(2) n
    C25 O5 . 1.2754(18) n
    C25 C26 . 1.504(2) n
    C26 C27 . 1.529(2) n
    C26 H26A . 0.9900 n
    C26 H26B . 0.9900 n
    C27 C28 . 1.519(2) n
    C27 H27A . 0.9900 n
    C27 H27B . 0.9900 n
    C28 C29 . 1.519(3) n
    C28 H28A . 0.9900 n
    C28 H28B . 0.9900 n
    C29 C30 . 1.518(3) n
    C29 H29A . 0.9900 n
    C29 H29B . 0.9900 n
    C30 H30A . 0.9800 n
    C30 H30B . 0.9800 n
    C30 H30C . 0.9800 n
    C31 O7 . 1.262(2) n
    C31 O8 . 1.2627(19) n
    C31 C32' . 1.520(14) n
    C31 C32 . 1.520(6) n
    C32 C33 . 1.521(7) n
    C32 H32A . 0.9900 n
    C32 H32B . 0.9900 n
    C33 C34 . 1.523(5) n
    C33 H33A . 0.9900 n
    C33 H33B . 0.9900 n
    C34 C35 . 1.518(4) n
    C34 H34A . 0.9900 n
    C34 H34B . 0.9900 n
    C35 C36 . 1.529(6) n
    C35 H35A . 0.9900 n
    C35 H35B . 0.9900 n
    C36 H36A . 0.9800 n
    C36 H36B . 0.9800 n
    C36 H36C . 0.9800 n
    C32' C33' . 1.500(13) n
    C32' H32C . 0.9900 n
    C32' H32D . 0.9900 n
    C33' C34' . 1.521(10) n
    C33' H33C . 0.9900 n
    C33' H33D . 0.9900 n
    C34' C35' . 1.504(9) n
    C34' H34C . 0.9900 n
    C34' H34D . 0.9900 n
    C35' C36' . 1.500(12) n
    C35' H35C . 0.9900 n
    C35' H35D . 0.9900 n
    C36' H36D . 0.9800 n
    C36' H36E . 0.9800 n
    C36' H36F . 0.9800 n
    N1 Cu1 . 2.1833(13) n
    N2 Cu2 . 2.1841(13) n
    O1 Cu1 . 2.0006(12) n
    O2 Cu2 . 1.9489(12) n
    O3 Cu1 . 1.9497(12) n
    O4 Cu2 . 1.9829(12) n
    O5 Cu1 . 1.9643(12) n
    O6 Cu2 . 1.9919(12) n
    O7 Cu1 . 1.9781(12) n
    O8 Cu2 . 1.9489(12) n
loop_
    _geom_angle_atom_site_label_1
    _geom_angle_atom_site_label_2
    _geom_angle_atom_site_label_3
    _geom_angle_site_symmetry_1
    _geom_angle_site_symmetry_3
    _geom_angle
    _geom_angle_publ_flag
    N1 C1 C2 . . 122.84(16) n
    N1 C1 H1 . . 118.6 n
    C2 C1 H1 . . 118.6 n
    C1 C2 C3 . . 117.95(15) n
    C1 C2 H2 . . 121.0 n
    C3 C2 H2 . . 121.0 n
    C2 C3 C4 . . 119.83(15) n
    C2 C3 C6 . . 121.12(15) n
    C4 C3 C6 . . 119.05(16) n
    C5 C4 C3 . . 117.96(16) n
    C5 C4 H4 . . 121.0 n
    C3 C4 H4 . . 121.0 n
    N1 C5 C4 . . 123.13(15) n
    N1 C5 H5 . . 118.4 n
    C4 C5 H5 . . 118.4 n
    N3 C6 C3 . . 177.7(2) n
    N2 C7 C8 . . 123.30(15) n
    N2 C7 H7 . . 118.3 n
    C8 C7 H7 . . 118.3 n
    C7 C8 C9 . . 117.27(16) n
    C7 C8 H8 . . 121.4 n
    C9 C8 H8 . . 121.4 n
    C10 C9 C8 . . 120.16(14) n
    C10 C9 C12 . . 120.30(15) n
    C8 C9 C12 . . 119.54(16) n
    C11 C10 C9 . . 117.76(15) n
    C11 C10 H10 . . 121.1 n
    C9 C10 H10 . . 121.1 n
    N2 C11 C10 . . 122.99(15) n
    N2 C11 H11 . . 118.5 n
    C10 C11 H11 . . 118.5 n
    N4 C12 C9 . . 178.4(2) n
    O1 C13 O2 . . 125.34(16) n
    O1 C13 C14 . . 118.83(15) n
    O2 C13 C14 . . 115.83(14) n
    C13 C14 C15 . . 116.17(14) n
    C13 C14 H14A . . 108.2 n
    C15 C14 H14A . . 108.2 n
    C13 C14 H14B . . 108.2 n
    C15 C14 H14B . . 108.2 n
    H14A C14 H14B . . 107.4 n
    C16 C15 C14 . . 111.59(14) n
    C16 C15 H15A . . 109.3 n
    C14 C15 H15A . . 109.3 n
    C16 C15 H15B . . 109.3 n
    C14 C15 H15B . . 109.3 n
    H15A C15 H15B . . 108.0 n
    C17 C16 C15 . . 114.64(14) n
    C17 C16 H16A . . 108.6 n
    C15 C16 H16A . . 108.6 n
    C17 C16 H16B . . 108.6 n
    C15 C16 H16B . . 108.6 n
    H16A C16 H16B . . 107.6 n
    C18 C17 C16 . . 112.61(15) n
    C18 C17 H17A . . 109.1 n
    C16 C17 H17A . . 109.1 n
    C18 C17 H17B . . 109.1 n
    C16 C17 H17B . . 109.1 n
    H17A C17 H17B . . 107.8 n
    C17 C18 H18A . . 109.5 n
    C17 C18 H18B . . 109.5 n
    H18A C18 H18B . . 109.5 n
    C17 C18 H18C . . 109.5 n
    H18A C18 H18C . . 109.5 n
    H18B C18 H18C . . 109.5 n
    O4 C19 O3 . . 124.93(15) n
    O4 C19 C20 . . 118.72(15) n
    O3 C19 C20 . . 116.30(14) n
    C19 C20 C21 . . 110.45(14) n
    C19 C20 H20A . . 109.6 n
    C21 C20 H20A . . 109.6 n
    C19 C20 H20B . . 109.6 n
    C21 C20 H20B . . 109.6 n
    H20A C20 H20B . . 108.1 n
    C22 C21 C20 . . 114.11(14) n
    C22 C21 H21A . . 108.7 n
    C20 C21 H21A . . 108.7 n
    C22 C21 H21B . . 108.7 n
    C20 C21 H21B . . 108.7 n
    H21A C21 H21B . . 107.6 n
    C23 C22 C21 . . 113.86(16) n
    C23 C22 H22A . . 108.8 n
    C21 C22 H22A . . 108.8 n
    C23 C22 H22B . . 108.8 n
    C21 C22 H22B . . 108.8 n
    H22A C22 H22B . . 107.7 n
    C22 C23 C24 . . 113.41(18) n
    C22 C23 H23A . . 108.9 n
    C24 C23 H23A . . 108.9 n
    C22 C23 H23B . . 108.9 n
    C24 C23 H23B . . 108.9 n
    H23A C23 H23B . . 107.7 n
    C23 C24 H24A . . 109.5 n
    C23 C24 H24B . . 109.5 n
    H24A C24 H24B . . 109.5 n
    C23 C24 H24C . . 109.5 n
    H24A C24 H24C . . 109.5 n
    H24B C24 H24C . . 109.5 n
    O6 C25 O5 . . 124.66(15) n
    O6 C25 C26 . . 118.20(14) n
    O5 C25 C26 . . 117.01(14) n
    C25 C26 C27 . . 108.79(14) n
    C25 C26 H26A . . 109.9 n
    C27 C26 H26A . . 109.9 n
    C25 C26 H26B . . 109.9 n
    C27 C26 H26B . . 109.9 n
    H26A C26 H26B . . 108.3 n
    C28 C27 C26 . . 113.11(14) n
    C28 C27 H27A . . 109.0 n
    C26 C27 H27A . . 109.0 n
    C28 C27 H27B . . 109.0 n
    C26 C27 H27B . . 109.0 n
    H27A C27 H27B . . 107.8 n
    C27 C28 C29 . . 112.59(15) n
    C27 C28 H28A . . 109.1 n
    C29 C28 H28A . . 109.1 n
    C27 C28 H28B . . 109.1 n
    C29 C28 H28B . . 109.1 n
    H28A C28 H28B . . 107.8 n
    C30 C29 C28 . . 113.38(16) n
    C30 C29 H29A . . 108.9 n
    C28 C29 H29A . . 108.9 n
    C30 C29 H29B . . 108.9 n
    C28 C29 H29B . . 108.9 n
    H29A C29 H29B . . 107.7 n
    C29 C30 H30A . . 109.5 n
    C29 C30 H30B . . 109.5 n
    H30A C30 H30B . . 109.5 n
    C29 C30 H30C . . 109.5 n
    H30A C30 H30C . . 109.5 n
    H30B C30 H30C . . 109.5 n
    O7 C31 O8 . . 125.79(16) n
    O7 C31 C32' . . 116.6(14) n
    O8 C31 C32' . . 117.4(14) n
    O7 C31 C32 . . 119.2(5) n
    O8 C31 C32 . . 114.9(5) n
    C31 C32 C33 . . 114.1(5) n
    C31 C32 H32A . . 108.7 n
    C33 C32 H32A . . 108.7 n
    C31 C32 H32B . . 108.7 n
    C33 C32 H32B . . 108.7 n
    H32A C32 H32B . . 107.6 n
    C32 C33 C34 . . 113.9(5) n
    C32 C33 H33A . . 108.8 n
    C34 C33 H33A . . 108.8 n
    C32 C33 H33B . . 108.8 n
    C34 C33 H33B . . 108.8 n
    H33A C33 H33B . . 107.7 n
    C35 C34 C33 . . 114.0(2) n
    C35 C34 H34A . . 108.8 n
    C33 C34 H34A . . 108.8 n
    C35 C34 H34B . . 108.8 n
    C33 C34 H34B . . 108.8 n
    H34A C34 H34B . . 107.7 n
    C34 C35 C36 . . 113.7(3) n
    C34 C35 H35A . . 108.8 n
    C36 C35 H35A . . 108.8 n
    C34 C35 H35B . . 108.8 n
    C36 C35 H35B . . 108.8 n
    H35A C35 H35B . . 107.7 n
    C35 C36 H36A . . 109.5 n
    C35 C36 H36B . . 109.5 n
    H36A C36 H36B . . 109.5 n
    C35 C36 H36C . . 109.5 n
    H36A C36 H36C . . 109.5 n
    H36B C36 H36C . . 109.5 n
    C33' C32' C31 . . 101.7(11) n
    C33' C32' H32C . . 111.4 n
    C31 C32' H32C . . 111.4 n
    C33' C32' H32D . . 111.4 n
    C31 C32' H32D . . 111.4 n
    H32C C32' H32D . . 109.3 n
    C32' C33' C34' . . 115.3(15) n
    C32' C33' H33C . . 108.4 n
    C34' C33' H33C . . 108.4 n
    C32' C33' H33D . . 108.4 n
    C34' C33' H33D . . 108.4 n
    H33C C33' H33D . . 107.5 n
    C35' C34' C33' . . 115.1(7) n
    C35' C34' H34C . . 108.5 n
    C33' C34' H34C . . 108.5 n
    C35' C34' H34D . . 108.5 n
    C33' C34' H34D . . 108.5 n
    H34C C34' H34D . . 107.5 n
    C36' C35' C34' . . 110.4(10) n
    C36' C35' H35C . . 109.6 n
    C34' C35' H35C . . 109.6 n
    C36' C35' H35D . . 109.6 n
    C34' C35' H35D . . 109.6 n
    H35C C35' H35D . . 108.1 n
    C35' C36' H36D . . 109.5 n
    C35' C36' H36E . . 109.5 n
    H36D C36' H36E . . 109.5 n
    C35' C36' H36F . . 109.5 n
    H36D C36' H36F . . 109.5 n
    H36E C36' H36F . . 109.5 n
    C1 N1 C5 . . 118.29(14) n
    C1 N1 Cu1 . . 124.42(11) n
    C5 N1 Cu1 . . 117.09(10) n
    C7 N2 C11 . . 118.51(13) n
    C7 N2 Cu2 . . 121.41(10) n
    C11 N2 Cu2 . . 119.80(11) n
    C13 O1 Cu1 . . 124.38(11) n
    C13 O2 Cu2 . . 120.09(11) n
    C19 O3 Cu1 . . 122.75(10) n
    C19 O4 Cu2 . . 122.28(11) n
    C25 O5 Cu1 . . 120.44(11) n
    C25 O6 Cu2 . . 124.38(10) n
    C31 O7 Cu1 . . 120.94(11) n
    C31 O8 Cu2 . . 123.24(11) n
    O3 Cu1 O5 . . 171.42(5) n
    O3 Cu1 O7 . . 89.14(5) n
    O5 Cu1 O7 . . 89.11(5) n
    O3 Cu1 O1 . . 91.14(5) n
    O5 Cu1 O1 . . 88.61(5) n
    O7 Cu1 O1 . . 166.54(5) n
    O3 Cu1 N1 . . 97.85(5) n
    O5 Cu1 N1 . . 90.72(5) n
    O7 Cu1 N1 . . 99.76(5) n
    O1 Cu1 N1 . . 93.53(5) n
    O3 Cu1 Cu2 . . 84.98(3) n
    O5 Cu1 Cu2 . . 86.49(3) n
    O7 Cu1 Cu2 . . 84.91(3) n
    O1 Cu1 Cu2 . . 81.71(3) n
    N1 Cu1 Cu2 . . 174.54(4) n
    O8 Cu2 O2 . . 171.58(5) n
    O8 Cu2 O4 . . 89.69(5) n
    O2 Cu2 O4 . . 89.73(5) n
    O8 Cu2 O6 . . 90.38(5) n
    O2 Cu2 O6 . . 88.27(5) n
    O4 Cu2 O6 . . 166.72(5) n
    O8 Cu2 N2 . . 94.24(5) n
    O2 Cu2 N2 . . 94.09(5) n
    O4 Cu2 N2 . . 101.93(5) n
    O6 Cu2 N2 . . 91.31(5) n
    O8 Cu2 Cu1 . . 84.29(3) n
    O2 Cu2 Cu1 . . 87.29(3) n
    O4 Cu2 Cu1 . . 84.23(3) n
    O6 Cu2 Cu1 . . 82.56(3) n
    N2 Cu2 Cu1 . . 173.68(4) n
loop_
    _geom_torsion_atom_site_label_1
    _geom_torsion_atom_site_label_2
    _geom_torsion_atom_site_label_3
    _geom_torsion_atom_site_label_4
    _geom_torsion_site_symmetry_1
    _geom_torsion_site_symmetry_2
    _geom_torsion_site_symmetry_3
    _geom_torsion_site_symmetry_4
    _geom_torsion
    _geom_torsion_publ_flag
    N1 C1 C2 C3 . . . . 0.5(3) ?
    C1 C2 C3 C4 . . . . -0.6(3) ?
    C1 C2 C3 C6 . . . . -179.60(16) ?
    C2 C3 C4 C5 . . . . 0.4(3) ?
    C6 C3 C4 C5 . . . . 179.51(16) ?
    C3 C4 C5 N1 . . . . -0.3(3) ?
    N2 C7 C8 C9 . . . . -0.4(3) ?
    C7 C8 C9 C10 . . . . -0.3(2) ?
    C7 C8 C9 C12 . . . . 179.51(16) ?
    C8 C9 C10 C11 . . . . 0.8(2) ?
    C12 C9 C10 C11 . . . . -178.94(16) ?
    C9 C10 C11 N2 . . . . -0.8(3) ?
    O1 C13 C14 C15 . . . . -20.5(2) ?
    O2 C13 C14 C15 . . . . 160.38(17) ?
    C13 C14 C15 C16 . . . . -169.24(16) ?
    C14 C15 C16 C17 . . . . -178.66(18) ?
    C15 C16 C17 C18 . . . . -176.55(18) ?
    O4 C19 C20 C21 . . . . 111.20(17) ?
    O3 C19 C20 C21 . . . . -66.5(2) ?
    C19 C20 C21 C22 . . . . -62.4(2) ?
    C20 C21 C22 C23 . . . . -68.0(2) ?
    C21 C22 C23 C24 . . . . 176.61(16) ?
    O6 C25 C26 C27 . . . . 93.78(18) ?
    O5 C25 C26 C27 . . . . -82.38(18) ?
    C25 C26 C27 C28 . . . . 177.65(14) ?
    C26 C27 C28 C29 . . . . -175.86(15) ?
    C27 C28 C29 C30 . . . . 170.86(16) ?
    O7 C31 C32 C33 . . . . -118.7(8) ?
    O8 C31 C32 C33 . . . . 57.1(10) ?
    C32' C31 C32 C33 . . . . 165(13) ?
    C31 C32 C33 C34 . . . . 62.9(10) ?
    C32 C33 C34 C35 . . . . 70.1(5) ?
    C33 C34 C35 C36 . . . . 173.7(4) ?
    O7 C31 C32' C33' . . . . -105.1(16) ?
    O8 C31 C32' C33' . . . . 80(2) ?
    C32 C31 C32' C33' . . . . 3(10) ?
    C31 C32' C33' C34' . . . . 65(2) ?
    C32' C33' C34' C35' . . . . 176.0(11) ?
    C33' C34' C35' C36' . . . . 177.6(9) ?
    C2 C1 N1 C5 . . . . -0.4(3) ?
    C2 C1 N1 Cu1 . . . . 174.28(13) ?
    C4 C5 N1 C1 . . . . 0.2(3) ?
    C4 C5 N1 Cu1 . . . . -174.79(13) ?
    C8 C7 N2 C11 . . . . 0.5(3) ?
    C8 C7 N2 Cu2 . . . . -173.47(13) ?
    C10 C11 N2 C7 . . . . 0.1(2) ?
    C10 C11 N2 Cu2 . . . . 174.20(13) ?
    O2 C13 O1 Cu1 . . . . -2.0(2) ?
    C14 C13 O1 Cu1 . . . . 178.98(12) ?
    O1 C13 O2 Cu2 . . . . -8.2(2) ?
    C14 C13 O2 Cu2 . . . . 170.82(12) ?
    O4 C19 O3 Cu1 . . . . -9.1(2) ?
    C20 C19 O3 Cu1 . . . . 168.42(11) ?
    O3 C19 O4 Cu2 . . . . 1.3(2) ?
    C20 C19 O4 Cu2 . . . . -176.17(11) ?
    O6 C25 O5 Cu1 . . . . -10.5(2) ?
    C26 C25 O5 Cu1 . . . . 165.34(11) ?
    O5 C25 O6 Cu2 . . . . -0.3(2) ?
    C26 C25 O6 Cu2 . . . . -176.16(11) ?
    O8 C31 O7 Cu1 . . . . -6.6(2) ?
    C32' C31 O7 Cu1 . . . . 178.9(8) ?
    C32 C31 O7 Cu1 . . . . 168.6(3) ?
    O7 C31 O8 Cu2 . . . . -2.0(2) ?
    C32' C31 O8 Cu2 . . . . 172.4(8) ?
    C32 C31 O8 Cu2 . . . . -177.4(3) ?
loop_
    _geom_hbond_atom_site_label_D
    _geom_hbond_atom_site_label_H
    _geom_hbond_atom_site_label_A
    _geom_hbond_site_symmetry_A
    _geom_hbond_distance_DH
    _geom_hbond_distance_HA
    _geom_hbond_distance_DA
    _geom_hbond_angle_DHA
    _geom_hbond_publ_flag
    C2 H2 O4 4_565 0.95 2.55 3.301(2) 137 y
    C4 H4 N3 3_666 0.95 2.58 3.444(2) 151 y
    C8 H8 N4 3_557 0.95 2.48 3.422(2) 169 y
    C10 H10 O5 4_566 0.95 2.59 3.432(2) 148 y
    C20 H20B O6 1_655 0.99 2.66 3.479(2) 141 y
    C26 H26A O3 1_455 0.99 2.56 3.532(2) 167 y
_shelx_hkl_file
;
  -2   0   0  124.71    3.16
   2   0   0  119.72    3.45
  -3   0   0   17.48    0.48
  -3   0   0   16.90    0.71
   3   0   0   17.14    0.72
  -4   0   0    0.74    0.25
  -5   0   0    0.26    0.19
   5   0   0    0.11    0.25
  -6   0   0   28.50    1.09
   6   0   0   26.67    1.23
  -6   0   0   27.93    1.02
   7   0   0   13.88    0.94
  -7   0   0   16.19    0.85
  -7   0   0   15.30    0.74
  -8   0   0   90.99    2.86
  -9   0   0   30.58    1.38
 -10   0   0    9.42    0.86
 -11   0   0    0.84    0.53
   1  -1   0  200.07    5.45
   1  -1   0  197.88    5.43
   2  -1   0   34.97    1.12
  -3  -1   0    6.20    0.41
   3  -1   0    6.48    0.41
   3  -1   0    7.03    0.41
  -3   1   0    6.64    0.41
  -4  -1   0  108.81    2.83
   4  -1   0  105.36    3.24
   4  -1   0  110.75    3.27
  -4  -1   0  107.36    3.25
  -4   1   0  107.06    3.24
   5  -1   0   36.35    1.39
  -5  -1   0   35.73    0.98
  -5  -1   0   36.83    1.25
  -5   1   0   35.59    1.22
  -6  -1   0    0.33    0.26
  -6  -1   0    0.40    0.24
   6  -1   0    0.51    0.32
  -6   1   0    0.56    0.26
   6   1   0    0.62    0.31
  -7  -1   0   14.16    0.80
  -7  -1   0   16.46    0.77
   7  -1   0   16.75    0.96
  -7   1   0   16.25    0.84
   7   1   0   13.82    0.92
  -8  -1   0   -0.17    0.31
  -8   1   0   -0.22    0.30
  -9  -1   0   49.92    1.90
  -9   1   0   50.34    1.87
 -10  -1   0   40.73    1.78
 -10   1   0   46.28    1.79
 -11  -1   0    9.77    0.97
 -12  -1   0    2.46    0.66
  12   1   0    3.06    0.87
   2  -2   0  430.06   11.80
   2  -2   0  438.18   11.85
   3  -2   0   53.22    1.65
  -3  -2   0   50.92    1.65
   3  -2   0   50.82    1.62
  -3   2   0   49.79    1.63
   4  -2   0    2.13    0.32
  -4  -2   0    2.70    0.35
   4  -2   0    2.53    0.34
  -4   2   0    2.66    0.34
   5  -2   0    3.54    0.43
  -5  -2   0    2.86    0.20
   5  -2   0    2.86    0.40
  -5  -2   0    3.27    0.36
  -5   2   0    4.01    0.36
  -6  -2   0   12.04    0.60
  -6  -2   0   10.30    0.35
   6  -2   0   10.81    0.72
  -6  -2   0    8.84    0.64
   6   2   0    8.35    0.74
  -6   2   0    9.92    0.61
   7  -2   0    0.45    0.37
  -7  -2   0    1.23    0.35
  -7  -2   0    1.39    0.34
  -7   2   0    1.65    0.35
   7   2   0    1.35    0.44
  -8  -2   0   13.61    0.77
   8  -2   0   12.58    0.95
  -8  -2   0   13.60    0.84
  -8   2   0   14.15    0.84
  -9  -2   0   20.87    1.13
  -9   2   0   21.39    1.11
 -10  -2   0    1.46    0.50
 -10   2   0    2.34    0.53
 -11  -2   0    1.47    0.59
 -12  -2   0    2.89    0.71
   0   3   0    0.00    0.01
   2  -3   0  234.54    6.46
   3  -3   0  160.30    4.58
   3  -3   0  160.74    4.55
  -4  -3   0  286.37    8.38
   4  -3   0  303.01    8.39
   4  -3   0  309.20    8.40
  -5  -3   0   38.14    1.33
   5  -3   0   39.26    1.44
   5  -3   0   38.76    1.47
  -5   3   0   38.38    1.26
   6  -3   0    0.24    0.29
  -6  -3   0   -0.18    0.24
  -6  -3   0    0.53    0.13
  -6  -3   0    0.38    0.25
   6  -3   0    0.32    0.31
  -6   3   0    0.51    0.24
  -7  -3   0    0.30    0.29
  -7  -3   0    0.10    0.11
   7  -3   0    0.13    0.33
  -7  -3   0    0.00    0.29
  -7   3   0    0.29    0.27
   7   3   0    0.09    0.34
  -8  -3   0   21.25    0.97
   8  -3   0   20.24    1.18
  -8  -3   0   21.15    1.10
  -8   3   0   21.14    1.01
  -9  -3   0   25.30    1.29
  -9   3   0   24.77    1.19
 -10  -3   0   38.84    1.72
 -11  -3   0   23.10    1.38
 -12  -3   0    4.68    0.82
   2  -4   0    0.95    0.17
  -2   4   0    0.88    0.15
   3  -4   0   14.59    0.62
   3  -4   0   14.41    0.67
   4  -4   0   55.66    1.81
  -4  -4   0   56.35    1.72
   4  -4   0   55.90    1.87
   5  -4   0    2.36    0.38
  -5  -4   0    1.35    0.28
   5  -4   0    1.63    0.32
   6  -4   0    1.44    0.38
  -6  -4   0    1.80    0.34
  -6  -4   0    1.59    0.32
   6  -4   0    1.56    0.38
  -6  -4   0    1.69    0.20
  -6   4   0    1.87    0.31
   7  -4   0    8.30    0.77
  -7  -4   0    9.20    0.70
  -7  -4   0    7.81    0.36
  -7  -4   0    9.46    0.63
   7  -4   0    8.38    0.76
   7   4   0    8.40    0.82
  -7   4   0    8.29    0.60
  -8  -4   0    1.67    0.40
  -8   4   0    2.85    0.45
  -9  -4   0    1.75    0.49
 -10  -4   0    0.13    0.48
 -11  -4   0    7.69    0.90
 -12  -4   0    1.81    0.67
   0   5   0   -0.09    0.04
   2  -5   0    5.62    0.30
  -2   5   0    5.53    0.29
   3  -5   0   66.87    2.12
   3  -5   0   67.90    2.03
   4  -5   0  283.98    7.99
   4  -5   0  287.62    7.94
  -4  -5   0  279.37    7.56
   5  -5   0   25.86    1.04
   5  -5   0   24.83    1.09
  -5  -5   0   23.76    0.97
   6  -5   0   46.55    1.74
  -6  -5   0   47.27    1.57
  -6  -5   0   48.90    1.65
   6  -5   0   47.29    1.80
  -6   5   0   47.39    1.53
  -7  -5   0    6.61    0.56
   7  -5   0    6.61    0.68
   7  -5   0    6.05    0.65
  -7  -5   0    6.26    0.60
  -7   5   0    5.89    0.51
  -8  -5   0   10.12    0.70
  -8  -5   0   11.16    0.80
  -8   5   0   11.54    0.77
  -9  -5   0   10.95    0.90
 -10  -5   0   22.21    1.31
 -11  -5   0    4.00    0.77
   2  -6   0   35.15    1.07
  -2   6   0   34.18    1.07
   3  -6   0  196.78    5.46
  -3   6   0  193.53    5.46
  -4  -6   0    8.58    0.56
   4  -6   0    8.77    0.56
   4  -6   0    8.83    0.51
  -5  -6   0    7.57    0.49
   5  -6   0    9.02    0.57
  -5  -6   0    8.35    0.56
   5  -6   0    8.37    0.62
  -6  -6   0    4.74    0.45
   6  -6   0    3.98    0.52
  -6  -6   0    4.67    0.49
   6  -6   0    3.55    0.47
  -6   6   0    4.75    0.40
   7  -6   0    1.65    0.44
  -7  -6   0    1.22    0.36
   7  -6   0    1.59    0.43
  -7  -6   0    0.85    0.35
  -7   6   0    1.45    0.32
  -8  -6   0    5.69    0.63
  -8  -6   0    5.47    0.59
  -9  -6   0    1.42    0.49
 -10  -6   0    0.98    0.54
 -11  -6   0    0.65    0.57
   0   7   0    0.00    0.10
   1  -7   0   39.04    1.11
  -1   7   0   36.81    1.13
   2  -7   0   12.74    0.48
  -2   7   0   12.67    0.48
   3  -7   0   19.22    0.70
  -3   7   0   18.41    0.70
  -4  -7   0   45.84    1.55
   4  -7   0   51.01    1.60
   4  -7   0   49.27    1.71
   5  -7   0   17.89    0.81
  -5  -7   0   16.94    0.82
  -5  -7   0   16.82    0.74
   5  -7   0   15.72    0.85
  -6  -7   0   58.65    1.84
   6  -7   0   56.07    2.08
   6  -7   0   58.35    2.01
  -6  -7   0   57.63    1.94
  -6   7   0   56.29    1.74
   7  -7   0   36.22    1.57
  -7  -7   0   36.81    1.47
  -7  -7   0   33.87    1.32
  -8  -7   0   18.10    0.93
  -8  -7   0   19.54    1.11
  -9  -7   0   15.52    1.10
 -10  -7   0    9.61    0.97
 -11  -7   0    1.35    0.63
   0   8   0   29.50    0.92
   1  -8   0    0.17    0.09
  -1   8   0   -0.01    0.10
   2  -8   0   37.65    1.15
  -2   8   0   38.23    1.17
   3  -8   0  126.36    3.56
  -3   8   0  123.56    3.56
   4  -8   0   79.97    2.38
  -4  -8   0   76.31    2.33
  -5  -8   0  108.18    3.12
   5  -8   0  105.46    3.21
  -5  -8   0  103.67    3.03
   5  -8   0  107.31    3.36
  -6  -8   0   28.47    1.13
  -6  -8   0   29.64    1.21
   6  -8   0   30.53    1.23
   6  -8   0   30.60    1.35
  -7  -8   0    0.45    0.33
  -7  -8   0    0.57    0.34
   7  -8   0    0.23    0.35
  -8  -8   0   13.81    0.93
  -8  -8   0   14.33    0.82
  -9  -8   0   21.94    1.27
 -10  -8   0    2.63    0.66
 -11  -8   0   -0.20    0.53
   0   9   0    0.17    0.11
   1  -9   0    4.39    0.23
  -1   9   0    4.53    0.27
   2  -9   0    1.15    0.15
  -2   9   0    1.09    0.16
  -3  -9   0    1.52    0.25
  -3   9   0    0.99    0.19
   4  -9   0   21.08    0.83
  -4  -9   0   23.12    0.92
  -4  -9   0   21.03    0.82
  -5  -9   0   29.55    1.14
   5  -9   0   32.64    1.35
  -5  -9   0   33.73    1.25
   5  -9   0   32.39    1.19
  -6  -9   0   53.21    1.84
  -6  -9   0   51.94    1.74
   6  -9   0   52.41    1.98
   7  -9   0  103.75    3.46
  -7  -9   0  102.88    3.10
  -7  -9   0  103.30    3.22
  -8  -9   0   17.37    1.09
  -8  -9   0   18.50    0.94
  -9  -9   0    0.05    0.45
 -10  -9   0    1.68    0.62
 -11  -9   0    2.15    0.69
   0  10   0    9.57    0.42
   1 -10   0   51.87    1.54
  -1  10   0   53.39    1.58
   2 -10   0   38.37    1.14
  -2  10   0   37.50    1.19
   3 -10   0   23.66    0.81
  -3 -10   0   22.72    0.88
  -3  10   0   23.43    0.82
  -4 -10   0   54.87    1.75
   4 -10   0   54.73    1.73
  -4 -10   0   55.25    1.71
   5 -10   0   63.72    2.23
  -5 -10   0   63.65    1.97
  -5 -10   0   64.92    2.06
   5 -10   0   61.28    2.02
  -6 -10   0   93.46    2.85
   6 -10   0   88.78    3.03
  -6 -10   0   90.95    2.74
  -7 -10   0    4.91    0.58
  -7 -10   0    5.77    0.57
   7 -10   0    4.47    0.62
  -8 -10   0   31.91    1.33
  -8 -10   0   32.27    1.44
  -9 -10   0    8.64    0.78
  -9 -10   0    8.77    0.87
 -10 -10   0   10.34    1.04
 -11 -10   0    8.99    1.02
   0  11   0    0.04    0.13
  -1  11   0    1.43    0.19
   2 -11   0   49.07    1.45
  -2  11   0   49.44    1.51
  -3 -11   0   26.31    0.97
  -3 -11   0   26.42    0.97
   3 -11   0   26.24    0.88
  -3  11   0   26.15    0.91
  -4 -11   0   -0.06    0.19
   4 -11   0    0.08    0.17
  -4 -11   0    0.26    0.22
  -4  11   0    0.11    0.18
   5 -11   0   32.48    1.30
  -5 -11   0   33.16    1.21
  -5 -11   0   33.52    1.27
  -6 -11   0   29.85    1.18
   6 -11   0   29.37    1.36
  -6 -11   0   29.27    1.27
  -7 -11   0  107.27    3.32
  -7 -11   0  106.41    3.23
  -8 -11   0    4.31    0.58
  -8 -11   0    4.58    0.63
  -9 -11   0    0.26    0.40
  -9 -11   0    0.71    0.50
 -10 -11   0    0.51    0.56
 -11 -11   0    0.94    0.66
   0  12   0    8.10    0.41
  -1  12   0    4.07    0.30
   1  12   0    4.09    0.32
   2 -12   0   -0.09    0.10
  -2  12   0    0.06    0.13
  -3 -12   0   78.73    2.31
   3 -12   0   77.84    2.24
  -3 -12   0   76.17    2.28
  -3  12   0   76.22    2.28
  -4 -12   0   50.05    1.66
   4 -12   0   48.48    1.68
  -4 -12   0   48.51    1.62
   4 -12   0   51.17    1.57
  -5 -12   0   47.91    1.60
   5 -12   0   49.06    1.70
  -5 -12   0   46.46    1.65
  -6 -12   0   33.26    1.29
   6 -12   0   31.11    1.45
  -6 -12   0   32.54    1.36
   6 -12   0   32.90    1.39
  -7 -12   0    0.68    0.36
   7 -12   0    0.75    0.42
  -7 -12   0    1.03    0.38
  -8 -12   0   18.39    1.08
  -8 -12   0   16.57    0.97
  -9 -12   0    6.70    0.83
  -9 -12   0    6.59    0.72
 -10 -12   0   11.78    1.10
 -11 -12   0   -0.29    0.55
   0  13   0    0.02    0.14
  -1  13   0   21.11    0.80
   1  13   0   22.53    0.84
   2 -13   0  143.81    4.07
  -2 -13   0  147.91    4.09
  -2  13   0  147.80    4.15
  -3 -13   0   15.87    0.73
   3 -13   0   17.17    0.60
  -3 -13   0   16.71    0.77
   3 -13   0   14.71    0.78
  -3  13   0   15.49    0.64
  -4 -13   0    2.00    0.34
  -4 -13   0    2.63    0.38
   4 -13   0    3.02    0.44
  -5 -13   0    4.62    0.47
   5 -13   0    5.67    0.58
  -5 -13   0    5.45    0.53
   6 -13   0   22.76    1.21
  -6 -13   0   23.40    1.06
  -6 -13   0   24.57    1.11
   6 -13   0   22.75    1.16
  -7 -13   0   32.98    1.34
   7 -13   0   31.71    1.42
  -7 -13   0   32.03    1.44
  -8 -13   0   21.33    1.17
  -8 -13   0   21.65    1.09
  -9 -13   0    0.58    0.45
  -9 -13   0    0.08    0.48
 -10 -13   0   -0.09    0.54
 -11 -13   0   -0.14    0.58
   0 -14   0   11.78    0.63
   0  14   0   10.74    0.51
  -1 -14   0   14.87    0.69
   1 -14   0   14.23    0.72
   1  14   0   14.25    0.63
  -1  14   0   13.32    0.60
   2 -14   0    9.69    0.64
  -2 -14   0   12.18    0.64
   2 -14   0   11.74    0.47
  -2  14   0   11.84    0.53
   3 -14   0   82.30    2.36
  -3 -14   0   85.26    2.49
   3 -14   0   77.71    2.51
  -3 -14   0   82.37    2.43
   4 -14   0   22.12    1.03
  -4 -14   0   21.16    0.96
  -4 -14   0   23.45    0.96
   5 -14   0    9.92    0.74
  -5 -14   0    9.47    0.71
  -5 -14   0   11.13    0.66
  -6 -14   0    0.18    0.34
   6 -14   0   -0.05    0.33
   6 -14   0    0.49    0.38
  -6 -14   0    0.19    0.31
  -7 -14   0    1.20    0.45
  -7 -14   0    2.44    0.49
  -8 -14   0   -0.30    0.37
  -8 -14   0   -0.33    0.38
  -9 -14   0   10.28    0.97
  -9 -14   0    8.91    0.85
 -10 -14   0    0.45    0.58
 -11 -14   0    1.76    0.70
   0 -15   0   -0.03    0.20
   0  15   0    0.20    0.18
   1 -15   0   26.48    1.05
  -1 -15   0   27.75    1.06
  -1  15   0   25.39    0.96
  -2 -15   0    7.46    0.47
   2 -15   0    6.61    0.57
  -2 -15   0    8.00    0.60
  -2  15   0    7.86    0.44
   3 -15   0   10.66    0.70
  -3 -15   0   10.35    0.63
  -3 -15   0   10.10    0.61
  -4 -15   0    0.89    0.30
   4 -15   0    0.65    0.34
  -4 -15   0    0.84    0.29
   5 -15   0   10.00    0.79
  -5 -15   0   10.44    0.73
  -5 -15   0   10.58    0.70
  -6 -15   0   22.80    1.10
  -6 -15   0   22.95    1.09
   6 -15   0   22.15    1.14
  -7 -15   0    3.37    0.55
  -7 -15   0    3.05    0.53
  -8 -15   0   21.92    1.15
  -8 -15   0   23.78    1.30
  -9 -15   0    1.32    0.56
  -9 -15   0    0.59    0.48
 -10 -15   0   -0.03    0.58
   0 -16   0    0.18    0.24
   0  16   0    0.09    0.18
   1 -16   0   16.07    0.77
  -1 -16   0   15.13    0.77
  -1  16   0   16.16    0.70
   2 -16   0   41.72    1.48
  -2 -16   0   41.86    1.34
  -2 -16   0   38.98    1.44
   3 -16   0   13.29    0.84
  -3 -16   0   16.03    0.76
  -3 -16   0   16.40    0.81
   4 -16   0    6.68    0.65
  -4 -16   0    6.94    0.60
  -4 -16   0    6.59    0.56
  -5 -16   0    1.80    0.37
   5 -16   0    1.55    0.44
  -5 -16   0    2.10    0.43
   6 -16   0    1.57    0.49
  -6 -16   0    1.68    0.42
  -6 -16   0    1.07    0.41
  -7 -16   0    1.15    0.43
  -7 -16   0    1.05    0.43
  -8 -16   0    2.14    0.54
  -8 -16   0    1.96    0.52
  -9 -16   0   -0.19    0.51
  -9 -16   0   -0.60    0.45
 -10 -16   0    5.10    0.82
   0 -17   0    0.32    0.26
   0  17   0   -0.22    0.18
   1 -17   0    2.56    0.39
  -1 -17   0    2.53    0.40
   2 -17   0    0.66    0.32
  -2 -17   0    0.61    0.29
  -2 -17   0    0.94    0.25
  -3 -17   0   33.13    1.28
   3 -17   0   32.03    1.32
  -3 -17   0   31.96    1.20
   4 -17   0   19.86    1.05
  -4 -17   0   21.11    1.02
  -4 -17   0   21.18    0.98
  -5 -17   0    2.18    0.41
  -5 -17   0    2.14    0.44
   5 -17   0    2.60    0.51
   6 -17   0    5.05    0.67
  -6 -17   0    5.59    0.62
  -6 -17   0    5.29    0.62
  -7 -17   0    2.64    0.56
  -7 -17   0    2.38    0.53
  -8 -17   0    1.40    0.55
  -8 -17   0    0.62    0.46
  -9 -17   0    1.11    0.53
  -9 -17   0    0.82    0.56
 -10 -17   0    0.04    0.58
   0 -18   0    0.98    0.31
  -1 -18   0   38.59    1.44
   1 -18   0   38.68    1.43
  -2 -18   0   18.85    0.94
  -2 -18   0   21.05    0.86
   2 -18   0   20.35    0.99
  -3 -18   0    0.25    0.25
   3 -18   0   -0.06    0.33
  -3 -18   0    0.44    0.32
  -4 -18   0    3.14    0.49
   4 -18   0    3.14    0.51
  -4 -18   0    3.35    0.44
  -5 -18   0    5.57    0.59
   5 -18   0    6.50    0.70
  -5 -18   0    5.64    0.63
   6 -18   0    1.05    0.50
  -6 -18   0    1.58    0.46
  -6 -18   0    1.08    0.44
  -7 -18   0    2.01    0.55
  -7 -18   0    1.75    0.52
  -8 -18   0    1.22    0.54
  -8 -18   0    0.63    0.49
  -9 -18   0    4.97    0.80
  -9 -18   0    4.58    0.74
 -10 -18   0    3.09    0.75
   0 -19   0    0.15    0.29
   1 -19   0   10.06    0.71
  -1 -19   0    9.57    0.72
  -2 -19   0   30.29    1.27
   2 -19   0   30.97    1.28
  -2 -19   0   29.94    1.12
  -3 -19   0   32.44    1.20
   3 -19   0   31.52    1.35
  -3 -19   0   29.47    1.28
  -4 -19   0    2.63    0.48
  -4 -19   0    3.09    0.45
   4 -19   0    3.20    0.53
  -5 -19   0    5.51    0.60
   5 -19   0    6.74    0.72
  -5 -19   0    6.42    0.66
  -6 -19   0    7.22    0.72
  -6 -19   0    6.39    0.71
   6 -19   0    6.94    0.80
  -7 -19   0    5.02    0.69
  -7 -19   0    3.89    0.65
  -8 -19   0    1.81    0.53
  -8 -19   0    1.51    0.54
  -9 -19   0   -0.39    0.50
  -9 -19   0    0.81    0.55
 -10 -19   0   -0.22    0.55
   0 -20   0   66.37    2.19
   1 -20   0    8.12    0.67
  -1 -20   0    9.33    0.72
   2 -20   0    2.57    0.45
  -2 -20   0    2.49    0.46
  -3 -20   0   17.69    0.85
  -3 -20   0   16.07    0.92
   3 -20   0   17.61    1.00
   4 -20   0   15.78    1.00
  -4 -20   0   16.19    0.93
  -4 -20   0   17.92    0.92
  -5 -20   0   25.26    1.22
   5 -20   0   27.85    1.34
  -5 -20   0   25.72    1.21
  -6 -20   0    1.37    0.49
   6 -20   0    2.12    0.57
  -6 -20   0    0.65    0.40
  -7 -20   0    0.08    0.45
  -7 -20   0   -0.03    0.44
  -8 -20   0    4.01    0.70
  -8 -20   0    3.69    0.73
  -9 -20   0    1.20    0.61
  -9 -20   0    1.81    0.65
 -10 -20   0   13.52    1.22
   0 -21   0    0.46    0.31
   1 -21   0   17.00    0.95
  -1 -21   0   18.97    1.00
  -2 -21   0   37.65    1.46
   2 -21   0   33.98    1.43
  -3 -21   0   16.51    0.84
  -3 -21   0   16.29    0.94
   3 -21   0   17.25    1.01
  -4 -21   0    0.84    0.35
   4 -21   0    1.14    0.46
  -4 -21   0    0.70    0.41
  -5 -21   0    5.94    0.63
   5 -21   0    4.09    0.65
  -5 -21   0    4.62    0.62
  -6 -21   0   12.17    0.94
  -6 -21   0   11.03    0.96
   6 -21   0   12.97    1.07
  -7 -21   0    3.85    0.65
  -7 -21   0    3.04    0.65
  -8 -21   0    3.00    0.64
  -8 -21   0    1.99    0.65
  -9 -21   0    0.74    0.58
  -9 -21   0   -0.56    0.51
   0 -22   0   46.81    1.71
   1 -22   0    6.11    0.64
  -1 -22   0    6.26    0.65
   2 -22   0   19.22    1.04
  -2 -22   0   18.78    1.05
   3 -22   0   60.13    2.11
  -3 -22   0   56.49    2.07
  -4 -22   0   58.53    1.95
   4 -22   0   54.58    2.08
  -4 -22   0   52.24    2.02
   5 -22   0   31.83    1.54
  -5 -22   0   31.01    1.47
  -5 -22   0   31.35    1.34
  -6 -22   0    6.42    0.74
  -6 -22   0    6.77    0.80
   6 -22   0    5.93    0.83
  -7 -22   0    0.13    0.47
  -7 -22   0    0.10    0.47
  -8 -22   0    5.25    0.76
  -8 -22   0    6.45    0.89
  -9 -22   0    4.72    0.81
  -9 -22   0    6.92    0.93
   0 -23   0    0.12    0.37
  -1 -23   0   43.16    1.63
   1 -23   0   37.17    1.53
  -2 -23   0   31.52    1.41
   2 -23   0   31.65    1.39
   3 -23   0   17.96    1.05
  -3 -23   0   16.31    0.99
  -4 -23   0   -0.22    0.34
   4 -23   0   -0.16    0.43
  -4 -23   0   -0.40    0.34
   5 -23   0    1.97    0.58
  -5 -23   0    1.63    0.50
  -5 -23   0    1.02    0.44
   6 -23   0   17.24    1.18
  -6 -23   0   15.94    1.13
  -6 -23   0   17.15    1.11
  -7 -23   0    8.42    0.86
  -7 -23   0    8.40    0.93
  -8 -23   0    5.64    0.88
  -8 -23   0    5.46    0.81
  -9 -23   0    8.85    1.01
  -9 -23   0    7.16    0.98
   0 -24   0   13.73    0.94
  -1 -24   0    0.35    0.37
   1 -24   0    0.52    0.36
  -2 -24   0    1.14    0.43
   2 -24   0    0.73    0.44
  -3 -24   0   27.72    1.31
   3 -24   0   18.95    1.16
  -4 -24   0   12.26    0.98
   4 -24   0   15.92    1.06
   5 -24   0   13.88    1.12
  -5 -24   0   13.64    1.09
  -5 -24   0   17.11    1.02
   6 -24   0    0.37    0.55
  -6 -24   0    0.72    0.50
  -6 -24   0    0.07    0.44
  -7 -24   0    0.52    0.52
  -7 -24   0   -0.86    0.47
  -8 -24   0   -0.05    0.59
  -8 -24   0    0.06    0.55
   0 -25   0   -0.26    0.35
   1 -25   0    1.10    0.46
  -1 -25   0    1.54    0.48
  -2 -25   0   24.59    1.23
   2 -25   0   24.21    1.24
   3 -25   0    3.62    0.62
  -3 -25   0    2.20    0.53
  -4 -25   0    0.09    0.40
   4 -25   0    1.02    0.54
  -5 -25   0    9.97    0.96
  -5 -25   0   12.97    0.94
   5 -25   0   12.79    1.07
  -6 -25   0   16.92    1.11
  -6 -25   0   13.53    1.15
   6 -25   0   15.78    1.26
  -7 -25   0   33.22    1.62
  -7 -25   0   33.95    1.74
  -8 -25   0    1.44    0.71
  -8 -25   0    1.35    0.64
   0 -26   0    8.74    0.84
   1 -26   0    6.83    0.76
  -1 -26   0    7.25    0.78
   2 -26   0    6.90    0.74
  -2 -26   0    5.29    0.68
   3 -26   0   -0.14    0.44
  -3 -26   0    0.70    0.48
   4 -26   0    1.31    0.56
  -4 -26   0    1.72    0.55
  -5 -26   0   10.76    1.01
   5 -26   0   11.06    1.02
  -6 -26   0   30.78    1.48
   6 -26   0   29.16    1.58
  -6 -26   0   27.87    1.52
  -7 -26   0    1.53    0.61
  -7 -26   0    1.32    0.59
  -8 -26   0    3.94    0.77
  -8 -26   0    3.93    0.87
   0 -27   0    0.31    0.47
  -1 -27   0    2.82    0.58
   1 -27   0    3.15    0.61
  -2 -27   0    6.15    0.73
   2 -27   0    5.44    0.73
  -3 -27   0   13.03    1.06
   3 -27   0   14.41    1.01
   4 -27   0   10.07    0.95
  -4 -27   0    9.50    0.94
  -5 -27   0    0.03    0.48
   5 -27   0   -0.75    0.49
   6 -27   0    2.89    0.78
  -6 -27   0    3.07    0.68
  -7 -27   0    3.46    0.78
  -7 -27   0    2.07    0.65
   0 -28   0   20.28    1.21
  -1 -28   0   25.92    1.36
   1 -28   0   21.72    1.28
   2 -28   0    3.81    0.67
  -2 -28   0    4.43    0.67
  -3 -28   0    0.64    0.47
   3 -28   0    0.26    0.51
   4 -28   0    8.03    0.92
  -4 -28   0    6.63    0.82
   5 -28   0    1.88    0.67
  -5 -28   0    2.00    0.64
   6 -28   0   11.92    1.13
  -6 -28   0   10.83    1.07
  -7 -28   0    2.39    0.72
  -7 -28   0    0.63    0.62
   0 -29   0   -0.56    0.41
  -1 -29   0    1.02    0.48
   1 -29   0    0.17    0.51
  -2 -29   0    8.67    0.87
   2 -29   0    8.01    0.87
   3 -29   0   33.95    1.61
  -3 -29   0   32.56    1.60
  -4 -29   0    9.21    0.97
   4 -29   0    8.77    0.97
  -5 -29   0    0.64    0.55
   5 -29   0    0.94    0.63
  -6 -29   0    2.56    0.69
  -7 -29   0    1.44    0.67
   0 -30   0   25.33    1.35
   1 -30   0   33.59    1.61
  -1 -30   0   37.79    1.69
   2 -30   0   19.15    1.23
  -2 -30   0   16.19    1.16
   3 -30   0    0.30    0.54
  -3 -30   0    1.07    0.56
   4 -30   0    8.51    0.97
  -4 -30   0    8.11    0.93
   5 -30   0    3.15    0.77
  -5 -30   0    2.63    0.66
  -6 -30   0    0.07    0.51
   0 -31   0    0.82    0.56
  -1 -31   0    0.66    0.52
   1 -31   0    2.41    0.63
  -2 -31   0    4.97    0.78
   2 -31   0    3.63    0.71
  -3 -31   0   29.22    1.52
   3 -31   0   25.54    1.48
  -4 -31   0   14.57    1.20
   4 -31   0   15.38    1.23
  -5 -31   0    7.68    0.95
   5 -31   0    6.52    0.94
   0 -32   0   46.85    2.03
  -1 -32   0    6.77    0.88
   1 -32   0    5.79    0.82
  -2 -32   0    6.33    0.88
   2 -32   0    8.36    0.95
   3 -32   0    0.91    0.63
  -3 -32   0    1.85    0.65
   4 -32   0    1.16    0.64
  -4 -32   0    2.46    0.69
  -5 -32   0    4.33    0.77
   5 -32   0    2.83    0.77
   0 -33   0    1.01    0.61
   1 -33   0    3.06    0.72
  -1 -33   0    3.24    0.69
   2 -33   0   34.87    1.75
  -2 -33   0   35.28    1.71
  -3 -33   0   16.61    1.22
   3 -33   0   14.30    1.25
   4 -33   0    7.63    0.99
  -4 -33   0    8.38    0.99
   0 -34   0   22.14    1.41
  -1 -34   0   26.81    1.54
   1 -34   0   28.21    1.57
   2 -34   0   13.90    1.21
  -2 -34   0   16.49    1.31
  -3 -34   0    1.53    0.64
   3 -34   0    1.87    0.73
   0 -35   0    0.03    0.54
  -1 -35   0    5.03    0.84
   1 -35   0    5.79    0.90
  -2 -35   0    5.03    0.83
   2 -35   0    5.44    0.90
  11   0  -1   -0.46    0.54
 -11   0   1   -0.32    0.46
 -10   0   1    0.03    0.45
  -9   0   1    0.03    0.40
  -8   0   1    0.43    0.34
   7   0  -1    0.05    0.35
  -7   0   1   -0.11    0.25
  -7   0   1    0.12    0.25
  -6   0   1   -0.32    0.21
  -6   0   1   -0.40    0.20
   6   0  -1   -0.16    0.27
  -5   0   1    0.06    0.19
   5   0  -1    0.12    0.26
   4   0  -1    0.15    0.22
  -4   0   1    0.09    0.18
  -3   0   1   -0.19    0.14
   3   0  -1   -0.36    0.19
   2   0  -1    0.03    0.14
  -2   0   1    0.05    0.09
  -1   0   1   -0.02    0.01
  -1   0   1    0.05    0.03
   0   0  -1   -0.22    0.01
   0   0  -1   -0.22    0.00
   0   0   1   -0.21    0.01
   0   0  -1   -0.23    0.01
   0   0   1   -0.22    0.01
   0   0   1   -0.13    0.02
  -1   0  -1   -0.22    0.03
   1   0   1   -0.02    0.05
  -1   0  -1   -0.19    0.04
   1   0   1   -0.07    0.09
  -2   0  -1   -0.13    0.13
   2   0   1   -0.22    0.14
  -2   0  -1   -0.14    0.06
   3   0   1   -0.11    0.17
  -3   0  -1    0.01    0.07
  -3   0  -1   -0.14    0.15
  -4   0  -1    0.02    0.07
  -5   0  -1   -0.37    0.15
  -6   0  -1   -0.14    0.21
   6   0   1   -0.09    0.26
   7   0   1   -0.25    0.29
  -7   0  -1   -0.10    0.27
  -8   0  -1    0.10    0.32
  -9   0  -1   -0.15    0.37
 -10   0  -1    0.03    0.45
 -11   0  -1   -0.16    0.45
 -12  -1   1    0.59    0.56
  12   1  -1    0.01    0.68
  11  -1  -1   -0.33    0.57
 -11  -1   1   -0.10    0.49
 -11   1   1    0.18    0.48
 -10  -1   1   -0.24    0.45
 -10   1   1    0.11    0.45
  -9  -1   1    9.38    0.82
  -9   1   1    7.78    0.74
  -8  -1   1    2.45    0.46
  -8  -1   1    2.00    0.43
  -8   1   1    2.30    0.41
   7  -1  -1   12.59    0.86
  -7  -1   1   10.09    0.65
  -7  -1   1   11.29    0.75
  -7   1   1   12.07    0.73
   7   1  -1   12.64    0.89
  -6  -1   1   -0.28    0.22
  -6  -1   1   -0.23    0.24
   6  -1  -1   -0.20    0.26
   6   1  -1   -0.26    0.26
  -6   1   1    0.10    0.24
   5  -1  -1   22.82    1.02
  -5  -1   1   23.06    0.90
  -5   1   1   22.83    0.86
   5   1  -1   21.64    1.02
  -4  -1   1   14.14    0.67
   4  -1  -1   13.67    0.70
   4  -1  -1   13.84    0.67
   4   1  -1   13.10    0.71
  -4   1   1   13.42    0.66
   3  -1  -1   11.24    0.55
  -3  -1   1   10.22    0.51
   3  -1  -1   10.19    0.49
   3   1  -1   10.10    0.55
  -3   1   1    9.52    0.49
   2  -1  -1   34.00    1.11
   2  -1  -1   33.61    1.07
   2   1  -1   35.72    1.14
   1  -1  -1   33.73    1.00
   1  -1  -1   34.43    0.95
   1   1  -1   32.04    1.00
  -1   1   1   32.73    0.88
   2  -1   1    4.32    0.31
   2  -1   1    3.46    0.16
  -2  -1  -1    4.20    0.19
  -2  -1  -1    2.91    0.27
  -2   1  -1    3.36    0.29
  -2   1  -1    3.81    0.15
  -3  -1  -1   16.80    0.51
   3  -1   1   15.97    0.72
  -3  -1  -1   16.39    0.72
  -3   1  -1   17.34    0.73
   4  -1   1    3.36    0.40
  -4  -1  -1    3.92    0.21
  -4   1  -1    3.93    0.41
   5  -1   1    7.57    0.59
  -5  -1  -1    7.25    0.28
  -5  -1  -1    7.31    0.49
  -5   1  -1    7.34    0.49
   6  -1   1    0.42    0.30
  -6  -1  -1   -0.02    0.23
  -6   1  -1    0.43    0.23
  -7  -1  -1    3.66    0.47
   7  -1   1    3.62    0.54
  -7  -1  -1    4.25    0.44
   7   1   1    3.28    0.55
  -7   1  -1    3.65    0.45
  -8  -1  -1    5.32    0.59
  -8   1  -1    2.88    0.47
  -9  -1  -1    3.91    0.57
  -9   1  -1    3.38    0.55
 -10  -1  -1    0.80    0.49
 -10   1  -1    0.12    0.44
 -11  -1  -1    0.46    0.50
 -12  -2   1    1.18    0.61
  12   2  -1    2.97    0.89
 -11  -2   1    1.87    0.62
 -10  -2   1    0.68    0.50
 -10   2   1    0.91    0.47
  -9  -2   1    0.11    0.40
  -9   2   1   -0.76    0.33
  -8  -2   1    0.01    0.34
   8  -2  -1   -0.01    0.37
  -8  -2   1    0.30    0.36
  -8   2   1   -0.33    0.29
  -7  -2   1    0.51    0.29
  -7  -2   1    0.81    0.32
   7  -2  -1    0.42    0.35
  -7   2   1    1.00    0.32
   7   2  -1    0.71    0.39
  -6  -2   1   11.13    0.61
   6  -2  -1   10.06    0.70
  -6  -2   1   10.84    0.36
  -6  -2   1   10.21    0.67
  -6   2   1   11.49    0.64
   6   2  -1   10.63    0.75
   5  -2  -1   29.27    1.18
   5  -2  -1   29.21    1.17
  -5  -2   1   28.28    1.04
  -5   2   1   29.89    1.03
   5   2  -1   27.98    1.22
   4  -2  -1  169.48    4.89
  -4  -2   1  162.83    4.84
   4  -2  -1  173.67    4.85
  -4   2   1  168.90    4.84
   3  -2  -1    8.96    0.47
   3  -2  -1    9.39    0.50
  -3   2   1    8.25    0.45
   2  -2  -1  166.17    4.65
   2  -2  -1  164.51    4.29
   2  -2  -1  168.64    4.61
   2  -2   1  719.19   18.79
   2  -2   1  669.00   17.93
   3  -2   1  318.64    8.02
   3  -2   1  312.60    8.65
  -3  -2  -1  303.05    8.64
  -3   2  -1  311.98    8.64
  -4  -2  -1  153.45    4.01
   4  -2   1  151.42    4.48
   5  -2   1   18.96    0.92
  -5  -2  -1   18.51    0.58
  -5  -2  -1   17.63    0.78
   5  -2   1   18.07    0.87
  -5   2  -1   16.55    0.74
   6  -2   1   10.30    0.72
  -6  -2  -1   10.21    0.58
  -6  -2  -1   10.21    0.38
  -6  -2  -1   10.51    0.67
  -6   2  -1   10.12    0.62
  -7  -2  -1    4.91    0.51
  -7  -2  -1    4.98    0.48
   7  -2   1    5.08    0.62
   7   2   1    4.91    0.62
  -7   2  -1    3.19    0.43
  -8  -2  -1    2.03    0.45
   8  -2   1    1.30    0.47
  -8   2  -1    1.71    0.39
  -9  -2  -1    0.56    0.44
  -9   2  -1    0.91    0.39
 -10  -2  -1    4.76    0.72
 -10   2  -1    4.18    0.63
 -11  -2  -1    0.52    0.53
 -12  -3   1    1.16    0.61
  12   3  -1    0.44    0.71
 -11  -3   1    0.60    0.55
  10  -3  -1    3.87    0.76
 -10  -3   1    4.06    0.67
 -10   3   1    3.55    0.59
  -9  -3   1    0.20    0.41
  -9  -3   1    0.92    0.41
  -9   3   1    0.21    0.37
   8  -3  -1    2.15    0.54
  -8  -3   1    2.33    0.45
  -8  -3   1    2.48    0.45
  -8   3   1    2.24    0.42
  -7  -3   1   15.23    0.77
  -7  -3   1   14.69    0.81
   7  -3  -1   13.34    0.87
  -7   3   1   13.63    0.75
   7   3  -1   13.58    0.93
   6  -3  -1   74.89    2.49
  -6  -3   1   72.41    2.29
  -6  -3   1   73.24    2.24
   6  -3  -1   74.51    2.50
   6   3  -1   71.44    2.56
  -6   3   1   75.44    2.22
  -5  -3   1   81.18    2.46
   5  -3  -1   85.90    2.68
   5  -3  -1   82.55    2.64
  -5   3   1   82.77    2.40
   5   3  -1   85.22    2.76
  -4  -3   1   10.87    0.61
   4  -3  -1   12.27    0.62
   4  -3  -1   11.81    0.62
   3  -3  -1   22.99    0.83
   3  -3  -1   22.26    0.84
  -3   3   1   20.82    0.82
   2  -3  -1    3.00    0.25
  -2   3   1    1.88    0.21
   1  -3   1    0.19    0.07
   2  -3   1  988.49   26.92
   2  -3   1 1000.00   27.20
   3  -3   1   27.27    0.75
   3  -3   1   27.03    1.03
   3  -3   1   27.90    0.96
  -3  -3  -1   25.38    1.02
  -4  -3  -1    7.51    0.47
   4  -3   1    6.90    0.48
   4  -3   1    6.78    0.56
  -5  -3  -1    3.81    0.40
  -5  -3  -1    4.02    0.26
   5  -3   1    3.94    0.46
   5  -3   1    3.34    0.42
  -5   3  -1    4.40    0.37
  -6  -3  -1    4.93    0.28
  -6  -3  -1    5.63    0.52
   6  -3   1    5.42    0.57
   6  -3   1    5.01    0.58
  -6  -3  -1    5.23    0.45
  -6   3  -1    5.43    0.46
  -7  -3  -1    2.64    0.43
  -7  -3  -1    2.90    0.20
   7  -3   1    2.96    0.50
  -7  -3  -1    3.22    0.42
  -7   3  -1    2.60    0.38
  -8  -3  -1   15.03    0.95
  -8   3  -1   13.45    0.84
  -9  -3  -1   12.01    0.93
  -9   3  -1   11.94    0.86
 -10  -3  -1    0.79    0.52
 -11  -3  -1    1.59    0.62
 -12  -4   1    6.35    0.90
  12   4  -1    6.11    1.11
 -11  -4   1    0.46    0.50
 -10  -4   1   -0.06    0.47
   9  -4  -1    6.85    0.82
  -9  -4   1    7.08    0.69
  -9  -4   1    6.92    0.72
  -9   4   1    4.88    0.58
  -8  -4   1    3.11    0.48
  -8  -4   1    4.06    0.57
   8  -4  -1    3.60    0.58
  -8   4   1    3.80    0.48
   7  -4  -1    3.60    0.54
  -7  -4   1    3.13    0.44
  -7  -4   1    2.77    0.44
  -7  -4   1    2.96    0.22
  -7   4   1    3.04    0.40
   7   4  -1    4.13    0.60
   6  -4  -1    7.61    0.67
  -6  -4   1    9.59    0.61
   6  -4  -1    8.84    0.66
  -6  -4   1    8.44    0.57
   6   4  -1    8.12    0.74
  -6   4   1    8.69    0.55
  -5  -4   1   20.69    0.89
   5  -4  -1   21.78    0.96
   5  -4  -1   20.75    0.95
   4  -4  -1  315.91    8.66
  -4  -4   1  303.63    8.23
   4  -4  -1  312.45    8.69
   3  -4  -1  112.44    3.21
   3  -4  -1  112.17    3.22
  -3   4   1  106.03    3.20
   2  -4  -1   36.59    1.15
  -2   4   1   36.19    1.14
   1  -4  -1    1.14    0.14
   2  -4   1    7.54    0.33
   3  -4   1  335.90    9.21
   3  -4   1  332.21    9.27
  -4  -4  -1  267.53    7.26
   4  -4   1  270.43    7.70
   4  -4   1  278.57    7.64
  -5  -4  -1   29.15    0.91
  -5  -4  -1   27.43    1.09
   5  -4   1   29.56    1.23
   5  -4   1   28.01    1.14
   6  -4   1   58.35    2.15
  -6  -4  -1   59.89    1.94
  -6  -4  -1   59.58    1.67
   6  -4   1   59.21    2.06
  -6  -4  -1   57.86    1.83
  -6   4  -1   58.41    1.83
   7  -4   1   17.10    1.02
  -7  -4  -1   16.62    0.92
  -7  -4  -1   17.09    0.82
   7  -4   1   16.64    0.96
  -7   4  -1   16.13    0.82
  -8  -4  -1    0.83    0.37
  -8   4  -1    0.79    0.34
  -9  -4  -1    3.86    0.58
 -10  -4  -1   17.58    1.23
 -11  -4  -1    3.46    0.71
 -12  -5   1    3.85    0.80
 -11  -5   1   -0.34    0.50
 -10  -5   1    5.29    0.72
  -9  -5   1   -0.38    0.40
  -9  -5   1    0.21    0.40
  -8  -5   1   -0.06    0.33
  -8  -5   1   -0.20    0.30
  -8   5   1   -0.15    0.27
   7  -5  -1   37.01    1.58
  -7  -5   1   37.89    1.38
  -7  -5   1   40.28    1.49
   7  -5  -1   37.57    1.57
   7   5  -1   35.25    1.65
  -7   5   1   38.24    1.34
  -6  -5   1  152.43    4.23
  -6  -5   1  150.58    4.29
   6  -5  -1  151.71    4.57
   6  -5  -1  145.83    4.54
  -6   5   1  151.94    4.16
  -5  -5   1   38.80    1.28
  -5  -5   1   36.42    1.31
   5  -5  -1   37.77    1.42
   5  -5  -1   38.42    1.41
   4  -5  -1   18.45    0.79
   4  -5  -1   18.30    0.80
  -4  -5   1   16.74    0.72
   3  -5  -1   28.27    0.98
  -3   5   1   26.74    0.97
   2  -5  -1    3.66    0.27
  -2   5   1    3.10    0.26
   0  -5  -1    0.10    0.09
   0   5   1    0.00    0.05
   1  -5   1  117.08    3.18
   2  -5   1  146.09    4.04
   3  -5   1  218.37    6.10
   3  -5   1  210.91    5.97
   4  -5   1  108.51    3.36
   4  -5   1  109.22    3.24
  -4  -5  -1  111.39    3.12
   5  -5   1    4.52    0.46
  -5  -5  -1    5.40    0.47
   5  -5   1    4.29    0.51
  -6  -5  -1   87.65    2.66
  -6  -5  -1   91.31    2.52
  -6  -5  -1   87.86    2.75
   6  -5   1   93.10    2.93
   6  -5   1   95.07    3.05
  -6   5  -1   90.31    2.63
   7  -5   1   37.21    1.52
  -7  -5  -1   35.76    1.44
  -7  -5  -1   34.98    1.30
   7  -5   1   34.82    1.58
  -7   5  -1   36.50    1.32
  -8  -5  -1   19.52    1.06
  -9  -5  -1    8.04    0.80
 -10  -5  -1    0.19    0.50
 -11  -5  -1    2.38    0.68
 -12  -6   1    5.78    0.91
 -11  -6   1    1.21    0.61
 -10  -6   1    3.28    0.62
  -9  -6   1   13.19    0.84
  -9  -6   1   14.21    1.03
  -8  -6   1    0.79    0.36
  -8  -6   1    1.00    0.43
  -7  -6   1    6.98    0.62
   7  -6  -1    6.64    0.67
   7  -6  -1    6.82    0.65
  -7  -6   1    7.01    0.59
   7  -6  -1    5.03    0.62
  -7   6   1    6.84    0.52
   6  -6  -1    1.17    0.35
  -6  -6   1    0.92    0.31
   6  -6  -1    1.81    0.35
  -6  -6   1    1.92    0.36
   6  -6  -1    0.96    0.33
  -6   6   1    1.39    0.27
   5  -6  -1   69.97    2.26
  -5  -6   1   68.11    2.05
  -5  -6   1   67.38    2.11
   5  -6  -1   65.60    2.20
   4  -6  -1  147.16    4.20
   4  -6  -1  144.16    4.24
  -4  -6   1  141.93    3.99
   3  -6  -1   66.04    1.97
  -3   6   1   62.58    1.96
   2  -6  -1    4.33    0.29
  -2   6   1    4.90    0.30
   1  -6  -1   34.50    0.98
  -1   6   1   29.42    0.99
   1  -6   1   80.15    2.19
   2  -6   1   10.95    0.40
   3  -6   1   30.46    1.01
   4  -6   1  286.15    7.95
  -4  -6  -1  276.29    7.61
   4  -6   1  292.99    8.08
   5  -6   1  119.50    3.56
  -5  -6  -1  117.54    3.42
   5  -6   1  119.46    3.70
  -6  -6  -1   26.67    1.04
   6  -6   1   27.88    1.16
   6  -6   1   26.25    1.26
  -6  -6  -1   25.18    1.13
  -6   6  -1   25.87    0.99
  -7  -6  -1    4.25    0.48
  -7  -6  -1    4.85    0.56
   7  -6   1    4.15    0.61
  -8  -6  -1    0.55    0.40
  -9  -6  -1   21.87    1.20
 -10  -6  -1   19.25    1.27
 -11  -6  -1    1.55    0.64
 -11  -7   1    5.45    0.83
 -10  -7   1    0.20    0.50
  -9  -7   1    0.05    0.38
  -9  -7   1   -0.20    0.41
  -8  -7   1    5.11    0.64
  -8  -7   1    5.52    0.59
   7  -7  -1   48.62    1.87
  -7  -7   1   45.22    1.71
  -7  -7   1   48.06    1.65
   7  -7  -1   45.13    1.79
  -6  -7   1   61.24    1.96
   6  -7  -1   65.67    2.04
   6  -7  -1   63.26    2.20
  -6  -7   1   60.90    2.04
   6  -7  -1   60.69    2.12
  -6   7   1   60.58    1.86
   5  -7  -1   85.32    2.67
   5  -7  -1   85.05    2.74
  -5  -7   1   84.03    2.55
  -5  -7   1   86.02    2.51
   4  -7  -1    0.87    0.25
  -4  -7   1    0.84    0.24
   4  -7  -1    1.29    0.26
  -4   7   1    0.88    0.24
   3  -7  -1   98.34    2.87
  -3   7   1   97.82    2.87
   2  -7  -1    2.44    0.23
  -2   7   1    2.44    0.24
   1  -7  -1    5.64    0.28
  -1   7   1    5.75    0.31
   0  -7  -1  114.19    3.15
   0   7   1  109.95    3.16
   2  -7   1    0.09    0.09
  -2   7  -1    0.06    0.08
   3  -7   1  240.08    6.64
  -4  -7  -1    0.72    0.23
   4  -7   1    0.86    0.27
   4  -7   1    0.83    0.22
   5  -7   1    1.44    0.31
   5  -7   1    1.89    0.38
  -5  -7  -1    0.81    0.29
  -5  -7  -1    1.26    0.26
   6  -7   1   46.23    1.63
  -6  -7  -1   43.34    1.58
   6  -7   1   41.91    1.73
  -6  -7  -1   43.59    1.48
  -7  -7  -1   64.97    2.21
  -7  -7  -1   65.66    2.10
   7  -7   1   65.60    2.45
  -8  -7  -1   49.74    1.91
  -9  -7  -1   21.32    1.26
 -10  -7  -1    0.69    0.53
 -11  -7  -1    0.33    0.58
 -11  -8   1   -0.82    0.45
 -10  -8   1    4.08    0.72
  -9  -8   1    1.10    0.48
  -9  -8   1    0.61    0.44
  -8  -8   1   -0.37    0.35
  -8  -8   1    0.14    0.34
  -7  -8   1    9.80    0.68
   7  -8  -1   11.01    0.79
  -7  -8   1   10.20    0.79
   6  -8  -1    5.45    0.60
  -6  -8   1    6.88    0.55
   6  -8  -1    7.38    0.62
  -6  -8   1    7.26    0.60
   5  -8  -1   27.95    1.15
  -5  -8   1   25.50    1.04
  -5  -8   1   25.44    1.00
   5  -8  -1   26.64    1.06
  -4  -8   1    2.67    0.32
   4  -8  -1    2.58    0.32
  -4   8   1    2.41    0.31
   3  -8  -1  162.28    4.55
  -3   8   1  158.66    4.55
   2  -8  -1   46.39    1.41
  -2   8   1   46.73    1.44
   1  -8  -1   75.77    2.16
  -1   8   1   75.33    2.20
   0   8   1   24.03    0.81
   2  -8   1   14.32    0.47
   3  -8   1    2.07    0.22
   4  -8   1   22.26    0.83
  -4  -8  -1   21.99    0.91
  -5  -8  -1  112.56    3.29
  -5  -8  -1  116.86    3.40
   5  -8   1  118.47    3.48
   5  -8   1  118.88    3.68
   6  -8   1   82.61    2.84
  -6  -8  -1   82.56    2.61
  -6  -8  -1   83.21    2.50
   7  -8   1    1.52    0.45
  -7  -8  -1    2.64    0.48
  -7  -8  -1    2.65    0.42
  -8  -8  -1   -0.11    0.35
  -8  -8  -1    0.17    0.36
  -9  -8  -1   16.57    1.14
 -10  -8  -1    3.47    0.71
 -11  -8  -1    3.01    0.75
 -11  -9   1    0.91    0.62
 -10  -9   1    0.23    0.49
  -9  -9   1    7.21    0.71
  -9  -9   1    6.55    0.80
  -8  -9   1    8.39    0.78
  -8  -9   1   10.48    0.72
  -7  -9   1   34.27    1.33
   7  -9  -1   35.97    1.54
  -7  -9   1   34.49    1.42
   6  -9  -1   40.54    1.64
  -6  -9   1   42.34    1.49
   6  -9  -1   44.62    1.59
  -6  -9   1   41.79    1.54
   5  -9  -1   17.32    0.79
  -5  -9   1   17.51    0.79
   5  -9  -1   17.58    0.89
  -5  -9   1   16.25    0.82
   4  -9  -1   10.06    0.54
  -4  -9   1   10.17    0.60
  -4  -9   1   10.22    0.53
  -4   9   1   10.03    0.55
   3  -9  -1   20.63    0.76
  -3   9   1   19.72    0.77
   2  -9  -1    0.19    0.13
  -2   9   1    0.08    0.14
   1  -9  -1    4.13    0.24
  -1   9   1    4.17    0.29
   0   9  -1   30.75    0.96
   0   9   1   31.55    1.01
  -1   9  -1    5.78    0.27
   1   9   1    7.55    0.39
   2  -9   1   69.04    1.93
   3  -9   1    6.63    0.34
  -3  -9  -1    6.40    0.43
   4  -9   1    3.68    0.32
  -4  -9  -1    3.42    0.39
   5  -9   1   36.48    1.30
   5  -9   1   37.72    1.50
  -5  -9  -1   35.85    1.34
  -5  -9  -1   36.30    1.26
   6  -9   1   55.54    2.08
  -6  -9  -1   55.45    1.90
  -6  -9  -1   52.31    1.76
  -7  -9  -1   92.87    2.79
  -7  -9  -1   89.68    2.90
  -8  -9  -1   48.02    1.74
  -8  -9  -1   50.96    1.94
  -9  -9  -1    7.33    0.84
 -10  -9  -1    5.46    0.81
 -11  -9  -1    0.41    0.58
 -11 -10   1    3.77    0.74
 -10 -10   1    1.17    0.58
  -9 -10   1    2.93    0.54
  -9 -10   1    2.08    0.55
  -8 -10   1    4.04    0.56
  -8 -10   1    4.69    0.62
   7 -10  -1    2.32    0.48
  -7 -10   1    2.13    0.45
  -7 -10   1    3.36    0.47
  -6 -10   1    0.29    0.28
   6 -10  -1   -0.26    0.26
  -6 -10   1    0.13    0.27
   5 -10  -1    7.10    0.62
  -5 -10   1    6.98    0.54
  -5 -10   1    8.00    0.59
   5 -10  -1    8.78    0.54
  -4 -10   1   35.60    1.23
  -4 -10   1   33.47    1.24
   4 -10  -1   36.52    1.25
  -4  10   1   38.28    1.27
   3 -10  -1  106.01    3.02
  -3 -10   1  102.60    2.94
  -3  10   1  103.29    3.04
   2 -10  -1    9.37    0.40
  -2  10   1    8.40    0.43
   1 -10  -1    1.61    0.18
  -1  10   1    1.46    0.21
   0  10  -1   90.08    2.54
   0  10   1   88.42    2.59
   1  10   1    7.80    0.43
  -1  10  -1    8.48    0.35
   2 -10   1    0.09    0.08
  -2  10  -1    0.12    0.10
  -3 -10  -1   13.29    0.63
   3 -10   1   14.65    0.53
  -3  10  -1   13.81    0.53
   4 -10   1   13.60    0.59
  -4 -10  -1   14.37    0.70
  -4 -10  -1   14.03    0.66
   5 -10   1    0.79    0.32
  -5 -10  -1    0.69    0.26
  -5 -10  -1    0.19    0.25
   5 -10   1    0.72    0.30
  -6 -10  -1    0.18    0.32
   6 -10   1    0.46    0.33
  -6 -10  -1    0.58    0.30
  -7 -10  -1    1.91    0.44
  -7 -10  -1    2.06    0.41
  -8 -10  -1    4.95    0.66
  -8 -10  -1    3.66    0.54
  -9 -10  -1    0.73    0.48
 -10 -10  -1    7.94    0.94
 -11 -10  -1    2.11    0.71
 -11 -11   1    5.39    0.90
 -10 -11   1    4.04    0.70
  -9 -11   1   15.86    0.96
  -9 -11   1   16.41    1.15
  -8 -11   1   13.34    0.86
  -8 -11   1   14.51    1.04
  -7 -11   1    5.25    0.62
  -7 -11   1    5.04    0.56
   7 -11  -1    4.30    0.61
  -6 -11   1    6.62    0.57
   6 -11  -1    7.07    0.68
  -6 -11   1    7.21    0.62
  -5 -11   1   24.68    1.02
   5 -11  -1   26.99    1.03
  -5 -11   1   25.35    1.08
  -4 -11   1   14.44    0.73
  -4 -11   1   14.78    0.72
   4 -11  -1   15.61    0.67
   4 -11  -1   16.18    0.78
  -4  11   1   14.90    0.68
   3 -11  -1   29.36    1.00
  -3 -11   1   29.82    1.05
  -3 -11   1   27.95    1.04
  -3  11   1   29.82    1.04
   2 -11  -1    7.39    0.36
  -2  11   1    7.44    0.41
   1 -11  -1   21.06    0.73
  -1  11   1   21.77    0.79
   0  11   1    2.14    0.24
   0  11  -1    2.06    0.20
   1  11   1    4.33    0.33
  -1  11  -1    4.02    0.25
   2 -11   1    8.01    0.31
  -2  11  -1    8.31    0.35
  -3 -11  -1   10.09    0.53
   3 -11   1    9.26    0.39
  -3  11  -1    9.04    0.41
   4 -11   1   54.53    1.67
  -4 -11  -1   54.73    1.72
  -4 -11  -1   54.11    1.77
  -5 -11  -1   27.26    1.02
   5 -11   1   26.46    1.22
  -5 -11  -1   25.07    1.10
   5 -11   1   24.53    1.07
  -6 -11  -1   48.63    1.67
   6 -11   1   47.04    1.74
   6 -11   1   51.74    1.98
  -6 -11  -1   50.35    1.80
  -7 -11  -1   31.35    1.36
  -7 -11  -1   28.57    1.21
  -8 -11  -1    9.60    0.88
  -8 -11  -1   10.66    0.82
  -9 -11  -1   19.89    1.26
 -10 -11  -1   10.03    1.01
 -11 -11  -1    1.67    0.68
 -11 -12   1    0.25    0.59
 -10 -12   1    0.10    0.47
  -9 -12   1    1.68    0.49
  -9 -12   1    1.45    0.55
  -8 -12   1    4.37    0.59
  -8 -12   1    5.01    0.68
  -7 -12   1   15.90    0.89
  -7 -12   1   18.22    1.04
   7 -12  -1   16.93    1.04
   6 -12  -1    0.35    0.35
   6 -12  -1    0.41    0.34
  -6 -12   1    1.11    0.35
  -6 -12   1    0.54    0.31
  -5 -12   1    0.71    0.30
  -5 -12   1    0.17    0.23
   5 -12  -1    0.33    0.31
   4 -12  -1   11.35    0.71
   4 -12  -1   11.41    0.56
  -4 -12   1   11.56    0.61
  -4  12   1   10.92    0.58
   3 -12  -1   32.57    1.25
  -3 -12   1   35.09    1.21
  -3 -12   1   36.03    1.20
   3 -12  -1   34.55    1.14
  -3  12   1   35.20    1.19
   2 -12  -1   35.47    1.11
  -2  12   1   35.36    1.19
   1 -12  -1   48.83    1.48
  -1  12   1   48.19    1.55
   0  12   1   54.61    1.67
   0  12  -1   52.80    1.61
  -1  12  -1    9.58    0.43
   1  12   1   11.48    0.53
   2 -12   1   62.34    1.75
  -2  12  -1   60.68    1.79
  -3 -12  -1    1.35    0.25
  -3 -12  -1    1.43    0.27
   3 -12   1    0.76    0.14
  -3  12  -1    0.86    0.17
  -4 -12  -1    1.09    0.29
  -4 -12  -1    1.54    0.31
   4 -12   1    1.38    0.34
  -5 -12  -1    0.38    0.26
   5 -12   1    0.01    0.28
  -5 -12  -1   -0.22    0.23
   6 -12   1    8.74    0.72
  -6 -12  -1    7.83    0.68
   6 -12   1    8.64    0.81
  -6 -12  -1    8.70    0.67
  -7 -12  -1    5.06    0.63
  -7 -12  -1    5.86    0.60
  -8 -12  -1    1.00    0.41
  -8 -12  -1    0.53    0.47
  -9 -12  -1   11.61    1.02
 -10 -12  -1    6.03    0.84
 -11 -12  -1    0.12    0.63
 -11 -13   1   12.06    1.17
 -10 -13   1    6.44    0.77
 -10 -13   1    5.52    0.83
  -9 -13   1    9.90    0.96
  -9 -13   1    8.73    0.83
  -8 -13   1   13.73    0.88
  -8 -13   1   15.62    1.07
   7 -13  -1    3.12    0.58
  -7 -13   1    2.06    0.48
  -7 -13   1    2.05    0.42
   6 -13  -1    1.06    0.37
  -6 -13   1    0.90    0.36
  -6 -13   1    0.99    0.36
   6 -13  -1    1.17    0.42
   5 -13  -1   -0.34    0.28
  -5 -13   1    0.14    0.24
  -5 -13   1   -0.12    0.22
  -4 -13   1   12.91    0.69
   4 -13  -1   14.58    0.63
  -4 -13   1   13.04    0.68
   4 -13  -1   13.90    0.80
   3 -13  -1   24.74    1.03
  -3 -13   1   26.06    0.98
   3 -13  -1   24.85    0.87
  -3 -13   1   24.11    0.95
  -3  13   1   25.57    0.94
   2 -13  -1   43.99    1.56
  -2 -13   1   47.02    1.54
   2 -13  -1   48.03    1.44
  -2  13   1   48.25    1.53
   1 -13  -1   64.26    1.88
  -1  13   1   61.00    1.94
   0  13  -1    5.23    0.31
   0  13   1    5.58    0.37
   1  13   1   12.53    0.58
  -1  13  -1   11.52    0.49
  -2 -13  -1    1.66    0.29
  -2  13  -1    1.70    0.19
  -3 -13  -1  166.04    4.69
  -3 -13  -1  175.96    4.74
   3 -13   1  170.21    4.70
  -4 -13  -1   40.08    1.43
   4 -13   1   39.50    1.44
  -4 -13  -1   40.86    1.40
   5 -13   1   45.79    1.64
  -5 -13  -1   46.14    1.64
  -5 -13  -1   45.98    1.59
  -6 -13  -1   36.86    1.35
   6 -13   1   33.34    1.55
  -6 -13  -1   31.94    1.38
   6 -13   1   34.91    1.42
  -7 -13  -1   -0.22    0.37
  -7 -13  -1    1.18    0.39
  -8 -13  -1    1.22    0.44
  -8 -13  -1    0.20    0.44
  -9 -13  -1   18.58    1.18
 -10 -13  -1    3.15    0.69
 -11 -13  -1    5.79    0.92
 -11 -14   1    1.64    0.63
 -10 -14   1   -0.08    0.47
 -10 -14   1    0.06    0.53
  -9 -14   1    4.40    0.73
  -9 -14   1    5.41    0.71
  -8 -14   1    0.67    0.42
  -8 -14   1    0.36    0.46
  -7 -14   1    8.55    0.77
   7 -14  -1    9.02    0.85
  -7 -14   1    9.52    0.76
   6 -14  -1    4.74    0.62
   6 -14  -1    5.37    0.65
  -6 -14   1    5.40    0.59
  -6 -14   1    5.59    0.58
   5 -14  -1    0.00    0.32
  -5 -14   1    0.14    0.27
  -5 -14   1   -0.24    0.22
  -4 -14   1    1.99    0.36
   4 -14  -1    1.48    0.39
  -4 -14   1    2.18    0.35
   3 -14  -1    8.39    0.65
   3 -14  -1    8.22    0.41
  -3 -14   1    7.62    0.53
  -3 -14   1    7.63    0.53
  -3  14   1    7.23    0.46
   2 -14  -1    2.76    0.40
  -2 -14   1    2.11    0.34
   2 -14  -1    2.74    0.25
  -2  14   1    2.75    0.30
   1 -14  -1  181.63    4.96
  -1 -14   1  179.07    4.91
  -1  14   1  174.06    5.08
   0 -14  -1   47.43    1.61
   0 -14   1   51.13    1.61
   0  14  -1   49.80    1.54
   0  14   1   49.65    1.59
   1 -14   1   98.55    2.85
  -1 -14  -1  100.01    2.88
  -1  14  -1   96.18    2.84
  -2 -14  -1   86.19    2.49
   2 -14   1   87.37    2.60
  -2 -14  -1   85.06    2.59
  -2  14  -1   86.92    2.50
  -3 -14  -1   96.32    2.76
  -3 -14  -1   89.56    2.68
   3 -14   1   88.86    2.74
  -4 -14  -1    0.60    0.28
   4 -14   1    0.69    0.34
  -4 -14  -1    0.31    0.25
   5 -14   1   13.03    0.83
  -5 -14  -1   11.36    0.78
  -5 -14  -1   11.37    0.73
  -6 -14  -1   30.46    1.32
  -6 -14  -1   32.65    1.29
   6 -14   1   30.25    1.32
  -7 -14  -1    0.53    0.39
  -7 -14  -1    0.66    0.38
  -8 -14  -1    7.81    0.81
  -8 -14  -1    7.12    0.72
  -9 -14  -1   14.90    1.07
 -10 -14  -1    0.37    0.52
 -11 -14  -1    0.26    0.62
 -11 -15   1    8.65    1.02
 -10 -15   1   25.15    1.43
 -10 -15   1   26.71    1.38
  -9 -15   1   22.61    1.31
  -9 -15   1   23.73    1.25
  -8 -15   1    5.52    0.69
  -8 -15   1    5.09    0.63
  -7 -15   1    1.04    0.42
   7 -15  -1    1.34    0.51
  -7 -15   1   -0.27    0.37
   6 -15  -1    1.98    0.49
  -6 -15   1    1.87    0.42
  -6 -15   1    2.30    0.44
  -5 -15   1    7.24    0.62
  -5 -15   1    5.57    0.53
   5 -15  -1    5.11    0.63
  -4 -15   1   24.74    1.07
  -4 -15   1   25.55    1.05
   4 -15  -1   25.97    1.16
   3 -15  -1   34.54    1.15
   3 -15  -1   35.73    1.36
  -3 -15   1   37.10    1.33
  -3 -15   1   37.29    1.27
  -2 -15   1  123.51    3.47
   2 -15  -1  119.84    3.41
   2 -15  -1  116.03    3.48
  -2  15   1  118.60    3.52
   1 -15  -1   11.27    0.65
  -1 -15   1   11.98    0.63
   1  15  -1   11.90    0.56
  -1  15   1   12.03    0.60
   0 -15   1    0.25    0.21
   0 -15  -1    0.03    0.22
   0  15  -1   -0.03    0.15
   0  15   1    0.10    0.18
  -1 -15  -1   22.76    0.94
   1 -15   1   21.83    0.93
  -1  15  -1   23.78    0.84
  -2 -15  -1   33.11    1.14
  -2 -15  -1   33.30    1.24
   2 -15   1   33.46    1.25
  -3 -15  -1  146.82    4.12
   3 -15   1  141.59    4.18
  -3 -15  -1  151.88    4.20
  -4 -15  -1   84.87    2.64
   4 -15   1   87.07    2.70
  -4 -15  -1   86.84    2.63
   5 -15   1   18.74    0.98
  -5 -15  -1   20.14    1.01
  -5 -15  -1   19.45    0.93
   6 -15   1    4.33    0.60
  -6 -15  -1    4.62    0.55
  -6 -15  -1    2.52    0.50
  -7 -15  -1    0.67    0.40
  -7 -15  -1    0.98    0.44
  -8 -15  -1    2.11    0.52
  -8 -15  -1    1.17    0.52
  -9 -15  -1    0.69    0.54
 -10 -15  -1    6.84    0.91
 -10 -16   1    0.72    0.54
 -10 -16   1    0.26    0.50
  -9 -16   1    5.12    0.77
  -9 -16   1    6.27    0.78
  -8 -16   1   24.71    1.36
  -8 -16   1   25.33    1.26
  -7 -16   1    3.38    0.57
   7 -16  -1    2.67    0.59
  -7 -16   1    3.01    0.54
  -6 -16   1    4.57    0.58
  -6 -16   1    5.22    0.62
   6 -16  -1    5.32    0.69
  -5 -16   1   13.89    0.83
  -5 -16   1   13.32    0.82
   5 -16  -1   11.92    0.87
   4 -16  -1    8.65    0.73
  -4 -16   1   10.36    0.71
  -4 -16   1    8.22    0.62
   3 -16  -1    1.12    0.36
  -3 -16   1    0.93    0.26
  -3 -16   1    1.02    0.30
   2 -16  -1   62.87    1.81
  -2 -16   1   58.63    1.80
  -2 -16   1   60.31    1.93
   2 -16  -1   54.29    1.93
  -2  16   1   58.76    1.91
  -1 -16   1   86.07    2.62
   1 -16  -1   84.73    2.64
  -1  16   1   90.44    2.68
   0 -16  -1  107.05    3.21
   0 -16   1  107.75    3.20
   0  16   1  114.20    3.27
   0  16  -1  110.68    3.20
   1 -16   1  251.80    6.93
  -1 -16  -1  260.83    6.97
  -1  16  -1  255.59    7.13
  -2 -16  -1  169.18    4.56
   2 -16   1  169.13    4.69
  -2 -16  -1  160.32    4.68
   3 -16   1   66.30    2.14
  -3 -16  -1   68.20    2.15
  -3 -16  -1   63.30    2.04
  -4 -16  -1   13.31    0.73
   4 -16   1   12.27    0.80
  -4 -16  -1   12.99    0.76
  -5 -16  -1    0.61    0.31
  -5 -16  -1    0.72    0.35
   5 -16   1    0.42    0.37
  -6 -16  -1    5.41    0.63
  -6 -16  -1    5.35    0.60
   6 -16   1    6.71    0.70
  -7 -16  -1    1.03    0.45
  -7 -16  -1    0.14    0.38
  -8 -16  -1    0.48    0.43
  -8 -16  -1    0.03    0.43
  -9 -16  -1    6.55    0.85
 -10 -16  -1    3.33    0.75
 -10 -17   1   27.10    1.55
 -10 -17   1   25.38    1.42
  -9 -17   1   18.10    1.15
  -9 -17   1   20.25    1.31
  -8 -17   1    5.18    0.70
  -8 -17   1    4.81    0.70
   7 -17  -1    2.87    0.65
  -7 -17   1    3.37    0.60
  -7 -17   1    3.45    0.60
   6 -17  -1    1.16    0.51
  -6 -17   1    0.27    0.39
  -6 -17   1    0.99    0.41
  -5 -17   1    0.09    0.31
   5 -17  -1    1.47    0.46
  -5 -17   1    0.09    0.33
   4 -17  -1    0.10    0.36
  -4 -17   1    0.73    0.32
  -4 -17   1    0.85    0.31
  -3 -17   1   26.26    1.02
   3 -17  -1   24.87    1.13
  -3 -17   1   25.97    1.09
   2 -17  -1  120.08    3.61
  -2 -17   1  122.55    3.57
  -2 -17   1  122.88    3.41
  -1 -17   1   45.21    1.58
   1 -17  -1   44.10    1.57
  -1  17   1   46.65    1.57
   0 -17   1   11.51    0.68
   0 -17  -1   10.00    0.68
   0  17  -1   11.40    0.55
  -1 -17  -1   22.32    0.98
   1 -17   1   22.71    0.98
   2 -17   1  167.58    4.83
  -2 -17  -1  179.62    4.73
  -2 -17  -1  168.48    4.85
   3 -17   1  101.06    3.16
  -3 -17  -1  110.49    3.19
  -3 -17  -1  103.49    3.07
   4 -17   1  104.93    3.32
  -4 -17  -1  108.52    3.26
  -4 -17  -1  116.41    3.34
  -5 -17  -1    2.36    0.45
   5 -17   1    3.28    0.53
  -5 -17  -1    2.99    0.45
   6 -17   1    0.48    0.40
  -6 -17  -1    0.41    0.36
  -6 -17  -1   -0.30    0.35
  -7 -17  -1    1.28    0.46
  -7 -17  -1    2.72    0.55
  -8 -17  -1    0.94    0.53
  -8 -17  -1    0.20    0.47
  -9 -17  -1    3.09    0.69
  -9 -17  -1    2.63    0.62
 -10 -17  -1   12.62    1.17
 -10 -18   1   -0.87    0.44
 -10 -18   1   -0.43    0.53
  -9 -18   1    5.93    0.82
  -9 -18   1    7.39    0.85
  -8 -18   1   21.90    1.21
  -8 -18   1   18.91    1.24
   7 -18  -1   42.70    1.85
  -7 -18   1   46.17    1.81
  -7 -18   1   41.89    1.74
  -6 -18   1    0.91    0.39
  -6 -18   1    0.40    0.39
   6 -18  -1    0.27    0.46
  -5 -18   1    8.14    0.68
   5 -18  -1    7.92    0.79
  -5 -18   1    7.99    0.71
   4 -18  -1    0.04    0.37
  -4 -18   1    0.16    0.26
  -4 -18   1    0.30    0.30
  -3 -18   1   10.92    0.74
   3 -18  -1    8.35    0.72
  -3 -18   1   10.74    0.63
  -2 -18   1   25.33    0.94
   2 -18  -1   25.12    1.11
  -2 -18   1   24.19    1.09
  -1 -18   1   88.22    2.72
   1 -18  -1   90.26    2.75
   0 -18   1  166.74    4.82
   0 -18  -1  176.76    4.86
  -1 -18  -1  247.53    6.77
   1 -18   1  244.55    6.74
   2 -18   1   82.35    2.64
  -2 -18  -1   85.68    2.69
  -2 -18  -1   90.83    2.55
   3 -18   1   44.17    1.69
  -3 -18  -1   47.45    1.69
  -3 -18  -1   49.54    1.61
  -4 -18  -1   14.65    0.88
   4 -18   1   14.88    0.90
  -4 -18  -1   15.05    0.81
  -5 -18  -1   -0.11    0.32
  -5 -18  -1    0.01    0.30
   5 -18   1    0.15    0.38
  -6 -18  -1    0.42    0.39
  -6 -18  -1   -0.08    0.37
  -7 -18  -1    3.66    0.61
  -7 -18  -1    2.02    0.54
  -8 -18  -1    3.28    0.66
  -8 -18  -1    4.11    0.66
  -9 -18  -1    1.11    0.54
  -9 -18  -1   -0.04    0.52
 -10 -18  -1    1.62    0.69
 -10 -19   1    7.83    0.97
 -10 -19   1    8.66    1.01
  -9 -19   1   15.77    1.24
  -9 -19   1   15.82    1.13
  -8 -19   1    9.09    0.91
  -8 -19   1    9.04    0.90
  -7 -19   1    0.16    0.45
  -7 -19   1    0.37    0.41
   7 -19  -1    0.06    0.53
   6 -19  -1    0.76    0.50
  -6 -19   1    0.58    0.40
  -6 -19   1    0.17    0.35
   5 -19  -1    0.17    0.43
  -5 -19   1   -0.18    0.31
  -5 -19   1    0.30    0.38
  -4 -19   1    0.34    0.32
  -4 -19   1   -0.01    0.27
   4 -19  -1   -0.11    0.32
  -3 -19   1   62.43    1.95
   3 -19  -1   62.63    2.14
  -3 -19   1   57.92    2.06
   2 -19  -1   36.03    1.46
  -2 -19   1   38.23    1.27
  -2 -19   1   36.87    1.44
   1 -19  -1   33.45    1.34
  -1 -19   1   34.15    1.31
   0 -19   1    2.43    0.42
   0 -19  -1    3.67    0.46
  -1 -19  -1   23.25    1.08
   1 -19   1   23.41    1.05
  -2 -19  -1  109.91    3.13
  -2 -19  -1  107.91    3.30
   2 -19   1  108.57    3.26
   3 -19   1  117.64    3.59
  -3 -19  -1  124.67    3.49
  -3 -19  -1  117.25    3.59
   4 -19   1    5.00    0.60
  -4 -19  -1    4.32    0.54
  -4 -19  -1    4.55    0.52
  -5 -19  -1    4.62    0.60
  -5 -19  -1    4.83    0.58
   5 -19   1    5.05    0.67
  -6 -19  -1   11.21    0.90
  -6 -19  -1   12.57    0.95
  -7 -19  -1    3.36    0.61
  -7 -19  -1    1.49    0.52
  -8 -19  -1    1.66    0.61
  -8 -19  -1    1.23    0.53
  -9 -19  -1    9.25    1.00
  -9 -19  -1    9.12    0.97
 -10 -19  -1    5.15    0.88
 -10 -20   1    2.30    0.72
 -10 -20   1    2.17    0.68
  -9 -20   1    3.34    0.72
  -9 -20   1    4.10    0.77
  -8 -20   1    7.32    0.90
  -8 -20   1    8.23    0.87
  -7 -20   1    7.17    0.77
   7 -20  -1    7.77    0.92
  -7 -20   1    8.75    0.88
  -6 -20   1   17.34    1.08
  -6 -20   1   15.45    1.00
   6 -20  -1   14.62    1.10
  -5 -20   1    0.87    0.45
  -5 -20   1    0.61    0.38
   5 -20  -1    1.10    0.47
  -4 -20   1   14.73    0.84
   4 -20  -1   13.56    0.91
  -4 -20   1   14.30    0.88
  -3 -20   1    4.39    0.46
  -3 -20   1    3.81    0.53
   3 -20  -1    3.99    0.58
  -2 -20   1   47.36    1.70
   2 -20  -1   43.98    1.70
   1 -20  -1   83.77    2.65
  -1 -20   1   85.07    2.67
   0 -20   1   83.08    2.57
   0 -20  -1   80.47    2.58
  -1 -20  -1  159.45    4.51
   1 -20   1  151.52    4.45
  -2 -20  -1  147.04    4.29
  -2 -20  -1  148.17    4.10
   2 -20   1  144.12    4.24
  -3 -20  -1   20.05    1.08
   3 -20   1   22.95    1.11
  -3 -20  -1   23.18    1.00
  -4 -20  -1   11.35    0.87
   4 -20   1   12.20    0.87
  -4 -20  -1   11.76    0.78
  -5 -20  -1    9.46    0.83
   5 -20   1    8.80    0.82
  -5 -20  -1    8.98    0.74
  -6 -20  -1   15.76    1.06
  -6 -20  -1   17.98    1.02
  -7 -20  -1    2.62    0.62
  -7 -20  -1    2.80    0.57
  -8 -20  -1    4.80    0.74
  -8 -20  -1    4.14    0.73
  -9 -20  -1    2.83    0.73
  -9 -20  -1    2.89    0.70
  -9 -21   1   13.39    1.17
  -9 -21   1   14.24    1.20
  -8 -21   1   14.10    1.05
  -8 -21   1   14.86    1.21
   7 -21  -1   20.00    1.34
  -7 -21   1   18.23    1.11
  -7 -21   1   16.15    1.16
  -6 -21   1    7.49    0.76
  -6 -21   1   10.02    0.90
   6 -21  -1    8.91    0.93
  -5 -21   1    2.29    0.54
  -5 -21   1    2.58    0.48
   5 -21  -1    2.48    0.60
  -4 -21   1    0.75    0.35
  -4 -21   1    0.27    0.40
   4 -21  -1    1.22    0.47
  -3 -21   1   10.87    0.67
  -3 -21   1    8.04    0.73
   3 -21  -1   10.50    0.84
  -2 -21   1   12.95    0.81
   2 -21  -1   11.56    0.85
   1 -21  -1   26.60    1.19
  -1 -21   1   25.09    1.17
   0 -21   1    2.46    0.45
   0 -21  -1    1.44    0.38
  -1 -21  -1    3.77    0.52
   1 -21   1    3.10    0.46
  -2 -21  -1    5.42    0.61
   2 -21   1    5.88    0.61
   3 -21   1    2.65    0.49
  -3 -21  -1    3.26    0.44
  -3 -21  -1    4.38    0.56
  -4 -21  -1    4.38    0.53
  -4 -21  -1    4.18    0.57
   4 -21   1    4.07    0.61
   5 -21   1    8.07    0.81
  -5 -21  -1    8.69    0.81
  -5 -21  -1    8.12    0.75
  -6 -21  -1   15.31    1.06
  -6 -21  -1   15.13    1.04
  -7 -21  -1   11.88    1.02
  -7 -21  -1   10.54    0.94
  -8 -21  -1   12.38    1.09
  -8 -21  -1   11.51    1.02
  -9 -21  -1    2.00    0.68
  -9 -21  -1    2.30    0.70
  -9 -22   1    1.56    0.68
  -9 -22   1    0.93    0.61
  -8 -22   1    5.86    0.80
  -8 -22   1    5.95    0.87
   7 -22  -1   -0.02    0.56
  -7 -22   1   -0.51    0.41
  -7 -22   1   -0.24    0.48
  -6 -22   1    9.05    0.89
   6 -22  -1    8.04    0.92
  -6 -22   1    6.81    0.73
  -5 -22   1    0.13    0.36
  -5 -22   1   -0.27    0.35
   5 -22  -1    0.20    0.48
  -4 -22   1    4.43    0.61
  -4 -22   1    4.68    0.54
   4 -22  -1    6.03    0.73
  -3 -22   1   17.06    0.98
   3 -22  -1   18.68    1.09
  -2 -22   1   70.22    2.38
   2 -22  -1   70.01    2.37
  -1 -22   1   23.81    1.15
   1 -22  -1   22.79    1.14
   0 -22   1   15.87    0.91
   0 -22  -1   17.70    0.94
  -1 -22  -1   14.56    0.87
   1 -22   1   13.23    0.82
  -2 -22  -1   87.36    2.78
   2 -22   1   83.17    2.71
  -3 -22  -1   17.14    1.03
   3 -22   1   22.62    1.11
  -3 -22  -1   22.67    1.03
   4 -22   1    9.20    0.82
  -4 -22  -1    8.07    0.79
  -4 -22  -1   10.34    0.76
   5 -22   1    8.37    0.85
  -5 -22  -1    9.22    0.86
  -5 -22  -1    9.38    0.80
  -6 -22  -1    1.57    0.54
  -6 -22  -1    1.55    0.52
  -7 -22  -1    1.27    0.58
  -7 -22  -1    1.81    0.58
  -8 -22  -1    4.65    0.77
  -8 -22  -1    4.40    0.80
  -9 -22  -1    0.17    0.59
  -9 -22  -1    0.76    0.64
  -9 -23   1    0.29    0.62
  -9 -23   1    0.61    0.58
  -8 -23   1   25.08    1.52
  -8 -23   1   23.81    1.36
  -7 -23   1   38.53    1.75
  -7 -23   1   34.47    1.63
   7 -23  -1   32.03    1.72
  -6 -23   1   28.93    1.40
   6 -23  -1   30.94    1.58
  -6 -23   1   29.26    1.48
   5 -23  -1   35.17    1.67
  -5 -23   1   39.70    1.54
  -5 -23   1   34.46    1.61
  -4 -23   1   11.81    0.94
   4 -23  -1   12.77    1.01
  -4 -23   1   14.04    0.88
  -3 -23   1    7.78    0.77
   3 -23  -1    7.86    0.80
   2 -23  -1    1.82    0.48
  -2 -23   1    2.50    0.51
  -1 -23   1    7.86    0.74
   1 -23  -1    6.90    0.68
   0 -23   1    0.29    0.38
   0 -23  -1    0.54    0.35
   1 -23   1   27.47    1.24
  -1 -23  -1   29.79    1.33
   2 -23   1    1.18    0.43
  -2 -23  -1    1.37    0.44
  -3 -23  -1    0.64    0.42
   3 -23   1    1.19    0.45
   4 -23   1    4.44    0.65
  -4 -23  -1    4.49    0.56
  -4 -23  -1    3.70    0.62
  -5 -23  -1    7.30    0.81
  -5 -23  -1    9.03    0.78
   5 -23   1    7.44    0.82
  -6 -23  -1   13.75    1.09
  -6 -23  -1   12.07    0.97
  -7 -23  -1   38.14    1.77
  -7 -23  -1   35.37    1.69
  -8 -23  -1    9.82    1.07
  -8 -23  -1    9.21    0.99
  -9 -23  -1   11.88    1.18
  -9 -23  -1   13.69    1.24
  -9 -24   1    2.69    0.72
  -9 -24   1    2.95    0.77
  -8 -24   1    0.79    0.64
  -8 -24   1    0.15    0.53
  -7 -24   1    2.40    0.63
   7 -24  -1    2.58    0.79
  -7 -24   1    3.88    0.75
  -6 -24   1    1.21    0.50
   6 -24  -1   -0.38    0.54
  -6 -24   1    0.64    0.47
  -5 -24   1    5.10    0.63
   5 -24  -1    4.16    0.74
  -5 -24   1    4.72    0.68
  -4 -24   1   28.04    1.41
   4 -24  -1   30.90    1.50
  -3 -24   1   35.26    1.56
   3 -24  -1   36.62    1.59
  -2 -24   1   18.74    1.09
   2 -24  -1   18.93    1.05
  -1 -24   1    1.17    0.45
   1 -24  -1    2.75    0.53
   0 -24   1    2.36    0.49
   0 -24  -1    3.68    0.57
  -1 -24  -1    0.62    0.41
   1 -24   1    0.45    0.40
   2 -24   1   28.31    1.30
  -2 -24  -1   31.56    1.38
   3 -24   1   23.20    1.23
  -3 -24  -1   26.98    1.32
  -4 -24  -1    5.36    0.71
  -4 -24  -1    7.20    0.68
   4 -24   1    6.86    0.77
  -5 -24  -1    5.40    0.74
  -5 -24  -1    5.40    0.65
   5 -24   1    4.72    0.73
  -6 -24  -1    6.33    0.73
  -6 -24  -1    6.83    0.85
  -7 -24  -1    1.78    0.58
  -7 -24  -1    1.70    0.63
  -8 -24  -1    1.95    0.65
  -8 -24  -1    1.59    0.71
  -8 -25   1   15.24    1.32
  -8 -25   1   11.18    1.06
  -7 -25   1   13.77    1.20
  -7 -25   1   12.65    1.07
  -6 -25   1   28.35    1.51
   6 -25  -1   28.70    1.58
  -6 -25   1   30.51    1.44
  -5 -25   1   33.31    1.62
   5 -25  -1   37.18    1.73
  -4 -25   1    3.86    0.65
   4 -25  -1    5.20    0.74
   3 -25  -1    0.95    0.49
  -3 -25   1    0.38    0.39
  -2 -25   1    0.59    0.41
   2 -25  -1    0.12    0.43
   1 -25  -1   13.65    0.96
  -1 -25   1   13.11    0.96
   0 -25  -1    3.42    0.59
   0 -25   1    3.96    0.61
  -1 -25  -1   10.23    0.86
   1 -25   1   10.37    0.85
   2 -25   1    4.19    0.63
  -2 -25  -1    5.60    0.67
   3 -25   1    7.50    0.78
  -3 -25  -1    7.49    0.80
   4 -25   1    0.44    0.47
  -4 -25  -1    0.90    0.47
   5 -25   1   13.16    1.07
  -5 -25  -1   14.31    0.98
  -5 -25  -1   11.60    1.04
  -6 -25  -1   41.16    1.87
  -6 -25  -1   44.26    1.83
  -7 -25  -1   31.25    1.60
  -7 -25  -1   34.64    1.74
  -8 -25  -1   20.62    1.36
  -8 -25  -1   20.15    1.47
  -8 -26   1    1.19    0.60
  -8 -26   1    0.51    0.60
  -7 -26   1    0.41    0.62
  -7 -26   1    0.49    0.53
  -6 -26   1    0.91    0.51
  -6 -26   1    0.51    0.50
   6 -26  -1    0.43    0.64
  -5 -26   1    6.85    0.85
   5 -26  -1    6.71    0.88
   4 -26  -1   48.76    1.96
  -4 -26   1   43.36    1.85
   3 -26  -1   43.84    1.80
  -3 -26   1   41.05    1.76
  -2 -26   1   40.15    1.67
   2 -26  -1   40.05    1.70
  -1 -26   1    0.32    0.40
   1 -26  -1    0.44    0.42
   0 -26   1   10.34    0.88
   0 -26  -1    8.65    0.84
  -1 -26  -1    0.37    0.45
   1 -26   1    0.81    0.46
   2 -26   1    1.33    0.49
  -2 -26  -1    1.25    0.47
   3 -26   1    8.90    0.84
  -3 -26  -1    9.64    0.89
  -4 -26  -1   21.36    1.20
   4 -26   1   21.40    1.23
  -5 -26  -1   26.92    1.49
   5 -26   1   34.27    1.55
  -6 -26  -1    4.08    0.75
  -6 -26  -1    3.92    0.70
  -7 -26  -1    4.83    0.84
  -7 -26  -1    6.07    0.81
  -8 -26  -1    1.17    0.71
  -8 -26  -1    1.31    0.63
  -7 -27   1    8.76    1.04
  -7 -27   1    7.49    0.87
   6 -27  -1   16.23    1.32
  -6 -27   1   16.61    1.20
   5 -27  -1    3.34    0.75
  -5 -27   1    3.81    0.72
  -4 -27   1    4.59    0.69
   4 -27  -1    3.25    0.65
   3 -27  -1    2.95    0.64
  -3 -27   1    2.71    0.57
   2 -27  -1   13.53    0.97
  -2 -27   1   15.16    1.00
  -1 -27   1   18.00    1.12
   1 -27  -1   16.14    1.09
   0 -27  -1    0.40    0.46
   0 -27   1    0.99    0.46
  -1 -27  -1    0.14    0.42
   1 -27   1    0.43    0.46
   2 -27   1   -0.10    0.44
  -2 -27  -1   -0.62    0.37
  -3 -27  -1    4.39    0.72
   3 -27   1    5.10    0.67
  -4 -27  -1    0.88    0.52
   4 -27   1   -0.10    0.51
   5 -27   1   13.76    1.09
  -5 -27  -1    9.77    1.00
  -6 -27  -1   49.05    1.92
  -6 -27  -1   40.53    1.93
  -7 -27  -1   34.96    1.80
  -7 -27  -1   31.60    1.64
  -7 -28   1    1.76    0.71
  -6 -28   1   -0.02    0.52
   6 -28  -1    0.03    0.60
   5 -28  -1   18.45    1.27
  -5 -28   1   14.71    1.22
  -4 -28   1   19.21    1.25
   4 -28  -1   19.86    1.28
   3 -28  -1    9.52    0.95
  -3 -28   1   12.03    1.02
   2 -28  -1   13.75    1.07
  -2 -28   1   11.87    1.00
   1 -28  -1    2.89    0.64
  -1 -28   1    3.80    0.66
   0 -28   1    4.11    0.67
   0 -28  -1    3.54    0.65
  -1 -28  -1    0.08    0.46
   1 -28   1    0.56    0.50
  -2 -28  -1    0.05    0.48
   2 -28   1    0.45    0.48
   3 -28   1    0.90    0.54
  -3 -28  -1    0.15    0.51
  -4 -28  -1   20.66    1.24
   4 -28   1   22.55    1.31
  -5 -28  -1   29.20    1.58
   5 -28   1   34.28    1.61
  -6 -28  -1    9.75    1.02
  -7 -28  -1    2.24    0.68
  -7 -28  -1    1.61    0.67
  -7 -29   1    5.89    0.95
  -6 -29   1   18.12    1.28
   6 -29  -1   20.74    1.48
   5 -29  -1    8.23    0.98
  -5 -29   1    9.45    1.00
  -4 -29   1    1.53    0.55
   4 -29  -1    1.63    0.63
   3 -29  -1    0.70    0.54
  -3 -29   1    0.66    0.52
   2 -29  -1    0.39    0.48
  -2 -29   1    0.84    0.49
  -1 -29   1    1.55    0.55
   1 -29  -1    2.00    0.59
   0 -29   1    7.24    0.84
   0 -29  -1    7.82    0.84
  -1 -29  -1    0.18    0.44
   1 -29   1    0.24    0.49
  -2 -29  -1    0.98    0.55
   2 -29   1    0.40    0.52
  -3 -29  -1    0.42    0.52
   3 -29   1    0.43    0.52
  -4 -29  -1    4.14    0.73
   4 -29   1    2.84    0.69
   5 -29   1    5.48    0.84
  -5 -29  -1    4.93    0.79
  -6 -29  -1    8.90    1.02
   6 -30  -1    0.95    0.68
  -6 -30   1    0.44    0.59
  -5 -30   1    2.47    0.65
   5 -30  -1    4.07    0.81
   4 -30  -1   11.85    1.12
  -4 -30   1   13.18    1.15
   3 -30  -1   -0.10    0.54
  -3 -30   1    1.46    0.54
   2 -30  -1    9.45    0.96
  -2 -30   1    9.82    0.95
  -1 -30   1    3.53    0.68
   1 -30  -1    3.75    0.69
   0 -30   1    1.40    0.55
   0 -30  -1    1.19    0.54
   1 -30   1    1.03    0.56
  -1 -30  -1    1.30    0.56
  -2 -30  -1    0.47    0.52
   2 -30   1   -0.09    0.50
  -3 -30  -1    0.76    0.56
   3 -30   1    0.15    0.56
  -4 -30  -1   13.11    1.13
   4 -30   1   13.39    1.13
  -5 -30  -1    9.26    1.01
   5 -30   1   10.50    1.08
  -6 -30  -1    6.75    0.93
  -6 -31   1    0.97    0.58
   6 -31  -1    0.86    0.70
   5 -31  -1    9.13    1.03
  -5 -31   1    8.17    0.98
   4 -31  -1    0.09    0.59
  -4 -31   1    0.03    0.52
  -3 -31   1    0.79    0.53
   3 -31  -1    1.00    0.65
   2 -31  -1    0.89    0.53
  -2 -31   1    0.77    0.57
   1 -31  -1    1.18    0.56
  -1 -31   1    1.61    0.61
   0 -31  -1    0.05    0.46
   0 -31   1    0.54    0.55
   1 -31   1    1.36    0.59
  -1 -31  -1    1.48    0.59
  -2 -31  -1    2.10    0.58
   2 -31   1    1.55    0.61
  -3 -31  -1    1.11    0.60
   3 -31   1    0.48    0.60
  -4 -31  -1    0.15    0.49
   4 -31   1    0.76    0.62
   5 -31   1   -0.48    0.58
  -5 -31  -1    0.28    0.55
   5 -32  -1    3.63    0.85
  -5 -32   1    5.37    0.82
  -4 -32   1    7.27    0.93
   4 -32  -1    7.05    0.96
  -3 -32   1    1.06    0.55
   3 -32  -1    0.58    0.61
  -2 -32   1    2.28    0.67
   2 -32  -1    3.74    0.76
   1 -32  -1    3.22    0.75
  -1 -32   1    3.07    0.70
   0 -32   1    1.89    0.64
   0 -32  -1    1.97    0.66
   1 -32   1    1.20    0.63
  -1 -32  -1    3.05    0.65
  -2 -32  -1    0.83    0.57
   2 -32   1    0.34    0.61
   3 -32   1    3.49    0.76
  -3 -32  -1    1.70    0.64
   4 -32   1    5.12    0.85
  -4 -32  -1    3.67    0.75
  -5 -32  -1    5.74    0.87
  -4 -33   1    0.70    0.60
   4 -33  -1    0.97    0.69
  -3 -33   1    0.16    0.50
   3 -33  -1   -0.43    0.61
   2 -33  -1    5.51    0.87
  -2 -33   1    4.47    0.80
   1 -33  -1    0.97    0.63
  -1 -33   1    0.42    0.59
   0 -33  -1    0.33    0.59
   0 -33   1    0.75    0.60
  -1 -33  -1    0.65    0.60
   1 -33   1    0.92    0.62
   2 -33   1   -0.06    0.60
  -2 -33  -1    0.40    0.56
   3 -33   1    1.90    0.70
  -3 -33  -1    1.72    0.65
   4 -33   1    3.62    0.78
  -3 -34   1    0.41    0.54
   3 -34  -1    1.76    0.73
   2 -34  -1   -0.31    0.60
  -2 -34   1    0.01    0.52
  -1 -34   1   12.82    1.16
   1 -34  -1   15.42    1.29
   0 -34   1    2.24    0.67
   0 -34  -1    2.65    0.74
  -1 -34  -1    6.70    0.92
   1 -34   1   10.10    1.05
  -2 -34  -1    7.87    0.97
   2 -34   1    9.53    1.04
  -3 -34  -1    4.14    0.79
   3 -34   1    3.84    0.83
  -2 -35   1    4.40    0.81
   2 -35  -1    4.39    0.88
  -1 -35   1    2.48    0.72
   1 -35  -1    1.82    0.72
   0 -35  -1   -0.60    0.57
   0 -35   1    0.26    0.64
  -1 -35  -1    1.37    0.66
   1 -35   1    1.42    0.68
   2 -35   1    1.53    0.70
  -2 -35  -1    2.38    0.73
  12   0  -2    2.62    0.86
 -12   0   2    3.12    0.70
 -11   0   2    5.21    0.74
  11   0  -2    4.43    0.89
  10   0  -2    0.30    0.57
 -10   0   2    1.49    0.50
  -9   0   2    8.87    0.78
  -8   0   2   11.60    0.81
   7   0  -2   37.98    1.62
  -7   0   2   35.77    1.32
  -7   0   2   36.11    1.37
   6   0  -2  138.92    4.35
  -6   0   2  143.23    3.95
  -6   0   2  138.98    3.96
  -5   0   2   24.24    1.02
   5   0  -2   25.97    1.12
  -5   0   2   26.36    0.94
  -4   0   2    0.09    0.17
   4   0  -2    0.58    0.24
  -4   0   2    0.35    0.07
   3   0  -2   60.55    1.92
  -3   0   2   61.01    1.60
  -3   0   2   58.21    1.82
  -2   0   2   13.39    0.41
   2   0  -2   14.38    0.58
   0   0  -2  346.12    4.00
   1   0   2   77.15    2.23
   1   0   2   78.68    2.18
   1   0   2   77.05    2.06
  -2   0  -2  135.28    3.89
  -2   0  -2  137.16    3.58
   2   0   2  135.91    3.89
   2   0   2  137.77    3.58
   3   0   2   37.69    1.34
  -3   0  -2   39.38    1.07
  -3   0  -2   36.43    1.32
   4   0   2  138.05    4.20
  -4   0  -2  143.85    3.71
  -5   0  -2   31.90    0.92
  -5   0  -2   32.40    1.14
  -6   0  -2   -0.18    0.20
  -7   0  -2    0.54    0.30
   7   0   2    0.89    0.40
  -8   0  -2    0.06    0.30
  -9   0  -2    0.13    0.39
 -10   0  -2   37.04    1.65
 -11   0  -2    2.82    0.63
 -12  -1   2    1.01    0.59
  12   1  -2    1.86    0.81
 -11  -1   2   15.25    1.12
  11  -1  -2   14.03    1.32
  11   1  -2   13.63    1.34
 -11   1   2   15.26    1.09
  10  -1  -2   86.06    3.19
 -10  -1   2   89.77    2.96
 -10   1   2   89.74    2.92
  -9  -1   2   93.59    3.03
  -9   1   2   95.60    3.00
  -8  -1   2   34.77    1.35
  -8  -1   2   37.24    1.44
  -8   1   2   33.24    1.34
  -7  -1   2   13.05    0.79
   7  -1  -2   14.05    0.93
  -7  -1   2   13.61    0.74
  -7   1   2   13.23    0.76
   7   1  -2   12.67    0.91
   6  -1  -2   21.81    1.09
  -6  -1   2   24.20    0.96
  -6  -1   2   21.25    0.93
   6   1  -2   24.19    1.14
  -6   1   2   22.93    0.95
   5  -1  -2    1.97    0.36
  -5  -1   2    2.95    0.32
  -5   1   2    3.23    0.38
  -5   1   2    3.01    0.32
   5   1  -2    2.41    0.40
  -4  -1   2    0.88    0.22
   4  -1  -2    1.02    0.27
   4   1  -2    1.04    0.28
  -4   1   2    1.07    0.23
  -3  -1   2   77.79    2.37
   3  -1  -2   80.65    2.37
   3  -1  -2   82.30    2.46
   3   1  -2   83.60    2.49
  -3   1   2   78.04    2.45
  -3   1   2   79.64    2.36
  -3   1   2   81.76    2.12
   2  -1  -2  177.59    4.77
   2  -1  -2  190.49    5.05
   2  -1  -2  193.53    5.18
  -2  -1   2  167.54    5.16
  -2   1   2  191.56    4.77
   2   1  -2  185.01    5.18
   1  -1  -2   85.82    2.30
   1  -1  -2   83.83    2.42
   1   1  -2   84.58    2.42
  -1   1   2   84.47    2.24
   0  -1  -2   85.18    1.26
   0  -1   2   86.37    1.27
   0   1  -2   81.64    1.26
   1  -1   2    6.29    0.24
   1  -1   2    6.53    0.25
   1  -1   2    6.92    0.34
   1   1   2    6.50    0.32
   1   1   2    6.64    0.26
   1   1   2    6.09    0.27
   2  -1   2  480.32   12.31
  -2  -1  -2  483.98   12.93
  -2  -1  -2  463.80   12.28
   2  -1   2  474.86   12.93
  -2   1  -2  474.63   12.27
  -2   1  -2  467.62   12.92
   3  -1   2  178.26    4.68
  -3  -1  -2  181.48    4.70
   3  -1   2  185.46    5.15
  -3  -1  -2  178.84    5.13
  -3   1  -2  182.18    4.67
  -3   1  -2  170.76    5.12
   4  -1   2  178.84    5.33
  -4  -1  -2  188.09    4.81
  -5  -1  -2   54.45    1.70
  -5  -1  -2   53.55    1.48
   5  -1   2   53.53    1.94
  -5   1  -2   52.91    1.67
  -6  -1  -2    0.20    0.22
  -6  -1  -2    0.17    0.11
  -6   1  -2    0.32    0.24
  -7  -1  -2    2.33    0.42
   7  -1   2    3.32    0.54
  -7   1  -2    2.62    0.41
  -8  -1  -2    0.38    0.35
  -8   1  -2    0.00    0.30
  -9  -1  -2    0.69    0.43
  -9   1  -2   -0.43    0.35
 -10  -1  -2   11.05    0.96
 -10   1  -2   10.67    0.92
 -11  -1  -2    8.34    0.90
 -12  -2   2    2.24    0.66
  12   2  -2    2.26    0.85
 -11  -2   2    8.49    0.90
  11   2  -2    7.51    1.09
 -10  -2   2    5.71    0.75
  10  -2  -2    7.15    0.92
 -10   2   2    5.25    0.67
   9  -2  -2   11.69    1.05
  -9  -2   2   10.20    0.86
  -9   2   2   13.08    0.89
  -8  -2   2   23.29    1.11
  -8  -2   2   21.65    1.01
  -8   2   2   19.91    1.01
  -7  -2   2   29.05    1.20
  -7  -2   2   28.20    1.13
   7  -2  -2   28.29    1.33
  -7   2   2   28.58    1.14
   7   2  -2   27.70    1.36
  -6  -2   2  138.11    3.90
   6  -2  -2  136.88    4.26
  -6  -2   2  141.84    3.94
   6   2  -2  133.19    4.31
  -6   2   2  140.36    3.88
   5  -2  -2   15.57    0.80
  -5  -2   2   15.69    0.73
   5   2  -2   15.88    0.86
  -5   2   2   15.34    0.68
  -5   2   2   15.52    0.76
   4  -2  -2    0.43    0.19
  -4  -2   2    1.62    0.26
   4  -2  -2    0.74    0.26
  -4   2   2    0.37    0.19
   4   2  -2    0.54    0.25
   3  -2  -2    9.70    0.51
   3  -2  -2    9.51    0.46
   3   2  -2    8.86    0.54
  -3   2   2   10.66    0.52
  -3   2   2    9.94    0.47
   2  -2  -2    1.56    0.17
   2  -2  -2    1.42    0.12
   2  -2  -2    1.47    0.22
  -2   2   2    0.89    0.19
   2   2  -2    2.26    0.27
   1  -2  -2  206.15    5.78
  -1   2   2  213.42    5.44
   1   2  -2  209.90    5.79
   1  -2   2  466.27   11.84
   1   2   2  396.53   11.84
   2  -2   2  287.62    7.85
   2  -2   2  281.87    7.34
  -2  -2  -2  278.02    7.83
  -2  -2  -2  286.66    7.37
  -3  -2  -2   88.88    2.36
   3  -2   2   88.79    2.33
  -3  -2  -2   89.24    2.69
   3  -2   2   87.16    2.68
  -3   2  -2   83.87    2.67
   4  -2   2    7.15    0.56
  -4  -2  -2    9.49    0.53
  -4  -2  -2    9.23    0.37
  -5  -2  -2    8.60    0.57
   5  -2   2    8.68    0.63
  -5  -2  -2    8.50    0.36
  -5   2  -2    8.49    0.52
  -6  -2  -2    1.00    0.32
   6  -2   2    1.13    0.38
  -6  -2  -2    1.18    0.16
   6  -2   2    0.87    0.34
  -6   2  -2    0.91    0.27
  -7  -2  -2    6.47    0.29
   7  -2   2    5.85    0.64
  -7  -2  -2    6.78    0.60
  -7   2  -2    7.87    0.61
  -8  -2  -2    5.41    0.61
  -8   2  -2    4.19    0.51
  -9  -2  -2    5.58    0.69
  -9   2  -2    6.65    0.68
 -10  -2  -2    8.74    0.88
 -11  -2  -2    1.81    0.62
 -12  -3   2    0.48    0.57
  12   3  -2    0.69    0.73
 -11  -3   2   18.37    1.26
  11   3  -2   22.90    1.63
 -10  -3   2   40.21    1.74
  10  -3  -2   38.53    1.90
 -10   3   2   42.03    1.65
   9  -3  -2   46.74    1.95
  -9  -3   2   42.21    1.68
  -9  -3   2   43.79    1.73
  -9   3   2   45.93    1.68
   8  -3  -2   20.60    1.16
  -8  -3   2   19.37    0.97
  -8  -3   2   20.07    1.06
   8  -3  -2   19.69    1.18
  -8   3   2   19.22    0.96
  -7  -3   2   13.00    0.80
   7  -3  -2   11.95    0.85
  -7  -3   2   12.12    0.70
  -7  -3   2   10.86    0.40
   7   3  -2   11.35    0.95
  -7   3   2   12.22    0.71
  -6  -3   2   24.50    1.02
  -6  -3   2   25.89    1.08
   6  -3  -2   26.00    1.19
  -6   3   2   26.30    1.00
   6   3  -2   26.85    1.25
  -5  -3   2    8.96    0.54
   5  -3  -2    9.94    0.58
   5  -3  -2    9.69    0.63
   5   3  -2    8.97    0.64
  -5   3   2    7.75    0.50
   4  -3  -2   51.85    1.65
   4  -3  -2   49.37    1.69
   4   3  -2   49.52    1.76
   3  -3  -2    2.65    0.31
   3  -3  -2    2.34    0.26
   3   3  -2    2.61    0.35
  -3   3   2    2.26    0.28
   2  -3  -2  111.28    3.09
   2  -3  -2  110.93    2.82
  -2   3   2   91.93    3.06
   2   3  -2  115.00    3.14
   1  -3  -2  243.03    6.74
   1   3  -2  247.81    6.76
   0  -3  -2  107.01    2.91
   0  -3   2  101.75    2.87
   1  -3   2   90.11    2.26
   1   3   2   73.89    2.34
   2  -3   2  463.90   12.09
   2  -3   2  474.57   12.82
   3  -3   2   45.67    1.25
  -3  -3  -2   46.45    1.31
  -3  -3  -2   43.83    1.54
   3  -3   2   45.97    1.56
  -4  -3  -2  185.73    5.16
   4  -3   2  193.30    5.54
  -4  -3  -2  191.94    5.02
  -5  -3  -2   29.94    1.11
   5  -3   2   29.58    1.19
   5  -3   2   29.73    1.27
  -5  -3  -2   29.55    0.92
  -5   3  -2   30.75    1.06
  -6  -3  -2    2.62    0.23
   6  -3   2    2.37    0.41
  -6  -3  -2    2.07    0.37
   6  -3   2    2.56    0.48
  -6   3  -2    3.03    0.37
   7  -3   2    0.97    0.39
  -7  -3  -2    1.50    0.37
  -7   3  -2    1.59    0.34
  -8  -3  -2    4.79    0.60
  -8   3  -2    5.37    0.56
  -9  -3  -2    4.76    0.65
  -9   3  -2    3.61    0.55
 -10  -3  -2    3.33    0.66
 -11  -3  -2    3.97    0.73
 -12  -4   2   -0.29    0.48
  12   4  -2   -0.04    0.72
 -11  -4   2    3.18    0.70
 -10  -4   2    0.08    0.47
   9  -4  -2   17.39    1.18
  -9  -4   2   18.24    1.10
  -9  -4   2   16.97    0.97
  -9   4   2   17.09    0.97
  -8  -4   2    4.92    0.57
   8  -4  -2    3.80    0.63
  -8  -4   2    5.25    0.58
   8  -4  -2    3.14    0.56
  -8   4   2    5.07    0.51
  -7  -4   2    5.44    0.54
  -7  -4   2    6.08    0.57
   7  -4  -2    5.15    0.59
   7  -4  -2    5.60    0.63
   7   4  -2    5.64    0.71
  -7   4   2    5.60    0.50
  -6  -4   2   55.35    1.83
   6  -4  -2   55.30    1.99
   6  -4  -2   52.09    1.87
  -6  -4   2   56.36    1.78
   6  -4  -2   56.43    1.95
   6   4  -2   53.80    2.07
  -6   4   2   54.67    1.72
   5  -4  -2   45.20    1.60
  -5  -4   2   47.86    1.51
   5  -4  -2   46.15    1.64
  -5  -4   2   43.31    1.46
   5   4  -2   43.84    1.72
   4  -4  -2    5.77    0.45
   4  -4  -2    6.00    0.42
  -4  -4   2    5.40    0.41
  -4   4   2    6.35    0.46
   4   4  -2    5.34    0.51
   3  -4  -2    0.25    0.19
   3  -4  -2    0.17    0.16
  -3   4   2    0.19    0.17
   2  -4  -2    6.59    0.27
   2  -4  -2    5.81    0.36
  -2   4   2    6.03    0.36
   1  -4  -2  139.51    3.96
   1   4  -2  143.56    3.98
   0  -4  -2  416.50   11.38
   0   4  -2  403.46   11.24
   1  -4   2  291.61    7.43
   1   4   2  255.24    7.51
   3  -4   2  175.31    5.07
   3  -4   2  176.55    4.60
   4  -4   2   35.29    1.41
  -4  -4  -2   38.31    1.27
  -4  -4  -2   37.41    1.14
   4  -4   2   39.27    1.32
  -5  -4  -2   12.59    0.70
  -5  -4  -2   12.73    0.51
   5  -4   2   12.85    0.70
   5  -4   2   11.83    0.75
   6  -4   2    0.69    0.36
  -6  -4  -2    0.96    0.18
  -6  -4  -2    0.93    0.32
   6  -4   2    0.97    0.36
  -6  -4  -2    0.90    0.27
  -6   4  -2    0.91    0.26
  -7  -4  -2    0.09    0.31
   7  -4   2   -0.07    0.31
   7  -4   2    0.33    0.35
  -7   4  -2    0.13    0.26
  -8  -4  -2    3.78    0.55
  -8   4  -2    2.36    0.43
  -9  -4  -2    4.29    0.64
 -10  -4  -2    0.21    0.45
 -11  -4  -2    0.70    0.57
 -12  -5   2    1.79    0.68
  12   5  -2    0.92    0.85
 -11  -5   2    2.39    0.66
 -10  -5   2   19.77    1.24
 -10  -5   2   19.58    1.11
  -9  -5   2   14.13    0.88
  -9  -5   2   13.67    1.01
  -8  -5   2    0.21    0.35
   8  -5  -2   -0.07    0.37
   8  -5  -2    0.52    0.41
  -8  -5   2    0.43    0.34
  -8   5   2    0.30    0.29
  -7  -5   2    8.88    0.63
   7  -5  -2    8.66    0.68
  -7  -5   2    8.53    0.70
   7  -5  -2    9.00    0.74
   7  -5  -2    9.33    0.80
  -7   5   2    9.09    0.63
   7   5  -2   10.11    0.89
  -6  -5   2   29.10    1.16
  -6  -5   2   30.38    1.13
   6  -5  -2   28.78    1.20
   6  -5  -2   31.21    1.25
   6  -5  -2   29.82    1.26
   6   5  -2   28.78    1.36
  -6   5   2   27.94    1.05
  -5  -5   2    0.96    0.25
   5  -5  -2    0.78    0.27
   5  -5  -2    0.45    0.24
  -5  -5   2    0.81    0.24
   5   5  -2    0.46    0.31
   4  -5  -2    6.60    0.45
   4  -5  -2    6.17    0.46
  -4  -5   2    6.02    0.44
  -4   5   2    6.44    0.45
   3  -5  -2   20.98    0.83
  -3   5   2   21.86    0.83
   2  -5  -2   45.68    1.42
  -2   5   2   45.36    1.42
   1  -5  -2   29.04    0.93
   0  -5  -2   22.34    0.73
   0   5  -2   21.62    0.69
   1   5   2   14.31    0.56
   2  -5   2    1.67    0.16
   3  -5   2   14.53    0.71
   3  -5   2   13.52    0.57
   4  -5   2  218.43    6.00
  -4  -5  -2  204.78    5.74
   4  -5   2  212.57    6.14
  -5  -5  -2   42.18    1.26
   5  -5   2   41.36    1.48
  -5  -5  -2   39.47    1.43
   5  -5   2   40.03    1.60
   6  -5   2   17.04    0.88
  -6  -5  -2   17.92    0.91
  -6  -5  -2   16.40    0.75
   6  -5   2   15.03    0.94
  -6   5  -2   17.63    0.77
  -7  -5  -2    0.51    0.34
   7  -5   2   -0.42    0.30
  -7   5  -2   -0.23    0.23
  -8  -5  -2    8.14    0.75
  -9  -5  -2   27.95    1.41
 -10  -5  -2   19.89    1.21
 -11  -5  -2   12.31    1.11
 -12  -6   2   -0.21    0.59
  12   6  -2    1.31    0.85
 -11  -6   2    0.66    0.58
 -10  -6   2    0.92    0.47
 -10  -6   2    1.15    0.51
  -9  -6   2    1.79    0.52
  -9  -6   2    1.08    0.45
   8  -6  -2    0.62    0.39
  -8  -6   2    0.62    0.36
  -8  -6   2    0.02    0.36
  -8   6   2    0.55    0.30
   7  -6  -2    5.82    0.60
   7  -6  -2    4.74    0.60
  -7  -6   2    5.44    0.53
   7  -6  -2    5.75    0.61
  -7  -6   2    6.67    0.62
  -7   6   2    6.38    0.50
  -6  -6   2   11.42    0.70
  -6  -6   2   13.13    0.70
   6  -6  -2   11.75    0.76
   6  -6  -2   12.31    0.76
   6  -6  -2   12.00    0.75
  -6   6   2   13.18    0.64
   6   6  -2   12.87    0.87
  -5  -6   2   29.92    1.10
  -5  -6   2   29.33    1.07
   5  -6  -2   29.28    1.17
   5  -6  -2   27.67    1.16
  -4  -6   2   36.40    1.22
   4  -6  -2   37.07    1.30
   4  -6  -2   34.56    1.28
  -4   6   2   36.32    1.29
   3  -6  -2  135.64    3.89
  -3   6   2  133.61    3.89
   2  -6  -2    0.40    0.16
  -2   6   2    0.38    0.15
   1  -6  -2    0.35    0.14
  -1   6   2    0.38    0.15
   0  -6  -2   23.82    0.71
   0   6   2   17.48    0.70
   1   6   2   12.57    0.52
   2  -6   2   10.42    0.37
   3  -6   2  110.32    3.14
   4  -6   2  142.23    4.33
  -4  -6  -2  143.19    4.02
   4  -6   2  146.84    4.15
   5  -6   2    2.62    0.36
  -5  -6  -2    3.37    0.31
  -5  -6  -2    2.93    0.38
   5  -6   2    2.30    0.41
  -6  -6  -2    1.60    0.34
   6  -6   2    1.74    0.41
   6  -6   2    1.48    0.38
  -6  -6  -2    2.32    0.35
  -6   6  -2    1.79    0.30
  -7  -6  -2    7.46    0.55
  -7  -6  -2    7.97    0.69
  -8  -6  -2    2.77    0.54
  -9  -6  -2    0.02    0.40
 -10  -6  -2    3.85    0.68
 -11  -6  -2    9.83    1.06
 -12  -7   2    3.73    0.82
  12   7  -2    3.80    1.05
 -11  -7   2    0.00    0.53
 -10  -7   2    0.79    0.46
 -10  -7   2   -0.11    0.44
  -9  -7   2    4.63    0.61
  -9  -7   2    5.74    0.72
  -8  -7   2    2.21    0.45
  -8  -7   2    1.78    0.47
  -7  -7   2    9.76    0.66
   7  -7  -2    9.67    0.72
   7  -7  -2    9.36    0.79
   7  -7  -2   11.05    0.79
  -7  -7   2   10.59    0.78
  -7   7   2    8.67    0.58
   6  -7  -2   10.56    0.68
  -6  -7   2   10.29    0.61
   6  -7  -2   11.08    0.68
  -6  -7   2    8.87    0.64
   6  -7  -2   10.58    0.69
   6   7  -2   10.55    0.80
  -6   7   2   10.57    0.57
  -5  -7   2   14.77    0.75
   5  -7  -2   13.73    0.75
  -5  -7   2   14.81    0.69
   5  -7  -2   14.51    0.74
  -4  -7   2   91.57    2.69
   4  -7  -2   95.84    2.86
   4  -7  -2   91.68    2.83
  -4   7   2   94.19    2.84
   3  -7  -2    7.76    0.44
  -3   7   2    7.54    0.44
   2  -7  -2   27.68    0.96
  -2   7   2   28.99    0.98
   1  -7  -2   42.47    1.31
  -1   7   2   44.09    1.36
   0  -7  -2  106.58    2.97
   0   7   2  102.57    2.99
   1   7   2   69.17    2.06
   2  -7   2   38.80    1.11
   3  -7   2    8.45    0.39
  -4  -7  -2   23.74    0.95
   4  -7   2   23.89    1.07
   4  -7   2   23.32    0.87
   5  -7   2  126.92    3.69
   5  -7   2  123.76    3.89
  -5  -7  -2  121.38    3.58
  -6  -7  -2   29.64    1.25
  -6  -7  -2   29.89    1.10
   6  -7   2   29.40    1.37
  -7  -7  -2   46.11    1.58
  -7  -7  -2   45.18    1.74
  -8  -7  -2   32.65    1.44
  -9  -7  -2   22.85    1.32
 -10  -7  -2   34.16    1.69
 -11  -7  -2    9.98    1.06
 -11  -8   2    8.96    1.00
 -10  -8   2    0.08    0.51
 -10  -8   2    0.91    0.46
  -9  -8   2    3.70    0.64
  -9  -8   2    3.86    0.59
  -8  -8   2    1.07    0.42
  -8  -8   2    1.01    0.38
  -7  -8   2    3.33    0.49
   7  -8  -2    3.67    0.52
  -7  -8   2    2.94    0.44
   7  -8  -2    3.58    0.53
  -6  -8   2   21.75    0.99
  -6  -8   2   22.26    0.94
   6  -8  -2   22.41    1.04
   6  -8  -2   21.48    1.05
   6  -8  -2   23.07    1.00
  -6   8   2   23.67    0.86
  -5  -8   2    9.96    0.58
   5  -8  -2   10.33    0.61
   5  -8  -2    9.67    0.61
  -5  -8   2    9.22    0.62
  -4  -8   2   18.42    0.76
  -4  -8   2   17.87    0.78
   4  -8  -2   18.88    0.80
  -4   8   2   18.46    0.80
   3  -8  -2   47.56    1.49
  -3   8   2   44.00    1.49
   2  -8  -2   65.69    1.95
  -2   8   2   64.36    1.98
   1  -8  -2    4.29    0.27
  -1   8   2    4.26    0.31
   0  -8  -2  105.08    2.93
   0   8   2   99.02    2.93
   1   8   2   -0.01    0.14
   3  -8   2    0.56    0.14
  -3  -8  -2    1.17    0.22
   4  -8   2   18.69    0.92
   4  -8   2   18.51    0.72
  -4  -8  -2   17.55    0.79
   5  -8   2   47.73    1.80
  -5  -8  -2   45.73    1.58
  -5  -8  -2   45.31    1.48
   5  -8   2   45.16    1.55
   6  -8   2   28.55    1.33
  -6  -8  -2   26.94    1.06
  -6  -8  -2   26.60    1.20
  -7  -8  -2    8.48    0.65
  -7  -8  -2    9.18    0.75
  -8  -8  -2    2.19    0.50
  -9  -8  -2    8.22    0.85
 -10  -8  -2   26.27    1.43
 -11  -8  -2    6.33    0.92
 -11  -9   2    0.00    0.52
 -10  -9   2    0.34    0.46
 -10  -9   2    0.07    0.51
  -9  -9   2    0.59    0.43
  -9  -9   2    0.53    0.44
  -8  -9   2    2.38    0.46
  -8  -9   2    1.45    0.47
  -7  -9   2   17.52    0.95
  -7  -9   2   18.60    0.91
   7  -9  -2   16.66    0.96
  -6  -9   2   13.66    0.73
   6  -9  -2   12.42    0.79
   6  -9  -2   13.91    0.77
  -6  -9   2   12.97    0.76
  -5  -9   2   29.83    1.12
   5  -9  -2   28.45    1.14
   5  -9  -2   28.26    1.19
  -5  -9   2   29.35    1.10
  -4  -9   2   27.11    1.00
   4  -9  -2   26.60    1.03
  -4  -9   2   27.53    1.03
  -4   9   2   28.47    1.06
   3  -9  -2    0.73    0.21
  -3   9   2    0.91    0.22
   2  -9  -2   45.88    1.46
  -2   9   2   48.33    1.51
   1  -9  -2   32.06    1.02
  -1   9   2   31.66    1.08
   0  -9  -2   13.14    0.54
   0   9   2   12.69    0.55
   1   9   2   27.36    0.96
  -3  -9  -2   11.93    0.59
   3  -9   2   12.71    0.46
  -4  -9  -2    7.32    0.53
   4  -9   2    6.83    0.40
   5  -9   2    7.90    0.70
  -5  -9  -2    6.85    0.57
  -5  -9  -2    6.66    0.50
  -6  -9  -2   34.09    1.28
   6  -9   2   37.34    1.59
  -6  -9  -2   35.94    1.43
  -7  -9  -2   84.99    2.60
  -7  -9  -2   84.32    2.75
  -8  -9  -2   55.21    2.09
  -9  -9  -2   51.25    2.09
 -10  -9  -2   14.27    1.18
 -11  -9  -2    1.83    0.71
 -11 -10   2   10.36    1.08
 -10 -10   2    6.91    0.77
 -10 -10   2    7.57    0.88
  -9 -10   2   -0.40    0.43
  -9 -10   2    0.94    0.45
  -8 -10   2    1.61    0.45
  -8 -10   2    1.33    0.45
   7 -10  -2    8.45    0.75
  -7 -10   2    7.80    0.71
  -7 -10   2    7.82    0.65
   6 -10  -2    7.42    0.62
   6 -10  -2    7.46    0.66
  -6 -10   2    7.82    0.62
  -6 -10   2    7.38    0.61
  -5 -10   2   15.08    0.78
  -5 -10   2   14.63    0.71
   5 -10  -2   14.16    0.73
   5 -10  -2   13.91    0.77
   4 -10  -2   38.33    1.33
  -4 -10   2   37.71    1.31
  -4 -10   2   38.09    1.28
  -4  10   2   38.73    1.35
  -3 -10   2  171.27    4.69
   3 -10  -2  174.49    4.91
  -3  10   2  172.23    4.93
   2 -10  -2   62.91    1.88
  -2  10   2   61.80    1.93
   1 -10  -2    4.53    0.29
  -1  10   2    5.11    0.35
   0 -10  -2    0.26    0.15
   0  10   2    0.13    0.16
   3 -10   2    5.79    0.27
  -3 -10  -2    5.86    0.42
  -4 -10  -2    0.07    0.21
   4 -10   2    0.38    0.17
  -4 -10  -2    0.30    0.22
  -5 -10  -2   65.12    2.00
   5 -10   2   60.94    2.31
  -5 -10  -2   69.02    2.14
   6 -10   2   53.32    2.11
  -6 -10  -2   57.19    1.95
  -6 -10  -2   55.00    1.81
  -7 -10  -2   17.01    0.86
  -7 -10  -2   17.12    0.98
  -8 -10  -2   10.89    0.92
  -9 -10  -2   22.00    1.33
 -10 -10  -2   14.44    1.18
 -11 -10  -2    4.06    0.81
 -11 -11   2    1.95    0.64
 -10 -11   2    0.58    0.50
 -10 -11   2    0.33    0.48
  -9 -11   2    0.09    0.42
  -9 -11   2    0.24    0.42
  -8 -11   2    4.41    0.59
  -8 -11   2    4.66    0.66
  -7 -11   2    0.42    0.34
   7 -11  -2   -0.09    0.32
  -7 -11   2    0.45    0.37
  -6 -11   2   21.86    1.04
  -6 -11   2   20.63    0.95
   6 -11  -2   21.06    1.06
  -5 -11   2   21.29    0.89
   5 -11  -2   19.95    0.90
  -5 -11   2   22.15    0.96
   4 -11  -2   16.70    0.75
  -4 -11   2   18.00    0.78
   4 -11  -2   16.86    0.84
  -4 -11   2   16.76    0.76
  -4  11   2   16.92    0.77
  -3 -11   2   11.47    0.57
  -3 -11   2   11.08    0.55
   3 -11  -2   11.62    0.55
  -3  11   2   11.51    0.58
   2 -11  -2    3.76    0.28
  -2  11   2    3.98    0.35
   1 -11  -2   22.51    0.79
  -1  11   2   22.81    0.86
   0  11   2    9.86    0.48
  -1  11  -2    8.48    0.33
   3 -11   2   75.95    2.13
  -3 -11  -2   76.40    2.27
  -4 -11  -2   10.49    0.60
  -4 -11  -2   11.43    0.64
  -5 -11  -2   15.00    0.74
   5 -11   2   15.24    0.92
   5 -11   2   15.03    0.80
  -5 -11  -2   14.19    0.79
  -6 -11  -2   10.20    0.68
   6 -11   2   10.89    0.91
  -6 -11  -2    8.96    0.72
  -7 -11  -2   98.21    2.96
  -7 -11  -2   96.09    3.10
  -8 -11  -2   92.32    3.08
  -9 -11  -2   31.09    1.53
 -10 -11  -2    0.29    0.51
 -11 -11  -2    0.31    0.61
 -11 -12   2   10.99    1.12
 -10 -12   2    0.73    0.50
 -10 -12   2    0.38    0.56
  -9 -12   2    0.33    0.42
  -9 -12   2   -0.14    0.42
  -8 -12   2   17.54    1.12
  -8 -12   2   18.84    1.01
  -7 -12   2   10.36    0.69
  -7 -12   2    8.72    0.75
   7 -12  -2    9.03    0.82
  -6 -12   2    6.50    0.61
  -6 -12   2    7.90    0.62
   6 -12  -2    6.17    0.63
   5 -12  -2    1.37    0.29
   5 -12  -2    1.24    0.38
  -5 -12   2    0.90    0.30
  -5 -12   2    0.59    0.29
   4 -12  -2    9.48    0.54
  -4 -12   2   10.04    0.58
   4 -12  -2    9.88    0.69
  -4 -12   2    9.96    0.57
  -4  12   2    9.11    0.56
  -3 -12   2  124.85    3.48
  -3 -12   2  119.08    3.44
   3 -12  -2  125.96    3.57
   3 -12  -2  123.34    3.58
  -3  12   2  122.54    3.62
   2 -12  -2   51.34    1.59
  -2  12   2   52.33    1.69
   1 -12  -2   12.93    0.55
  -1  12   2   13.61    0.63
   0  12  -2   32.03    1.02
   0  12   2   32.36    1.12
  -1  12  -2   23.66    0.77
   1  12   2   24.43    0.90
  -2 -12  -2   20.58    0.80
  -3 -12  -2   12.87    0.64
  -3 -12  -2   12.61    0.64
  -4 -12  -2    9.21    0.59
  -4 -12  -2    9.13    0.58
  -5 -12  -2   65.88    2.14
   5 -12   2   62.61    2.08
  -5 -12  -2   67.20    2.06
  -6 -12  -2   86.05    2.67
  -6 -12  -2   89.07    2.81
  -7 -12  -2   31.87    1.29
  -7 -12  -2   30.83    1.43
  -8 -12  -2    1.36    0.49
  -9 -12  -2   16.77    1.14
 -10 -12  -2    3.01    0.68
 -11 -12  -2    2.48    0.77
 -11 -13   2    3.30    0.77
 -10 -13   2    0.91    0.53
 -10 -13   2    0.46    0.55
  -9 -13   2    8.45    0.89
  -9 -13   2    9.58    0.86
  -8 -13   2    0.84    0.47
  -8 -13   2    0.88    0.40
  -7 -13   2    3.86    0.54
  -7 -13   2    4.39    0.57
  -6 -13   2   15.29    0.81
  -6 -13   2   13.98    0.88
   6 -13  -2   13.54    0.87
   6 -13  -2   14.13    0.93
  -5 -13   2    6.51    0.56
   5 -13  -2    7.22    0.67
  -5 -13   2    6.33    0.54
  -4 -13   2   43.70    1.49
   4 -13  -2   45.55    1.49
   4 -13  -2   45.08    1.62
  -4 -13   2   42.72    1.49
   3 -13  -2    2.97    0.43
  -3 -13   2    2.83    0.33
  -3 -13   2    3.11    0.36
   3 -13  -2    2.74    0.29
  -3  13   2    2.73    0.33
   2 -13  -2   19.21    0.88
   2 -13  -2   20.14    0.74
  -2 -13   2   20.86    0.86
  -2  13   2   20.84    0.85
   1 -13  -2   64.94    1.93
   1 -13  -2   63.88    1.99
  -1  13   2   61.84    2.00
   0  13   2    0.32    0.18
   0  13  -2    0.26    0.14
  -1 -13  -2   12.86    0.66
  -1  13  -2   11.90    0.47
  -2 -13  -2    0.95    0.21
  -2 -13  -2    0.75    0.26
  -3 -13  -2    5.65    0.48
  -3 -13  -2    5.02    0.45
  -4 -13  -2   17.58    0.82
   4 -13   2   16.67    0.82
  -4 -13  -2   17.81    0.83
  -5 -13  -2   -0.01    0.28
  -5 -13  -2    0.16    0.28
   5 -13   2    0.06    0.29
  -6 -13  -2   13.52    0.87
  -6 -13  -2   15.08    0.83
  -7 -13  -2   44.48    1.78
  -7 -13  -2   46.26    1.72
  -8 -13  -2   16.07    1.11
  -9 -13  -2   -0.13    0.50
 -10 -13  -2    9.34    1.01
 -11 -13  -2    0.10    0.64
 -11 -14   2    3.38    0.77
 -10 -14   2    0.53    0.56
 -10 -14   2    1.14    0.55
  -9 -14   2   -0.26    0.42
  -9 -14   2    1.35    0.55
  -8 -14   2   14.55    0.94
   8 -14  -2   18.35    1.18
  -8 -14   2   15.60    1.10
  -7 -14   2    1.58    0.44
  -7 -14   2    0.74    0.42
   7 -14  -2    1.10    0.50
  -6 -14   2    3.71    0.52
   6 -14  -2    3.70    0.54
   6 -14  -2    3.58    0.58
  -6 -14   2    3.72    0.49
   5 -14  -2   11.19    0.84
  -5 -14   2   11.81    0.69
  -5 -14   2   10.89    0.73
  -4 -14   2    8.78    0.61
   4 -14  -2    8.48    0.70
   4 -14  -2    7.36    0.47
  -4 -14   2    8.44    0.60
  -3 -14   2  123.99    3.53
   3 -14  -2  127.11    3.62
  -3 -14   2  125.52    3.58
   3 -14  -2  122.72    3.68
  -3  14   2  128.20    3.72
  -2 -14   2   54.51    1.76
   2 -14  -2   54.95    1.83
   2 -14  -2   55.59    1.70
  -2  14   2   55.95    1.82
  -1 -14   2   16.50    0.73
   1 -14  -2   15.82    0.79
   1 -14  -2   17.00    0.67
  -1  14   2   15.05    0.71
   0 -14   2    0.06    0.21
   0 -14  -2   -0.03    0.21
   0  14   2    0.21    0.19
   0  14  -2    0.19    0.13
  -1 -14  -2    0.50    0.24
  -1  14  -2    0.35    0.14
  -2 -14  -2    2.97    0.32
  -2 -14  -2    2.35    0.34
   3 -14   2    7.75    0.59
  -3 -14  -2    6.76    0.52
  -3 -14  -2    7.69    0.59
   4 -14   2    8.42    0.62
  -4 -14  -2    9.40    0.66
  -4 -14  -2    9.98    0.67
   5 -14   2   61.27    2.10
  -5 -14  -2   64.34    2.15
  -5 -14  -2   67.58    2.11
  -6 -14  -2   42.35    1.65
  -6 -14  -2   40.11    1.53
  -7 -14  -2   21.80    1.21
  -7 -14  -2   22.87    1.11
  -8 -14  -2   -0.12    0.40
  -8 -14  -2    0.01    0.38
  -9 -14  -2    0.73    0.55
 -10 -14  -2    1.76    0.62
 -11 -15   2    1.21    0.67
 -10 -15   2    0.37    0.58
 -10 -15   2    0.07    0.49
  -9 -15   2    2.29    0.58
  -9 -15   2    2.30    0.58
  -8 -15   2    0.17    0.45
   8 -15  -2   -0.13    0.48
  -8 -15   2   -0.08    0.41
  -7 -15   2   14.63    0.99
   7 -15  -2   14.65    1.04
  -7 -15   2   13.61    0.85
   6 -15  -2   -0.33    0.37
  -6 -15   2   -0.01    0.30
  -6 -15   2    0.16    0.33
  -5 -15   2    2.09    0.39
   5 -15  -2    1.86    0.46
  -5 -15   2    1.81    0.39
  -4 -15   2   20.03    0.92
   4 -15  -2   21.82    1.07
  -4 -15   2   20.93    0.96
   3 -15  -2    3.34    0.32
   3 -15  -2    2.89    0.45
  -3 -15   2    2.70    0.38
  -3 -15   2    3.15    0.37
   2 -15  -2   10.21    0.69
   2 -15  -2    9.64    0.47
  -2 -15   2    9.69    0.63
  -2  15   2    9.44    0.57
  -1 -15   2   12.01    0.68
   1 -15  -2   13.60    0.58
   1 -15  -2   13.06    0.71
  -1  15   2   12.55    0.65
   0 -15  -2    3.02    0.38
   0 -15   2    3.22    0.38
   0  15  -2    2.97    0.26
   1 -15   2   11.77    0.65
  -1 -15  -2   11.78    0.69
  -1  15  -2   12.35    0.51
  -2 -15  -2    0.59    0.22
  -2 -15  -2    1.22    0.29
   2 -15   2    0.39    0.25
  -3 -15  -2    8.24    0.55
   3 -15   2    7.26    0.60
  -3 -15  -2    8.56    0.63
   4 -15   2    4.14    0.50
  -4 -15  -2    4.21    0.47
  -5 -15  -2    0.43    0.33
  -5 -15  -2    0.99    0.35
   5 -15   2    1.50    0.39
  -6 -15  -2    0.73    0.36
  -6 -15  -2    0.45    0.38
  -7 -15  -2    2.73    0.53
  -7 -15  -2    2.40    0.52
  -8 -15  -2    0.77    0.43
  -8 -15  -2    1.67    0.54
  -9 -15  -2    0.48    0.50
 -10 -15  -2    2.90    0.72
 -10 -16   2    4.12    0.72
 -10 -16   2    3.69    0.74
  -9 -16   2    0.29    0.47
  -9 -16   2    0.02    0.47
  -8 -16   2    1.57    0.49
   8 -16  -2    1.50    0.60
  -8 -16   2    0.83    0.48
   7 -16  -2    0.67    0.51
  -7 -16   2   -0.24    0.36
  -7 -16   2    0.72    0.44
  -6 -16   2    9.39    0.76
  -6 -16   2   11.35    0.82
   6 -16  -2   12.45    0.97
   5 -16  -2    3.92    0.59
  -5 -16   2    3.81    0.51
  -5 -16   2    3.84    0.49
  -4 -16   2    0.56    0.30
  -4 -16   2   -0.09    0.22
   4 -16  -2    0.52    0.37
   3 -16  -2   10.35    0.75
   3 -16  -2   10.84    0.51
  -3 -16   2    9.97    0.60
  -3 -16   2    9.78    0.67
  -2 -16   2   26.59    1.07
   2 -16  -2   28.30    1.16
  -2 -16   2   25.52    0.95
   2 -16  -2   26.13    0.94
  -2  16   2   27.09    1.08
  -1 -16   2    4.76    0.48
   1 -16  -2    4.86    0.50
  -1  16   2    4.64    0.44
   0 -16  -2   14.20    0.74
   0 -16   2   14.94    0.74
   0  16  -2   13.60    0.57
   1 -16   2    0.51    0.27
  -1 -16  -2    0.56    0.27
  -2 -16  -2   10.34    0.59
  -2 -16  -2    9.30    0.62
   2 -16   2    9.96    0.63
  -3 -16  -2   28.43    1.15
  -3 -16  -2   25.99    1.04
   3 -16   2   25.65    1.11
   4 -16   2   12.78    0.82
  -4 -16  -2   14.82    0.83
  -4 -16  -2   13.20    0.75
   5 -16   2    4.29    0.55
  -5 -16  -2    2.96    0.48
  -5 -16  -2    5.00    0.54
  -6 -16  -2    1.33    0.44
  -6 -16  -2    0.81    0.40
  -7 -16  -2   -0.17    0.38
  -7 -16  -2    0.04    0.42
  -8 -16  -2    0.00    0.42
  -8 -16  -2   -0.10    0.42
  -9 -16  -2    4.07    0.76
 -10 -16  -2    4.13    0.81
 -10 -17   2    0.18    0.52
 -10 -17   2   -0.63    0.53
  -9 -17   2    0.09    0.49
  -9 -17   2   -0.12    0.52
  -8 -17   2    0.47    0.46
   8 -17  -2    0.69    0.57
  -8 -17   2    0.06    0.48
  -7 -17   2    0.01    0.41
  -7 -17   2    0.02    0.41
   7 -17  -2   -0.04    0.48
  -6 -17   2    6.65    0.67
   6 -17  -2    4.65    0.69
  -6 -17   2    5.68    0.64
  -5 -17   2    2.29    0.43
   5 -17  -2    2.68    0.54
  -5 -17   2    2.59    0.46
  -4 -17   2    1.04    0.31
   4 -17  -2    1.14    0.43
  -4 -17   2    1.34    0.38
   3 -17  -2    0.54    0.36
  -3 -17   2    1.11    0.28
  -3 -17   2    0.87    0.31
  -2 -17   2    5.87    0.43
   2 -17  -2    5.86    0.58
   2 -17  -2    5.82    0.40
  -2 -17   2    5.67    0.52
   1 -17  -2    0.15    0.28
  -1 -17   2    0.27    0.25
   0 -17  -2    8.23    0.64
   0 -17   2   10.07    0.64
  -1 -17  -2   -0.08    0.24
   1 -17   2    0.41    0.27
  -1 -17  -2    0.25    0.19
  -2 -17  -2    2.30    0.38
   2 -17   2    2.93    0.39
  -2 -17  -2    2.36    0.32
  -3 -17  -2    0.64    0.27
   3 -17   2    0.75    0.33
  -3 -17  -2    0.58    0.32
  -4 -17  -2    2.45    0.42
   4 -17   2    2.88    0.46
  -4 -17  -2    2.12    0.40
  -5 -17  -2    0.49    0.32
   5 -17   2    1.39    0.43
  -5 -17  -2    0.80    0.34
  -6 -17  -2    1.30    0.43
  -6 -17  -2    2.07    0.48
  -7 -17  -2    0.44    0.46
  -7 -17  -2    0.49    0.43
  -8 -17  -2    0.71    0.50
  -8 -17  -2    1.05    0.48
  -9 -17  -2    0.33    0.52
 -10 -17  -2    0.21    0.58
 -10 -18   2    0.16    0.54
 -10 -18   2   -0.23    0.54
  -9 -18   2    0.19    0.51
  -9 -18   2    0.45    0.49
  -8 -18   2    2.46    0.60
   8 -18  -2    1.44    0.68
  -8 -18   2    1.06    0.49
   7 -18  -2    1.88    0.60
  -7 -18   2    2.07    0.55
  -7 -18   2    1.45    0.48
   6 -18  -2    0.47    0.47
  -6 -18   2    0.93    0.40
  -6 -18   2    0.15    0.35
   5 -18  -2   -0.21    0.38
  -5 -18   2    0.38    0.33
  -5 -18   2   -0.26    0.30
  -4 -18   2    0.84    0.31
   4 -18  -2    0.77    0.42
  -4 -18   2    1.66    0.41
  -3 -18   2   43.12    1.56
  -3 -18   2   42.03    1.44
   3 -18  -2   41.21    1.61
  -2 -18   2    4.35    0.39
  -2 -18   2    4.40    0.49
   2 -18  -2    3.56    0.49
  -1 -18   2    7.93    0.62
   1 -18  -2    7.40    0.64
   0 -18  -2    8.81    0.68
   0 -18   2    9.98    0.67
  -1 -18  -2   18.73    0.79
   1 -18   2   18.16    0.89
  -1 -18  -2   20.60    0.96
  -2 -18  -2   20.76    1.01
  -2 -18  -2   21.03    0.88
   2 -18   2   19.67    0.94
  -3 -18  -2    1.14    0.35
  -3 -18  -2    0.98    0.30
   3 -18   2    1.84    0.41
   4 -18   2    4.97    0.59
  -4 -18  -2    6.94    0.61
  -4 -18  -2    6.20    0.60
   5 -18   2   20.23    1.06
  -5 -18  -2   21.74    1.09
  -5 -18  -2   19.49    1.06
  -6 -18  -2    4.33    0.62
  -6 -18  -2    4.77    0.63
  -7 -18  -2    2.36    0.57
  -7 -18  -2    2.54    0.55
  -8 -18  -2    0.87    0.47
  -8 -18  -2    0.26    0.50
  -9 -18  -2    2.94    0.70
 -10 -18  -2    8.23    1.02
 -10 -19   2   -1.07    0.56
 -10 -19   2   -0.05    0.56
  -9 -19   2    6.34    0.86
  -9 -19   2    6.79    0.86
  -8 -19   2    0.02    0.48
  -8 -19   2   -0.43    0.46
   8 -19  -2   -0.10    0.58
   7 -19  -2    1.53    0.61
  -7 -19   2    1.29    0.54
  -7 -19   2    1.93    0.51
  -6 -19   2    5.29    0.67
   6 -19  -2    6.95    0.82
  -6 -19   2    6.22    0.65
  -5 -19   2    0.68    0.36
  -5 -19   2    0.51    0.39
   5 -19  -2    0.32    0.40
   4 -19  -2    1.99    0.48
  -4 -19   2    1.89    0.44
  -4 -19   2    2.99    0.42
   3 -19  -2    0.25    0.34
  -3 -19   2    0.94    0.36
  -3 -19   2    0.67    0.26
   2 -19  -2    4.29    0.56
  -2 -19   2    4.21    0.51
  -1 -19   2   22.83    1.04
   1 -19  -2   21.49    1.04
   0 -19  -2   17.76    0.92
   0 -19   2   17.34    0.89
   1 -19   2    1.91    0.36
  -1 -19  -2    1.00    0.36
  -2 -19  -2    5.78    0.58
   2 -19   2    5.73    0.56
  -2 -19  -2    5.47    0.48
   3 -19   2   14.73    0.86
  -3 -19  -2   13.58    0.83
  -3 -19  -2   16.36    0.82
  -4 -19  -2    4.07    0.49
  -4 -19  -2    3.39    0.51
   4 -19   2    4.23    0.56
   5 -19   2    0.21    0.39
  -5 -19  -2    0.39    0.39
  -5 -19  -2    0.01    0.31
  -6 -19  -2   10.01    0.85
  -6 -19  -2   10.07    0.86
  -7 -19  -2    2.21    0.58
  -7 -19  -2    2.19    0.57
  -8 -19  -2    3.87    0.69
  -8 -19  -2    2.44    0.65
  -9 -19  -2    2.47    0.70
 -10 -20   2   -0.09    0.59
 -10 -20   2    0.38    0.62
  -9 -20   2    3.19    0.72
  -9 -20   2    3.02    0.71
   8 -20  -2    4.05    0.80
  -8 -20   2    2.47    0.61
  -8 -20   2    2.62    0.65
  -7 -20   2   21.30    1.21
  -7 -20   2   20.74    1.23
   7 -20  -2   22.19    1.37
   6 -20  -2    4.67    0.74
  -6 -20   2    5.90    0.69
  -6 -20   2    5.65    0.64
  -5 -20   2    1.84    0.49
  -5 -20   2    2.17    0.45
   5 -20  -2    1.78    0.54
  -4 -20   2    5.52    0.62
   4 -20  -2    3.10    0.59
  -4 -20   2    4.11    0.49
   3 -20  -2   77.15    2.50
  -3 -20   2   68.98    2.35
  -3 -20   2   71.99    2.23
   2 -20  -2   39.65    1.57
  -2 -20   2   38.80    1.51
   1 -20  -2   37.85    1.47
  -1 -20   2   39.43    1.47
   0 -20  -2   18.67    0.96
   0 -20   2   16.34    0.87
   1 -20   2    9.74    0.67
  -1 -20  -2    9.96    0.71
  -2 -20  -2    9.90    0.71
  -2 -20  -2    7.77    0.58
   2 -20   2    8.22    0.66
  -3 -20  -2    3.39    0.44
   3 -20   2    3.01    0.47
  -3 -20  -2    2.92    0.47
  -4 -20  -2    2.61    0.44
   4 -20   2    2.58    0.50
  -4 -20  -2    2.29    0.48
  -5 -20  -2   16.01    0.97
   5 -20   2   13.18    0.93
  -5 -20  -2   14.86    0.98
  -6 -20  -2   27.21    1.35
  -6 -20  -2   26.69    1.34
  -7 -20  -2    3.26    0.64
  -7 -20  -2    3.17    0.62
  -8 -20  -2    2.10    0.63
  -8 -20  -2    3.48    0.71
  -9 -20  -2   -0.20    0.55
  -9 -21   2    4.74    0.78
  -9 -21   2    7.64    0.92
  -8 -21   2   -0.66    0.46
  -8 -21   2    0.54    0.57
  -7 -21   2    0.68    0.49
  -7 -21   2    0.87    0.53
   7 -21  -2    0.35    0.59
  -6 -21   2   20.75    1.10
  -6 -21   2   21.20    1.21
   6 -21  -2   19.81    1.29
  -5 -21   2    4.87    0.56
  -5 -21   2    4.07    0.62
   5 -21  -2    5.11    0.74
   4 -21  -2   -0.66    0.35
  -4 -21   2    0.26    0.37
  -4 -21   2    0.14    0.33
   3 -21  -2    5.54    0.68
  -3 -21   2    6.46    0.63
   2 -21  -2   48.36    1.81
  -2 -21   2   46.85    1.73
  -1 -21   2   39.22    1.53
   1 -21  -2   41.96    1.58
   0 -21   2   24.73    1.12
   0 -21  -2   26.28    1.18
  -1 -21  -2    6.34    0.65
   1 -21   2    6.00    0.59
   2 -21   2   50.52    1.80
  -2 -21  -2   50.67    1.87
  -3 -21  -2   13.03    0.76
   3 -21   2   10.53    0.80
  -3 -21  -2   10.82    0.79
  -4 -21  -2    0.01    0.32
  -4 -21  -2    0.11    0.36
   4 -21   2    0.20    0.39
  -5 -21  -2    1.90    0.47
  -5 -21  -2    1.43    0.47
   5 -21   2    1.19    0.50
  -6 -21  -2    8.75    0.84
  -6 -21  -2    9.72    0.89
  -7 -21  -2   19.95    1.19
  -7 -21  -2   20.58    1.26
  -8 -21  -2   16.19    1.24
  -8 -21  -2   15.78    1.23
  -9 -21  -2    4.46    0.80
  -9 -22   2   -0.02    0.56
  -9 -22   2   -0.08    0.53
  -8 -22   2    6.92    0.85
  -8 -22   2   10.00    1.05
  -7 -22   2   10.01    1.00
   7 -22  -2   12.22    1.16
  -7 -22   2   10.25    0.90
  -6 -22   2    1.17    0.52
  -6 -22   2    1.25    0.48
   6 -22  -2    1.33    0.61
   5 -22  -2    0.26    0.51
  -5 -22   2    0.07    0.35
  -5 -22   2   -0.48    0.40
  -4 -22   2   18.16    1.02
  -4 -22   2   18.36    0.94
   4 -22  -2   17.02    1.12
  -3 -22   2   21.61    1.14
   3 -22  -2   23.01    1.23
   2 -22  -2   24.49    1.19
  -2 -22   2   25.75    1.18
  -1 -22   2    9.81    0.79
   1 -22  -2    9.16    0.76
   0 -22  -2    3.69    0.54
   0 -22   2    4.77    0.58
   1 -22   2    3.68    0.53
  -1 -22  -2    3.77    0.55
   2 -22   2    6.16    0.63
  -2 -22  -2    6.19    0.67
  -3 -22  -2    1.44    0.37
   3 -22   2    0.91    0.40
  -3 -22  -2    1.18    0.43
   4 -22   2    1.95    0.49
  -4 -22  -2    1.02    0.45
  -4 -22  -2    2.33    0.45
  -5 -22  -2   20.67    1.20
   5 -22   2   22.83    1.20
  -5 -22  -2   22.67    1.18
  -6 -22  -2   36.43    1.62
  -6 -22  -2   36.76    1.65
  -7 -22  -2   18.57    1.24
  -7 -22  -2   22.51    1.33
  -8 -22  -2    0.34    0.55
  -8 -22  -2    0.25    0.57
  -9 -22  -2    1.26    0.63
  -9 -23   2    0.51    0.59
  -9 -23   2    0.44    0.64
  -8 -23   2    9.36    0.97
  -8 -23   2   12.57    1.14
  -7 -23   2   11.10    0.98
   7 -23  -2   13.09    1.22
  -7 -23   2   12.44    1.11
  -6 -23   2   13.27    0.97
   6 -23  -2   11.83    1.12
  -6 -23   2   11.25    1.00
  -5 -23   2   26.00    1.32
  -5 -23   2   28.40    1.28
  -4 -23   2   14.35    1.00
   4 -23  -2   14.63    1.12
  -3 -23   2    0.55    0.41
   3 -23  -2    0.69    0.42
  -2 -23   2   14.44    0.95
   2 -23  -2   14.97    0.98
   1 -23  -2   50.29    1.87
  -1 -23   2   49.16    1.84
   0 -23  -2    6.53    0.68
   0 -23   2    5.95    0.65
  -1 -23  -2    1.09    0.42
   1 -23   2    1.79    0.45
   2 -23   2    4.53    0.59
  -2 -23  -2    5.37    0.66
   3 -23   2    1.15    0.45
  -3 -23  -2    1.24    0.46
  -4 -23  -2    5.03    0.68
  -4 -23  -2    6.38    0.65
   4 -23   2    6.43    0.70
   5 -23   2    1.12    0.52
  -5 -23  -2   -0.54    0.38
  -5 -23  -2   -0.27    0.34
  -6 -23  -2    7.01    0.78
  -6 -23  -2    6.59    0.81
  -7 -23  -2   17.90    1.22
  -7 -23  -2   18.01    1.25
  -8 -23  -2    0.11    0.52
  -8 -23  -2   -0.44    0.57
  -9 -23  -2    8.43    1.04
  -9 -24   2    3.91    0.85
  -9 -24   2    3.78    0.76
  -8 -24   2    3.39    0.75
  -8 -24   2    4.08    0.75
   7 -24  -2    1.09    0.71
  -7 -24   2    0.68    0.60
  -7 -24   2    0.25    0.50
  -6 -24   2    0.28    0.48
   6 -24  -2    0.98    0.62
  -6 -24   2    0.92    0.47
  -5 -24   2    4.46    0.61
   5 -24  -2    4.55    0.75
  -5 -24   2    3.19    0.63
  -4 -24   2   15.96    1.08
   4 -24  -2   17.94    1.13
   3 -24  -2   27.52    1.40
  -3 -24   2   28.41    1.35
   2 -24  -2   22.12    1.18
  -2 -24   2   21.33    1.12
  -1 -24   2    0.10    0.39
   1 -24  -2    0.20    0.36
   0 -24  -2    0.33    0.39
   0 -24   2    0.49    0.40
   1 -24   2   10.20    0.83
  -1 -24  -2    9.35    0.83
  -2 -24  -2   -0.27    0.38
   2 -24   2    0.24    0.39
  -3 -24  -2    0.21    0.42
   3 -24   2    0.96    0.47
  -4 -24  -2   11.01    0.82
  -4 -24  -2    7.69    0.84
   4 -24   2   11.15    0.89
  -5 -24  -2   28.79    1.47
  -5 -24  -2   32.19    1.43
  -6 -24  -2   19.11    1.20
  -6 -24  -2   17.85    1.21
  -7 -24  -2    0.94    0.61
  -7 -24  -2    2.64    0.66
  -8 -24  -2    2.07    0.69
  -8 -25   2    3.11    0.70
  -8 -25   2    2.64    0.77
  -7 -25   2    4.80    0.83
  -7 -25   2    5.77    0.78
   7 -25  -2    5.26    0.91
  -6 -25   2    4.50    0.75
  -6 -25   2    3.78    0.62
   6 -25  -2    4.27    0.81
   5 -25  -2   12.81    1.13
  -5 -25   2   12.28    1.02
   4 -25  -2   35.58    1.66
  -4 -25   2   32.46    1.55
  -3 -25   2    4.70    0.64
   3 -25  -2    6.36    0.77
  -2 -25   2    2.93    0.57
   2 -25  -2    3.06    0.59
   1 -25  -2    0.55    0.43
  -1 -25   2   -0.10    0.41
   0 -25  -2    0.81    0.44
   0 -25   2    1.65    0.49
  -1 -25  -2    0.32    0.40
   1 -25   2    0.05    0.40
  -2 -25  -2    0.12    0.44
   2 -25   2    0.76    0.45
  -3 -25  -2    0.52    0.40
   3 -25   2    0.11    0.42
   4 -25   2    8.54    0.82
  -4 -25  -2    6.36    0.78
  -5 -25  -2    4.21    0.72
  -5 -25  -2    6.07    0.70
  -6 -25  -2    0.82    0.55
  -6 -25  -2    1.12    0.54
  -7 -25  -2    3.41    0.67
  -7 -25  -2    1.90    0.65
  -8 -25  -2    4.32    0.80
  -8 -25  -2    4.20    0.87
  -8 -26   2    0.02    0.66
  -8 -26   2    0.80    0.57
  -7 -26   2    1.09    0.55
  -7 -26   2    0.21    0.59
   7 -26  -2   -0.03    0.67
  -6 -26   2    2.56    0.64
   6 -26  -2    2.03    0.71
   5 -26  -2    9.50    1.03
  -5 -26   2    9.40    0.92
  -4 -26   2    2.86    0.61
   4 -26  -2    3.23    0.69
   3 -26  -2    1.79    0.55
  -3 -26   2    1.05    0.49
   2 -26  -2   11.44    0.95
  -2 -26   2   13.89    1.00
  -1 -26   2    5.34    0.70
   1 -26  -2    6.95    0.73
   0 -26  -2    3.88    0.62
   0 -26   2    4.01    0.61
   1 -26   2    2.06    0.52
  -1 -26  -2    2.10    0.54
  -2 -26  -2    0.35    0.45
   2 -26   2    0.95    0.47
  -3 -26  -2    0.29    0.45
   3 -26   2    0.06    0.44
   4 -26   2    5.18    0.71
  -4 -26  -2    4.29    0.67
  -5 -26  -2    8.82    0.84
  -5 -26  -2    7.03    0.87
  -6 -26  -2    4.71    0.70
  -6 -26  -2    2.93    0.63
  -7 -26  -2    5.29    0.86
  -7 -26  -2    4.72    0.79
  -8 -26  -2    1.24    0.72
  -8 -26  -2    1.83    0.68
  -8 -27   2    0.46    0.69
  -8 -27   2    1.69    0.64
  -7 -27   2    0.20    0.53
  -7 -27   2    0.11    0.59
   7 -27  -2   -0.49    0.64
  -6 -27   2    6.29    0.86
  -5 -27   2   10.54    1.01
   5 -27  -2   10.91    1.07
   4 -27  -2    7.98    0.92
  -4 -27   2    9.17    0.92
   3 -27  -2    8.35    0.90
  -3 -27   2    7.82    0.81
  -2 -27   2    2.85    0.56
   2 -27  -2    1.84    0.54
  -1 -27   2    0.10    0.44
   1 -27  -2    0.21    0.46
   0 -27  -2    5.92    0.74
   0 -27   2    5.05    0.70
   1 -27   2   -0.08    0.44
  -1 -27  -2   -0.04    0.43
  -2 -27  -2    1.20    0.50
   2 -27   2    0.56    0.46
   3 -27   2    0.29    0.46
  -3 -27  -2    0.87    0.51
   4 -27   2    2.01    0.58
  -4 -27  -2    0.06    0.47
  -5 -27  -2    0.13    0.49
  -6 -27  -2    5.56    0.85
  -6 -27  -2    6.79    0.81
  -7 -27  -2    1.03    0.61
  -7 -27  -2    0.78    0.61
  -7 -28   2   11.89    1.22
   7 -28  -2   13.56    1.31
   6 -28  -2    9.98    1.12
  -6 -28   2    7.18    0.93
  -5 -28   2    1.69    0.60
   5 -28  -2    1.02    0.65
  -4 -28   2    0.76    0.50
   4 -28  -2    0.47    0.52
   3 -28  -2    0.76    0.54
  -3 -28   2    0.27    0.48
   2 -28  -2    0.79    0.54
   1 -28  -2    9.05    0.91
  -1 -28   2    9.15    0.88
   0 -28   2   29.65    1.47
   0 -28  -2   30.64    1.49
  -1 -28  -2   13.76    0.97
   1 -28   2   12.93    1.02
  -2 -28  -2    7.54    0.84
   2 -28   2    7.84    0.84
   3 -28   2    4.64    0.72
  -3 -28  -2    6.02    0.80
   4 -28   2   -0.38    0.50
  -4 -28  -2   -0.01    0.44
  -5 -28  -2   -0.46    0.49
  -6 -28  -2    0.04    0.53
  -7 -28  -2    0.89    0.59
  -7 -28  -2   -0.11    0.56
  -7 -29   2   -0.14    0.60
   7 -29  -2    0.38    0.70
  -6 -29   2   -0.09    0.54
   6 -29  -2    0.61    0.69
   5 -29  -2   -0.67    0.56
  -5 -29   2    0.38    0.51
   4 -29  -2    2.84    0.67
  -4 -29   2    2.76    0.67
   3 -29  -2   -0.27    0.47
  -3 -29   2    1.03    0.49
   2 -29  -2    0.30    0.48
  -1 -29   2    2.06    0.60
   1 -29  -2    1.61    0.54
   0 -29  -2    0.19    0.49
   0 -29   2    0.42    0.50
  -1 -29  -2    6.28    0.79
   1 -29   2    5.44    0.73
   2 -29   2   10.88    0.99
  -2 -29  -2   11.34    1.02
   3 -29   2   28.00    1.44
  -3 -29  -2   28.31    1.50
   4 -29   2   26.98    1.42
  -4 -29  -2   24.48    1.41
  -5 -29  -2    1.11    0.57
  -6 -29  -2    2.79    0.71
   6 -30  -2   10.74    1.16
  -6 -30   2    9.98    1.08
  -5 -30   2    3.90    0.74
   5 -30  -2    5.40    0.88
  -4 -30   2    4.81    0.76
   4 -30  -2    5.75    0.83
   3 -30  -2    1.96    0.66
  -3 -30   2    2.32    0.59
   2 -30  -2    0.55    0.55
  -2 -30   2   -0.10    0.45
   1 -30  -2    4.23    0.69
  -1 -30   2    4.39    0.74
   0 -30  -2   10.86    1.03
   0 -30   2   13.34    1.08
  -1 -30  -2   20.67    1.28
   1 -30   2   18.33    1.21
   2 -30   2   11.92    1.04
  -2 -30  -2   11.97    1.08
  -3 -30  -2    4.88    0.79
   3 -30   2    5.08    0.78
   4 -30   2    7.29    0.88
  -4 -30  -2    6.25    0.85
  -5 -30  -2   -0.26    0.53
  -6 -30  -2    0.38    0.59
  -6 -31   2    0.60    0.59
   6 -31  -2    0.47    0.67
   5 -31  -2    0.61    0.66
  -5 -31   2    1.11    0.63
  -4 -31   2   -0.03    0.53
   4 -31  -2   -0.89    0.56
   3 -31  -2    0.85    0.62
  -3 -31   2    1.09    0.58
  -2 -31   2    1.08    0.54
   2 -31  -2    1.88    0.60
  -1 -31   2    3.72    0.71
   1 -31  -2    4.86    0.79
   0 -31   2    7.86    0.87
   0 -31  -2    5.82    0.83
   1 -31   2    1.15    0.60
  -1 -31  -2    1.81    0.58
   2 -31   2   16.82    1.13
  -2 -31  -2   17.22    1.16
   3 -31   2   22.13    1.34
  -3 -31  -2   21.67    1.36
  -4 -31  -2   33.08    1.66
   4 -31   2   32.76    1.64
  -5 -31  -2   15.11    1.26
   5 -32  -2    1.98    0.76
  -5 -32   2    1.96    0.65
   4 -32  -2    0.14    0.65
  -4 -32   2    2.07    0.66
  -3 -32   2    0.05    0.54
   3 -32  -2   -0.13    0.58
   2 -32  -2    2.60    0.70
  -2 -32   2    1.51    0.64
  -1 -32   2    5.24    0.80
   1 -32  -2    5.40    0.84
   0 -32  -2   33.03    1.65
   0 -32   2   31.25    1.60
   1 -32   2   23.75    1.41
  -1 -32  -2   26.05    1.46
  -2 -32  -2   25.21    1.46
   2 -32   2   27.73    1.49
  -3 -32  -2    4.05    0.78
   3 -32   2    4.82    0.83
   4 -32   2    0.63    0.62
  -4 -32  -2    0.78    0.54
  -5 -32  -2    1.01    0.62
  -4 -33   2    0.38    0.56
   4 -33  -2    1.39    0.70
   3 -33  -2   -0.38    0.55
  -3 -33   2    0.26    0.58
  -2 -33   2    1.61    0.65
   2 -33  -2    0.50    0.57
  -1 -33   2    1.05    0.63
   1 -33  -2    1.14    0.64
   0 -33  -2    7.74    0.94
   0 -33   2    6.54    0.88
  -1 -33  -2    2.49    0.69
   1 -33   2    2.52    0.71
   2 -33   2    2.62    0.70
  -2 -33  -2    2.63    0.70
  -3 -33  -2   12.57    1.14
   3 -33   2   11.67    1.12
  -4 -33  -2   25.26    1.46
   4 -33   2   27.41    1.59
   3 -34  -2    0.59    0.66
  -3 -34   2   -0.04    0.58
   2 -34  -2    1.07    0.70
  -2 -34   2    1.71    0.66
  -1 -34   2    5.37    0.83
   1 -34  -2    6.43    0.90
   0 -34  -2   30.99    1.67
   0 -34   2   31.38    1.59
   1 -34   2   10.50    1.07
  -1 -34  -2    8.92    0.99
  -2 -34  -2   24.00    1.45
   2 -34   2   23.89    1.45
   3 -34   2    5.40    0.86
  -3 -34  -2    4.62    0.82
   2 -35  -2    4.04    0.86
  -2 -35   2    1.95    0.66
   1 -35  -2    2.09    0.74
  -1 -35   2    2.98    0.76
   0 -35   2    1.66    0.69
   0 -35  -2    1.39    0.69
  -1 -35  -2    0.93    0.64
   1 -35   2    0.93    0.66
 -12   0   3   -0.16    0.53
  12   0  -3    0.89    0.73
 -11   0   3   -0.33    0.46
  11   0  -3    0.71    0.66
 -10   0   3   -0.36    0.42
  10   0  -3   -0.28    0.55
   9   0  -3    0.49    0.51
  -9   0   3    0.05    0.38
  -8   0   3    0.08    0.32
  -7   0   3    0.26    0.29
   7   0  -3   -0.44    0.29
  -7   0   3   -0.25    0.27
  -6   0   3   -0.34    0.24
   6   0  -3   -0.16    0.31
  -6   0   3   -0.28    0.23
  -5   0   3   -0.08    0.17
  -5   0   3   -0.02    0.08
   5   0  -3   -0.29    0.22
  -5   0   3   -0.05    0.19
  -4   0   3    0.08    0.09
  -4   0   3    0.15    0.16
   4   0  -3   -0.22    0.19
  -3   0   3   -0.15    0.13
   3   0  -3    0.08    0.20
  -3   0   3   -0.09    0.19
  -3   0   3   -0.31    0.08
  -2   0   3   -0.18    0.06
   2   0  -3   -0.13    0.17
  -2   0   3   -0.07    0.15
  -2   0   3   -0.20    0.09
   1   0  -3    0.02    0.05
  -1   0   3    0.05    0.08
  -1   0   3   -0.13    0.09
   1   0  -3   -0.01    0.12
   0   0   3   -0.15    0.08
   0   0  -3   -0.06    0.08
   0   0  -3   -0.01    0.09
   0   0   3   -0.05    0.08
   0   0  -3   -0.10    0.03
   0   0   3   -0.14    0.08
  -1   0  -3   -0.12    0.06
   1   0   3   -0.16    0.12
   1   0   3    0.06    0.09
   1   0   3   -0.09    0.09
  -1   0  -3    0.12    0.10
  -1   0  -3    0.00    0.12
  -2   0  -3    0.03    0.17
  -2   0  -3   -0.23    0.09
   2   0   3   -0.26    0.10
   2   0   3   -0.06    0.17
   3   0   3    0.10    0.10
  -3   0  -3    0.18    0.19
  -3   0  -3    0.01    0.10
   3   0   3    0.09    0.19
  -4   0  -3   -0.08    0.11
   4   0   3    0.03    0.22
  -5   0  -3   -0.12    0.18
  -5   0  -3   -0.01    0.11
  -6   0  -3   -0.14    0.20
  -7   0  -3   -0.24    0.27
  -8   0  -3    0.04    0.30
  -9   0  -3   -0.52    0.35
 -10   0  -3    0.56    0.47
 -12  -1   3    0.26    0.55
  12   1  -3    0.92    0.76
 -11  -1   3    1.55    0.53
  11  -1  -3    2.41    0.76
 -11   1   3    2.62    0.59
  11   1  -3    2.38    0.77
 -10  -1   3    0.95    0.50
  10  -1  -3    0.42    0.60
  10   1  -3    1.12    0.65
 -10   1   3    1.13    0.49
  -9  -1   3    0.04    0.39
   9  -1  -3   -0.08    0.44
  -9   1   3    0.51    0.40
   9   1  -3   -0.14    0.48
   8  -1  -3    8.76    0.84
  -8  -1   3    7.60    0.68
  -8  -1   3    9.37    0.72
  -8   1   3    8.46    0.68
   7  -1  -3    1.00    0.42
  -7  -1   3    1.17    0.35
   7  -1  -3    0.72    0.36
  -7  -1   3    0.34    0.28
  -7   1   3    0.66    0.30
   7   1  -3    1.15    0.42
  -6  -1   3    4.79    0.21
  -6  -1   3    5.69    0.50
   6  -1  -3    4.25    0.55
  -6  -1   3    5.12    0.47
  -6   1   3    5.22    0.46
   6   1  -3    4.51    0.57
  -5  -1   3   12.89    0.60
  -5  -1   3   12.53    0.42
   5  -1  -3   12.19    0.73
   5  -1  -3   13.17    0.76
  -5  -1   3   11.76    0.64
  -5  -1   3   12.15    0.63
  -5   1   3   13.25    0.66
   5   1  -3   11.36    0.72
  -5   1   3   11.79    0.61
  -4  -1   3   11.36    0.39
  -4  -1   3   11.34    0.55
   4  -1  -3   10.95    0.63
  -4   1   3   11.50    0.37
  -4   1   3   10.69    0.53
   4   1  -3   11.04    0.64
  -4   1   3   11.02    0.62
   3  -1  -3   -0.14    0.19
  -3  -1   3   -0.47    0.17
  -3  -1   3   -0.03    0.14
   3   1  -3   -0.04    0.20
  -3   1   3   -0.20    0.09
  -3   1   3   -0.29    0.17
  -3   1   3   -0.20    0.12
  -2  -1   3    6.00    0.38
   2  -1  -3    5.92    0.24
   2  -1  -3    5.71    0.38
  -2   1   3    6.18    0.26
   2   1  -3    6.69    0.40
  -2   1   3    5.99    0.37
  -1  -1   3   25.16    0.74
   1  -1  -3   24.48    0.84
  -1  -1   3   25.25    0.84
  -1   1   3   24.62    0.73
   1   1  -3   25.78    0.84
   0  -1   3   11.96    0.41
   0  -1   3   11.41    0.44
   0  -1  -3   12.31    0.45
   0  -1  -3   11.87    0.43
   0   1   3   12.29    0.43
   0   1   3   12.36    0.42
   0   1  -3   12.40    0.44
  -1  -1  -3  126.04    3.59
  -1  -1  -3  126.36    3.56
   1  -1   3  125.74    3.37
   1  -1   3  128.40    3.61
   1  -1   3  130.57    3.53
  -1   1  -3  122.72    3.53
   1   1   3  128.33    3.60
   1   1   3  132.24    3.38
   1   1   3  126.81    3.56
   2  -1   3    4.25    0.23
  -2  -1  -3    4.25    0.23
  -2  -1  -3    3.26    0.32
   2  -1   3    3.49    0.33
  -2   1  -3    3.59    0.33
   2   1   3    3.65    0.33
   2   1   3    4.71    0.25
  -2   1  -3    4.62    0.23
   3  -1   3   -0.10    0.18
  -3  -1  -3    0.13    0.11
  -3  -1  -3    0.09    0.19
   3  -1   3    0.15    0.10
  -3   1  -3    0.37    0.20
  -3   1  -3    0.20    0.11
  -4  -1  -3   17.37    0.57
   4  -1   3   16.17    0.55
  -4  -1  -3   16.62    0.70
   4  -1   3   14.76    0.80
  -4   1  -3   16.84    0.55
  -5  -1  -3    2.74    0.35
   5  -1   3    2.25    0.41
  -5  -1  -3    2.46    0.21
  -5   1  -3    1.85    0.29
  -6  -1  -3    1.22    0.17
  -6  -1  -3    0.91    0.30
  -6   1  -3    1.14    0.30
  -7  -1  -3    2.33    0.42
  -7   1  -3    2.33    0.40
  -8  -1  -3    0.48    0.37
  -8   1  -3    0.09    0.32
  -9  -1  -3    3.58    0.60
  -9   1  -3    2.34    0.51
 -10  -1  -3    0.85    0.51
 -10   1  -3    0.49    0.47
 -11  -1  -3   -0.06    0.53
 -12  -2   3   -0.08    0.54
  12   2  -3   -0.33    0.68
  11  -2  -3    0.59    0.63
 -11  -2   3    0.65    0.53
 -11   2   3    0.26    0.47
  11   2  -3   -0.22    0.57
 -10  -2   3    0.08    0.45
  10  -2  -3    1.30    0.59
  10   2  -3    1.12    0.61
 -10   2   3    0.41    0.44
  -9  -2   3    0.04    0.40
  -9  -2   3    0.26    0.38
   9  -2  -3    0.80    0.53
  -9   2   3    0.04    0.36
   8  -2  -3    1.19    0.47
  -8  -2   3    1.07    0.39
  -8  -2   3    1.00    0.39
  -8   2   3    0.99    0.33
   7  -2  -3   70.93    2.39
  -7  -2   3   68.85    2.21
  -7  -2   3   66.49    2.17
   7  -2  -3   64.58    2.45
  -7   2   3   69.34    2.16
   7   2  -3   69.88    2.54
   6  -2  -3   56.90    2.05
  -6  -2   3   54.96    1.53
  -6  -2   3   54.94    1.80
   6  -2  -3   56.97    1.96
  -6  -2   3   56.26    1.80
   6   2  -3   58.61    2.11
  -6   2   3   54.71    1.76
  -5  -2   3    5.15    0.43
   5  -2  -3    4.82    0.50
   5  -2  -3    3.96    0.45
  -5  -2   3    4.37    0.43
  -5  -2   3    5.01    0.42
  -5   2   3    5.16    0.44
   5   2  -3    3.73    0.48
  -5   2   3    4.74    0.39
   4  -2  -3    4.41    0.34
  -4  -2   3    5.09    0.37
   4  -2  -3    4.19    0.43
  -4   2   3    4.78    0.46
  -4   2   3    4.53    0.35
   4   2  -3    5.98    0.51
  -4   2   3    4.73    0.21
   3  -2  -3    0.03    0.13
   3  -2  -3    0.13    0.21
   3   2  -3    0.28    0.22
  -3   2   3   -0.12    0.17
  -3   2   3    0.35    0.10
   2  -2  -3    8.25    0.30
  -2  -2   3    7.82    0.44
   2  -2  -3    7.27    0.42
   2  -2  -3    8.48    0.32
  -2   2   3    8.82    0.45
   2   2  -3    8.72    0.46
  -2   2   3    7.89    0.31
  -1  -2   3  313.49    8.81
   1  -2  -3  318.77    8.82
   1   2  -3  325.49    8.82
  -1   2   3  326.69    8.33
   0  -2  -3    7.12    0.32
   0  -2   3    7.54    0.30
   0   2   3    6.68    0.29
   0   2  -3    6.93    0.30
   1  -2   3   35.59    0.98
  -1  -2  -3   33.23    1.04
   1  -2   3   32.60    0.96
  -1  -2  -3   32.96    1.08
   1  -2   3   33.67    1.10
   1   2   3   34.20    0.98
   1   2   3   31.79    1.03
  -1   2  -3   32.24    0.98
   2  -2   3  125.40    3.35
   2  -2   3  129.31    3.68
  -2  -2  -3  125.60    3.37
  -2  -2  -3  126.08    3.66
   3  -2   3    0.33    0.20
  -3  -2  -3    0.59    0.22
  -3  -2  -3    0.31    0.12
   3  -2   3    0.34    0.11
  -3   2  -3    0.60    0.23
   4  -2   3    6.60    0.56
  -4  -2  -3    6.76    0.44
   4  -2   3    5.54    0.29
  -4  -2  -3    6.13    0.31
   5  -2   3    4.27    0.52
  -5  -2  -3    4.71    0.44
  -5  -2  -3    4.25    0.29
  -5   2  -3    4.68    0.40
  -6  -2  -3   16.49    0.83
  -6  -2  -3   17.51    0.61
   6  -2   3   18.29    1.02
  -6   2  -3   18.02    0.86
  -7  -2  -3    1.86    0.41
   7  -2   3    1.50    0.43
  -7   2  -3    0.84    0.32
  -8  -2  -3    2.25    0.46
  -8   2  -3    1.94    0.43
  -9  -2  -3    0.09    0.40
  -9   2  -3    0.00    0.39
 -10  -2  -3    6.58    0.80
 -11  -2  -3    5.57    0.83
 -12  -3   3    6.68    0.89
  12   3  -3    6.96    1.12
 -11  -3   3    1.64    0.60
  11   3  -3    3.12    0.86
 -10  -3   3    2.83    0.61
  10  -3  -3    3.40    0.74
  10   3  -3    3.52    0.75
 -10   3   3    3.12    0.56
  -9  -3   3    2.32    0.50
  -9  -3   3    1.30    0.45
   9  -3  -3    0.85    0.53
  -9   3   3    1.24    0.43
  -8  -3   3   11.36    0.84
  -8  -3   3   12.51    0.78
   8  -3  -3    9.80    0.89
  -8   3   3   12.34    0.77
   7  -3  -3    3.46    0.56
  -7  -3   3    2.66    0.19
  -7  -3   3    2.09    0.41
  -7  -3   3    2.99    0.44
   7   3  -3    2.94    0.55
  -7   3   3    2.47    0.38
  -6  -3   3   12.80    0.70
  -6  -3   3   12.02    0.73
   6  -3  -3   13.69    0.84
   6  -3  -3   14.10    0.83
   6   3  -3   11.51    0.82
  -6   3   3   12.67    0.67
   5  -3  -3   89.70    2.73
   5  -3  -3   89.75    2.69
   5  -3  -3   90.00    2.85
  -5  -3   3   88.44    2.60
  -5  -3   3   86.94    2.58
  -5   3   3   87.07    2.53
   5   3  -3   89.97    2.92
   4  -3  -3   46.93    1.62
   4  -3  -3   49.71    1.53
  -4  -3   3   46.23    1.46
   4   3  -3   46.76    1.68
  -4   3   3   44.47    1.60
   3  -3  -3   34.75    1.08
   3  -3  -3   33.05    1.18
  -3   3   3   32.47    1.17
   3   3  -3   33.32    1.23
   2  -3  -3   65.94    1.80
   2  -3  -3   65.16    2.01
  -2  -3   3   65.77    2.02
  -2   3   3   67.70    2.02
  -2   3   3   66.76    1.80
   2   3  -3   66.60    2.04
   1  -3  -3   64.45    1.93
  -1  -3   3   63.98    1.92
   1   3  -3   65.99    1.93
  -1   3   3   65.56    1.79
   0  -3   3   95.36    2.71
   0  -3  -3  100.11    2.75
   0   3  -3   94.73    2.71
   0   3   3   97.57    2.62
   1  -3   3  178.83    4.74
  -1  -3  -3  171.21    4.83
  -1   3  -3  171.20    4.74
   1   3   3  172.45    4.83
   2  -3   3   47.30    1.55
  -2  -3  -3   46.23    1.53
   2  -3   3   45.31    1.31
  -2  -3  -3   47.82    1.35
   3  -3   3    7.20    0.49
  -3  -3  -3    6.08    0.32
   3  -3   3    6.16    0.29
  -3  -3  -3    6.31    0.47
  -4  -3  -3   35.26    1.04
   4  -3   3   33.88    1.34
  -4  -3  -3   31.85    1.16
   4  -3   3   32.78    0.98
   5  -3   3    1.86    0.38
  -5  -3  -3    1.26    0.20
  -5  -3  -3    1.73    0.31
  -5   3  -3    1.29    0.26
  -6  -3  -3    3.09    0.41
   6  -3   3    2.56    0.47
   6  -3   3    3.52    0.47
  -6   3  -3    3.44    0.40
  -7  -3  -3    1.38    0.38
   7  -3   3    1.06    0.41
  -7   3  -3    1.37    0.33
  -8  -3  -3    8.73    0.78
  -8   3  -3    9.27    0.73
  -9  -3  -3   30.29    1.45
 -10  -3  -3    6.90    0.82
 -11  -3  -3    4.03    0.76
 -12  -4   3    0.47    0.60
  12   4  -3    0.25    0.68
 -11  -4   3    8.28    0.91
  11   4  -3    6.29    1.02
 -10  -4   3    6.04    0.72
  10  -4  -3    6.74    0.91
 -10  -4   3    8.28    0.85
  -9  -4   3    8.83    0.80
   9  -4  -3    8.21    0.88
  -9  -4   3    6.84    0.70
  -9   4   3    8.11    0.71
  -8  -4   3    0.45    0.36
  -8  -4   3    0.75    0.13
   8  -4  -3    1.01    0.47
   8  -4  -3    0.43    0.39
  -8  -4   3    1.00    0.37
  -8   4   3    0.80    0.33
   7  -4  -3   15.19    0.95
   7  -4  -3   16.79    0.96
  -7  -4   3   15.17    0.83
  -7  -4   3   15.51    0.82
   7   4  -3   15.42    1.00
  -7   4   3   14.00    0.76
  -6  -4   3   39.71    1.40
   6  -4  -3   40.43    1.58
  -6  -4   3   40.41    1.43
   6  -4  -3   37.30    1.46
   6  -4  -3   38.50    1.48
   6   4  -3   39.07    1.64
  -6   4   3   39.68    1.33
   5  -4  -3   48.21    1.61
  -5  -4   3   46.26    1.52
   5  -4  -3   46.12    1.58
   5  -4  -3   46.00    1.69
  -5  -4   3   48.66    1.55
   5   4  -3   45.18    1.76
  -5   4   3   47.35    1.46
  -4  -4   3  101.58    2.95
   4  -4  -3  108.10    3.08
   4  -4  -3  105.44    3.19
   4   4  -3  107.15    3.28
  -4   4   3  101.24    3.17
   3  -4  -3    0.44    0.16
   3  -4  -3    0.10    0.18
   3   4  -3    0.38    0.23
  -3   4   3    0.32    0.20
   2  -4  -3   76.71    2.28
   2  -4  -3   76.58    2.05
  -2   4   3   74.66    2.27
   2   4  -3   75.59    2.30
  -1  -4   3   17.32    0.64
   1  -4  -3   17.32    0.64
   1   4  -3   16.80    0.64
   0   4   3    5.60    0.33
   1  -4   3   22.43    0.66
  -1   4  -3   22.53    0.66
  -2  -4  -3   10.01    0.43
  -3  -4  -3    0.46    0.14
   3  -4   3    0.15    0.20
   3  -4   3    0.13    0.11
   4  -4   3  110.64    2.99
  -4  -4  -3  109.34    3.18
   4  -4   3  113.36    3.49
  -4  -4  -3  115.63    3.07
  -5  -4  -3    4.40    0.31
   5  -4   3    4.46    0.52
  -5  -4  -3    4.19    0.42
  -5   4  -3    4.51    0.37
  -6  -4  -3   30.13    1.21
   6  -4   3   30.19    1.39
   6  -4   3   29.07    1.26
  -6   4  -3   30.86    1.12
  -7  -4  -3    3.23    0.50
  -7   4  -3    3.59    0.44
  -8  -4  -3    3.50    0.55
  -9  -4  -3    2.61    0.56
 -10  -4  -3    5.59    0.78
 -11  -4  -3    3.99    0.77
 -12  -5   3   10.69    1.06
  12   5  -3   11.98    1.40
 -11  -5   3   -0.02    0.48
  11   5  -3    0.27    0.68
 -10  -5   3    1.79    0.52
 -10  -5   3    0.50    0.51
   9  -5  -3    5.19    0.74
  -9  -5   3    6.18    0.68
  -9  -5   3    6.67    0.74
  -9   5   3    6.44    0.63
  -8  -5   3   12.49    0.87
  -8  -5   3   10.35    0.74
   8  -5  -3   10.62    0.93
   8  -5  -3   11.38    0.91
  -8   5   3   10.40    0.75
   7  -5  -3   12.70    0.84
  -7  -5   3   12.62    0.74
  -7  -5   3   11.74    0.81
   7  -5  -3   12.53    0.84
  -7   5   3   11.20    0.67
  -6  -5   3   55.19    1.84
   6  -5  -3   56.48    1.96
   6  -5  -3   57.18    2.05
   6  -5  -3   57.88    1.93
  -6  -5   3   56.27    1.86
  -6   5   3   58.50    1.77
   6   5  -3   58.22    2.17
   5  -5  -3   58.73    1.91
  -5  -5   3   57.76    1.83
   5  -5  -3   56.02    1.97
   5  -5  -3   56.56    1.85
  -5  -5   3   57.32    1.81
  -5   5   3   59.49    1.73
   5   5  -3   58.31    2.10
   4  -5  -3   30.71    1.11
  -4  -5   3   30.87    1.07
   4  -5  -3   32.60    1.19
   4   5  -3   31.03    1.26
  -4   5   3   29.95    1.17
   3  -5  -3   81.58    2.49
  -3   5   3   79.26    2.49
   3   5  -3   85.14    2.58
   2  -5  -3    7.24    0.41
   2   5  -3    7.65    0.47
  -2   5   3    6.69    0.41
   1  -5  -3    1.12    0.18
  -1   5   3    1.62    0.21
   1   5  -3    1.35    0.21
   0  -5   3  544.40   15.12
   0  -5  -3  567.47   15.28
   0   5   3  545.22   15.27
   0   5  -3  554.91   15.11
   1  -5   3   10.97    0.34
   1   5   3   10.26    0.46
   2  -5   3    7.63    0.29
   3  -5   3   18.25    0.60
  -3  -5  -3   18.13    0.67
   3  -5   3   18.18    0.85
   4  -5   3  180.87    4.74
  -4  -5  -3  183.56    4.83
   4  -5   3  175.44    5.32
   5  -5   3   25.46    1.05
   5  -5   3   26.05    1.21
  -5  -5  -3   27.17    0.89
  -5  -5  -3   25.37    1.06
   6  -5   3    0.05    0.29
  -6  -5  -3    0.01    0.27
   6  -5   3   -0.12    0.29
  -6   5  -3    0.12    0.23
  -7  -5  -3    0.98    0.38
  -7   5  -3    2.31    0.38
  -8  -5  -3   12.07    0.88
  -9  -5  -3   22.81    1.23
 -10  -5  -3   13.36    1.11
 -11  -5  -3    0.74    0.59
 -12  -6   3    8.02    0.96
  12   6  -3    9.78    1.30
 -11  -6   3    5.05    0.76
  11   6  -3    5.54    1.05
 -10  -6   3   10.75    0.97
 -10  -6   3   10.80    0.90
  -9  -6   3    9.55    0.80
  -9  -6   3    8.48    0.81
   8  -6  -3    1.48    0.44
  -8  -6   3    1.05    0.41
   8  -6  -3    0.87    0.45
  -8  -6   3    1.11    0.39
  -8   6   3    0.66    0.32
   7  -6  -3   11.84    0.81
   7  -6  -3   10.49    0.73
   7  -6  -3   10.53    0.79
  -7  -6   3   10.39    0.72
  -7  -6   3    9.47    0.67
  -7   6   3   10.30    0.66
  -6  -6   3   17.56    0.88
   6  -6  -3   16.52    0.89
  -6  -6   3   17.67    0.84
   6  -6  -3   17.19    0.88
   6  -6  -3   17.99    0.92
   6   6  -3   17.95    1.03
  -6   6   3   18.22    0.77
  -5  -6   3   25.13    0.95
   5  -6  -3   23.19    0.97
   5  -6  -3   23.21    1.02
  -5  -6   3   22.60    0.92
   5   6  -3   20.69    1.08
   4  -6  -3    3.42    0.34
   4  -6  -3    3.25    0.37
  -4  -6   3    3.22    0.32
  -4   6   3    3.35    0.37
   4   6  -3    2.83    0.42
   3  -6  -3  104.28    3.08
   3   6  -3  105.78    3.18
  -3   6   3  100.64    3.08
   2  -6  -3   64.30    2.02
  -2   6   3   65.09    2.03
   2   6  -3   70.30    2.09
   1  -6  -3  174.64    5.06
  -1   6   3  184.82    5.11
   1   6  -3  184.62    5.08
   0  -6  -3    2.97    0.24
   0   6   3    2.41    0.25
   0   6  -3    2.31    0.19
   1   6   3    7.10    0.38
   2  -6   3    0.36    0.08
   2   6   3    0.17    0.16
  -3  -6  -3    0.63    0.20
   3  -6   3    0.53    0.24
   3  -6   3    0.79    0.18
  -4  -6  -3    0.06    0.18
  -4  -6  -3    0.10    0.15
   4  -6   3    0.12    0.20
   4  -6   3   -0.08    0.22
   4  -6   3    0.02    0.12
   5  -6   3   37.78    1.34
  -5  -6  -3   37.03    1.35
   5  -6   3   34.38    1.50
  -6  -6  -3   31.79    1.27
  -6  -6  -3   31.63    1.14
   6  -6   3   30.91    1.45
  -6   6  -3   32.33    1.14
  -7  -6  -3   42.34    1.63
  -8  -6  -3   10.50    0.88
  -9  -6  -3    4.48    0.69
 -10  -6  -3   10.17    0.98
 -11  -6  -3   15.70    1.28
 -12  -7   3   21.09    1.34
  12   7  -3   18.33    1.72
 -11  -7   3    3.50    0.70
  11   7  -3    3.31    0.91
 -10  -7   3    0.19    0.50
 -10  -7   3    1.17    0.49
  -9  -7   3    0.87    0.44
  -9  -7   3    1.80    0.48
  -8  -7   3   -0.17    0.32
  -8  -7   3    0.08    0.36
   7  -7  -3    0.27    0.29
  -7  -7   3    0.81    0.34
  -7  -7   3   -0.26    0.26
   7  -7  -3    0.38    0.35
   7  -7  -3    0.41    0.31
  -7   7   3   -0.34    0.23
   6  -7  -3    0.17    0.29
   6  -7  -3    0.08    0.25
  -6  -7   3   -0.06    0.22
   6  -7  -3    0.90    0.30
  -6  -7   3   -0.02    0.27
   6   7  -3    0.26    0.34
  -6   7   3    0.13    0.21
  -5  -7   3   33.52    1.25
   5  -7  -3   34.43    1.29
  -5  -7   3   33.89    1.22
   5  -7  -3   35.80    1.34
   5   7  -3   34.91    1.48
   4  -7  -3  162.42    4.60
   4  -7  -3  161.53    4.67
  -4  -7   3  159.55    4.40
  -4   7   3  158.15    4.66
   4   7  -3  157.51    4.80
   3  -7  -3   37.52    1.24
  -3   7   3   33.63    1.23
   3   7  -3   33.96    1.31
   2  -7  -3   32.03    1.09
  -2   7   3   32.04    1.12
   2   7  -3   31.97    1.16
   1  -7  -3    3.20    0.27
   1   7  -3    2.56    0.26
  -1   7   3    2.68    0.27
   0  -7  -3  136.44    3.89
   0   7   3  137.64    3.92
   0   7  -3  139.27    3.83
   1   7   3  123.54    3.55
   2   7   3    5.85    0.40
   3  -7   3   86.86    2.48
  -3  -7  -3   86.20    2.51
  -4  -7  -3   -0.16    0.19
   4  -7   3    0.03    0.23
   4  -7   3    0.14    0.12
   4  -7   3    0.08    0.17
   5  -7   3   26.29    1.00
   5  -7   3   23.79    1.18
  -5  -7  -3   23.05    1.04
   6  -7   3    1.77    0.46
  -6  -7  -3    1.77    0.33
  -6  -7  -3    1.41    0.36
  -7  -7  -3   28.47    1.32
  -8  -7  -3   33.63    1.49
  -9  -7  -3   20.01    1.24
 -10  -7  -3    5.83    0.83
 -11  -7  -3    5.66    0.87
  12   8  -3    4.78    1.07
 -11  -8   3    0.46    0.54
  11   8  -3    0.21    0.66
 -10  -8   3    4.45    0.74
 -10  -8   3    4.80    0.69
  -9  -8   3    1.18    0.47
  -9  -8   3    1.94    0.51
  -8  -8   3    0.39    0.37
  -8  -8   3    0.23    0.38
   7  -8  -3    8.48    0.72
  -7  -8   3    7.88    0.67
  -7  -8   3    8.56    0.68
   7  -8  -3    8.01    0.72
   6  -8  -3    0.16    0.25
   6  -8  -3   -0.02    0.26
   6  -8  -3    0.33    0.27
  -6  -8   3    0.25    0.27
  -6  -8   3    0.39    0.26
   6   8  -3    0.42    0.37
  -6   8   3    0.61    0.23
  -5  -8   3   20.36    0.91
   5  -8  -3   21.49    0.96
   5  -8  -3   22.55    0.95
  -5  -8   3   20.88    0.87
   5   8  -3   20.17    1.07
  -4  -8   3   57.73    1.80
  -4  -8   3   57.74    1.81
   4  -8  -3   60.80    1.94
  -4   8   3   59.27    1.94
   3  -8  -3   95.10    2.86
  -3   8   3   95.88    2.88
   2  -8  -3   51.82    1.63
  -2   8   3   51.92    1.66
   1  -8  -3   55.61    1.69
  -1   8   3   55.89    1.75
   0  -8  -3   24.23    0.84
   0   8  -3   23.98    0.77
   0   8   3   23.27    0.86
   1   8   3   43.53    1.41
   2   8   3   28.37    1.04
  -3  -8  -3   30.76    1.10
   3  -8   3   32.04    0.98
   4  -8   3   16.30    0.88
   4  -8   3   15.58    0.63
  -4  -8  -3   14.12    0.71
  -5  -8  -3   10.32    0.58
   5  -8   3   10.87    0.76
  -5  -8  -3    9.59    0.68
  -6  -8  -3   63.49    1.96
  -6  -8  -3   61.58    2.09
   6  -8   3   61.37    2.32
  -7  -8  -3   15.52    1.00
  -8  -8  -3    8.99    0.85
  -9  -8  -3    8.02    0.87
 -10  -8  -3   20.03    1.34
 -11  -8  -3    7.95    0.97
 -11  -9   3    3.72    0.76
 -11  -9   3    4.16    0.72
 -10  -9   3    2.06    0.64
 -10  -9   3    2.03    0.56
  -9  -9   3    6.52    0.71
  -9  -9   3    5.26    0.72
  -8  -9   3    0.89    0.41
  -8  -9   3    0.18    0.40
  -7  -9   3    3.37    0.48
  -7  -9   3    4.09    0.52
  -6  -9   3    9.52    0.71
   6  -9  -3    9.76    0.67
  -6  -9   3   10.68    0.65
   6  -9  -3    8.16    0.64
   6   9  -3    9.22    0.83
  -5  -9   3    1.88    0.32
  -5  -9   3    2.11    0.34
   5  -9  -3    2.50    0.37
   5  -9  -3    2.32    0.36
   5   9  -3    2.78    0.47
   4  -9  -3    2.58    0.34
  -4  -9   3    3.32    0.34
  -4  -9   3    2.78    0.32
  -4   9   3    2.53    0.34
   3  -9  -3   24.23    0.93
  -3   9   3   23.86    0.95
   2  -9  -3   84.81    2.59
  -2   9   3   90.54    2.65
   1  -9  -3    5.17    0.33
  -1   9   3    5.02    0.37
   0  -9  -3   73.31    2.19
   0   9   3   71.75    2.22
   0   9  -3   75.98    2.13
   1   9   3  161.35    4.60
  -3  -9  -3    1.58    0.26
   3  -9   3    1.41    0.14
  -4  -9  -3    0.62    0.23
   4  -9   3    0.44    0.18
   5  -9   3   -0.31    0.24
  -5  -9  -3   -0.09    0.22
  -5  -9  -3    0.02    0.21
  -6  -9  -3   10.72    0.63
   6  -9   3   13.28    0.90
  -6  -9  -3   11.56    0.78
  -7  -9  -3   41.90    1.70
  -8  -9  -3   32.91    1.53
  -9  -9  -3   18.80    1.19
 -10  -9  -3    2.10    0.67
 -11  -9  -3    2.56    0.74
 -11 -10   3    1.17    0.63
 -11 -10   3    0.58    0.54
 -10 -10   3   -0.12    0.46
 -10 -10   3    0.69    0.47
  -9 -10   3   13.56    0.99
  -9 -10   3   13.18    0.90
  -8 -10   3    9.92    0.80
  -8 -10   3    9.68    0.83
  -7 -10   3    3.66    0.53
  -7 -10   3    4.18    0.52
  -6 -10   3    2.08    0.39
  -6 -10   3    2.66    0.42
   6 -10  -3    2.67    0.43
   6 -10  -3    2.64    0.43
   6  10  -3    2.48    0.51
   5 -10  -3   18.03    0.85
  -5 -10   3   17.99    0.83
  -5 -10   3   17.33    0.82
   5 -10  -3   17.36    0.86
  -4 -10   3   85.69    2.59
   4 -10  -3   90.14    2.74
  -4 -10   3   91.44    2.62
  -4  10   3   88.04    2.75
   3 -10  -3   75.16    2.32
  -3 -10   3   74.99    2.20
  -3  10   3   76.79    2.36
   2 -10  -3  104.89    3.04
  -2  10   3  103.50    3.10
   1 -10  -3  145.07    4.17
  -1  10   3  149.85    4.26
   0 -10  -3   42.78    1.36
   0  10   3   41.27    1.38
   1  10   3    3.10    0.31
  -3 -10  -3    5.28    0.44
  -4 -10  -3    5.32    0.42
  -4 -10  -3    4.41    0.43
  -5 -10  -3    3.56    0.39
  -5 -10  -3    4.01    0.47
   5 -10   3    2.65    0.48
  -6 -10  -3    7.57    0.58
   6 -10   3    7.02    0.75
  -6 -10  -3    7.61    0.68
  -7 -10  -3    2.70    0.53
  -8 -10  -3    0.38    0.45
  -9 -10  -3    8.32    0.87
 -10 -10  -3   14.65    1.21
 -11 -10  -3    0.80    0.64
 -11 -11   3    4.06    0.81
 -11 -11   3    2.29    0.63
 -10 -11   3    2.36    0.59
 -10 -11   3    1.78    0.63
  -9 -11   3    9.10    0.82
  -9 -11   3    8.98    0.88
  -8 -11   3    0.35    0.41
  -8 -11   3    0.21    0.35
  -7 -11   3    4.00    0.53
  -7 -11   3    3.68    0.53
  -6 -11   3   -0.01    0.29
  -6 -11   3    0.20    0.30
   6 -11  -3    0.20    0.27
   6 -11  -3    0.43    0.30
   6  11  -3    0.51    0.38
  -5 -11   3    0.50    0.28
  -5 -11   3    0.78    0.29
   5 -11  -3    0.92    0.28
  -4 -11   3   25.78    1.00
  -4 -11   3   27.06    1.02
   4 -11  -3   27.78    1.16
   4 -11  -3   27.67    1.06
  -4  11   3   25.79    1.06
   3 -11  -3   28.55    1.14
  -3 -11   3   27.75    1.02
  -3 -11   3   28.70    1.02
   3 -11  -3   28.16    1.05
  -3  11   3   29.96    1.10
   2 -11  -3   21.51    0.81
  -2  11   3   22.00    0.89
   1 -11  -3    7.30    0.40
  -1  11   3    7.37    0.46
   0 -11  -3   18.72    0.73
   0  11   3   18.53    0.77
  -2 -11  -3    2.30    0.28
  -3 -11  -3   59.87    1.87
  -4 -11  -3   23.92    0.99
  -4 -11  -3   23.60    0.94
  -5 -11  -3   27.04    1.12
   5 -11   3   25.91    1.27
  -5 -11  -3   25.38    1.01
  -6 -11  -3   25.27    1.06
  -6 -11  -3   25.60    1.17
  -7 -11  -3   36.63    1.55
  -8 -11  -3    9.32    0.89
  -9 -11  -3    9.89    0.98
 -10 -11  -3    1.25    0.60
 -11 -11  -3    7.29    0.99
 -11 -12   3    0.13    0.53
 -11 -12   3    0.27    0.55
 -10 -12   3    1.85    0.59
 -10 -12   3    2.52    0.68
  -9 -12   3   20.90    1.22
  -9 -12   3   20.98    1.13
  -8 -12   3    4.71    0.65
  -8 -12   3    3.39    0.57
  -7 -12   3    1.81    0.43
  -7 -12   3    1.96    0.42
  -6 -12   3   42.87    1.57
  -6 -12   3   45.61    1.62
   6 -12  -3   42.89    1.68
   5 -12  -3   19.25    0.90
  -5 -12   3   19.26    0.93
  -5 -12   3   21.33    0.92
   4 -12  -3   39.39    1.50
   4 -12  -3   41.19    1.44
  -4 -12   3   42.25    1.42
  -4 -12   3   40.55    1.41
  -4  12   3   41.33    1.48
   3 -12  -3   44.47    1.56
   3 -12  -3   45.63    1.47
  -3 -12   3   44.35    1.44
  -3 -12   3   42.16    1.40
  -3  12   3   43.59    1.52
   2 -12  -3   28.98    1.00
  -2 -12   3   29.09    1.02
   2 -12  -3   27.96    1.12
  -2  12   3   28.70    1.09
   1 -12  -3   79.68    2.37
  -1  12   3   79.61    2.47
   0 -12  -3    3.18    0.31
   0  12   3    4.14    0.37
  -2 -12  -3   38.25    1.27
  -3 -12  -3   26.43    1.03
  -3 -12  -3   29.26    1.07
  -4 -12  -3    7.16    0.53
  -4 -12  -3    4.93    0.47
  -5 -12  -3    5.73    0.56
  -5 -12  -3    6.13    0.52
   5 -12   3    7.50    0.74
  -6 -12  -3   26.18    1.09
  -6 -12  -3   25.61    1.24
  -7 -12  -3    0.80    0.37
  -7 -12  -3    0.15    0.36
  -8 -12  -3    1.60    0.52
  -9 -12  -3    1.44    0.55
 -10 -12  -3   -0.11    0.48
 -11 -12  -3    2.72    0.73
 -11 -13   3    2.14    0.67
 -11 -13   3    1.13    0.67
 -10 -13   3   16.44    1.21
 -10 -13   3   16.17    1.09
  -9 -13   3   46.04    1.87
  -9 -13   3   43.57    1.79
  -8 -13   3   19.61    1.07
  -8 -13   3   19.86    1.11
  -7 -13   3   16.32    0.96
  -7 -13   3   16.44    0.93
   6 -13  -3   14.65    0.88
  -6 -13   3   16.60    0.88
  -6 -13   3   13.99    0.84
   6 -13  -3   14.17    0.97
   5 -13  -3   28.47    1.15
  -5 -13   3   28.86    1.17
   5 -13  -3   27.39    1.27
  -5 -13   3   28.23    1.15
   4 -13  -3   32.12    1.21
   4 -13  -3   32.27    1.32
  -4 -13   3   35.19    1.25
  -4 -13   3   34.70    1.24
  -4  13   3   32.71    1.28
  -3 -13   3   18.90    0.79
  -3 -13   3   17.25    0.73
   3 -13  -3   17.08    0.73
   3 -13  -3   17.09    0.89
  -3  13   3   17.60    0.81
  -2 -13   3    1.64    0.29
   2 -13  -3    2.03    0.34
   2 -13  -3    1.71    0.24
  -2  13   3    1.63    0.29
   1 -13  -3    0.30    0.17
   1 -13  -3    0.56    0.26
  -1  13   3    0.35    0.20
   0 -13  -3   -0.03    0.21
  -1  13  -3    2.14    0.16
  -2 -13  -3    6.91    0.53
  -2 -13  -3    7.60    0.50
  -3 -13  -3   80.33    2.39
  -3 -13  -3   77.19    2.37
  -4 -13  -3   49.96    1.63
  -4 -13  -3   46.85    1.66
  -5 -13  -3   65.85    2.20
  -5 -13  -3   68.51    2.14
  -6 -13  -3   48.86    1.80
  -6 -13  -3   47.08    1.68
  -7 -13  -3   13.27    0.85
  -7 -13  -3   12.37    0.96
  -8 -13  -3    2.81    0.59
  -9 -13  -3    2.46    0.62
 -10 -13  -3    3.76    0.75
 -11 -14   3    0.80    0.64
 -11 -14   3    1.49    0.63
 -10 -14   3    2.74    0.64
 -10 -14   3    3.26    0.69
   9 -14  -3    5.70    0.90
  -9 -14   3    6.07    0.73
  -9 -14   3    6.29    0.78
   8 -14  -3   21.06    1.32
  -8 -14   3   20.76    1.12
  -8 -14   3   22.85    1.20
  -7 -14   3   45.71    1.72
  -7 -14   3   43.46    1.66
   7 -14  -3   41.06    1.80
   6 -14  -3   27.33    1.28
  -6 -14   3   29.31    1.28
   6 -14  -3   29.30    1.37
  -6 -14   3   27.94    1.23
  -5 -14   3   41.44    1.52
  -5 -14   3   43.20    1.52
   5 -14  -3   40.44    1.61
   4 -14  -3   46.34    1.54
  -4 -14   3   43.50    1.52
   4 -14  -3   44.13    1.67
  -4 -14   3   45.65    1.56
  -3 -14   3    0.78    0.25
   3 -14  -3    0.45    0.21
  -3 -14   3    1.09    0.28
   3 -14  -3    0.95    0.32
  -3  14   3    0.85    0.26
  -2 -14   3    8.08    0.51
   2 -14  -3    7.12    0.41
   2 -14  -3    7.19    0.60
  -2  14   3    6.74    0.52
   1 -14  -3    0.52    0.25
  -1 -14   3    0.03    0.19
   1 -14  -3    0.52    0.18
  -1  14   3    0.49    0.22
   0 -14  -3    1.82    0.32
   0 -14   3    1.58    0.28
   0  14  -3    1.90    0.20
  -1 -14  -3   31.21    1.17
  -1  14  -3   31.48    0.97
  -2 -14  -3   76.34    2.19
  -2 -14  -3   69.41    2.23
  -3 -14  -3   90.74    2.70
   3 -14   3   85.18    2.68
  -3 -14  -3   97.14    2.75
   4 -14   3   20.10    0.93
  -4 -14  -3   20.36    0.93
  -4 -14  -3   19.29    0.94
  -5 -14  -3   13.33    0.81
  -5 -14  -3   14.59    0.84
  -6 -14  -3   11.21    0.81
  -6 -14  -3   10.57    0.76
  -7 -14  -3   23.73    1.15
  -7 -14  -3   22.05    1.19
  -8 -14  -3    0.96    0.51
  -9 -14  -3    9.13    0.96
 -10 -14  -3    0.46    0.59
 -11 -15   3    3.12    0.74
 -11 -15   3    3.06    0.76
 -10 -15   3   18.55    1.19
 -10 -15   3   19.15    1.24
  -9 -15   3   34.47    1.59
   9 -15  -3   32.98    1.74
  -9 -15   3   32.99    1.54
  -8 -15   3   58.31    2.15
   8 -15  -3   60.66    2.37
  -8 -15   3   60.73    2.24
   7 -15  -3   25.38    1.35
  -7 -15   3   22.65    1.16
  -7 -15   3   24.52    1.19
   6 -15  -3    4.26    0.63
  -6 -15   3    3.89    0.52
  -6 -15   3    3.46    0.51
   5 -15  -3    0.63    0.40
  -5 -15   3   -0.04    0.26
  -5 -15   3    0.11    0.30
   4 -15  -3   18.87    0.81
  -4 -15   3   17.89    0.89
  -4 -15   3   18.55    0.86
   4 -15  -3   16.99    0.95
  -3 -15   3   35.37    1.22
   3 -15  -3   34.98    1.21
  -3 -15   3   34.37    1.29
   3 -15  -3   35.38    1.38
  -3  15   3   34.36    1.32
  -2 -15   3    4.77    0.46
   2 -15  -3    4.35    0.36
   2 -15  -3    3.64    0.48
  -2  15   3    4.86    0.47
  -1 -15   3   27.04    1.03
   1 -15  -3   27.55    1.00
   1 -15  -3   26.90    1.10
   0 -15  -3   10.81    0.67
   0 -15   3   10.30    0.62
   0  15  -3   11.65    0.48
   1 -15   3    1.05    0.28
  -1 -15  -3    1.15    0.31
  -1 -15  -3    1.22    0.23
   2 -15   3   24.96    0.99
  -2 -15  -3   26.46    0.99
  -2 -15  -3   25.08    1.04
  -3 -15  -3   82.61    2.49
  -3 -15  -3   81.64    2.53
   3 -15   3   82.02    2.49
  -4 -15  -3   98.90    2.98
   4 -15   3   95.37    2.94
  -4 -15  -3  101.00    2.96
  -5 -15  -3  100.50    2.98
  -5 -15  -3   94.51    3.02
  -6 -15  -3   20.37    1.10
  -6 -15  -3   19.02    0.99
  -7 -15  -3    2.36    0.51
  -7 -15  -3    2.89    0.55
  -8 -15  -3    0.17    0.44
  -9 -15  -3    1.24    0.58
 -10 -15  -3    0.10    0.58
 -11 -16   3    4.48    0.83
 -11 -16   3    1.97    0.71
 -10 -16   3    1.53    0.60
 -10 -16   3    0.78    0.58
   9 -16  -3   -0.16    0.59
  -9 -16   3    0.27    0.51
  -9 -16   3   -0.04    0.48
  -8 -16   3   25.88    1.37
   8 -16  -3   26.29    1.49
  -8 -16   3   26.30    1.30
   7 -16  -3   89.08    3.10
  -7 -16   3   89.12    2.97
  -7 -16   3   95.57    3.00
  -6 -16   3   42.45    1.64
   6 -16  -3   45.37    1.79
  -6 -16   3   40.56    1.60
  -5 -16   3  149.88    4.35
   5 -16  -3  150.88    4.50
  -5 -16   3  150.28    4.33
   4 -16  -3    3.16    0.50
  -4 -16   3    3.14    0.44
  -4 -16   3    2.42    0.38
  -3 -16   3    8.71    0.61
   3 -16  -3    8.27    0.49
  -3 -16   3    9.04    0.57
   3 -16  -3    9.80    0.76
   2 -16  -3    1.31    0.24
   2 -16  -3    1.23    0.37
  -2 -16   3    1.61    0.26
  -2 -16   3    2.02    0.35
   1 -16  -3    3.00    0.43
   1 -16  -3    2.60    0.32
  -1 -16   3    2.76    0.38
   0 -16  -3   33.26    1.25
   0 -16   3   32.93    1.21
   0  16  -3   34.03    1.09
  -1 -16  -3   96.14    2.78
  -1 -16  -3   99.81    2.93
   1 -16   3   98.24    2.87
  -2 -16  -3  105.42    3.16
  -2 -16  -3  106.74    3.06
   2 -16   3  107.26    3.10
  -3 -16  -3  110.76    3.18
   3 -16   3  108.08    3.19
  -3 -16  -3  106.76    3.24
  -4 -16  -3    9.76    0.72
  -4 -16  -3    9.73    0.67
   4 -16   3   11.18    0.74
  -5 -16  -3    5.82    0.61
  -5 -16  -3    6.68    0.63
  -6 -16  -3   15.26    0.92
  -6 -16  -3   15.42    0.99
  -7 -16  -3   16.57    1.00
  -7 -16  -3   14.52    1.06
  -8 -16  -3    0.78    0.51
  -9 -16  -3    2.72    0.68
 -10 -16  -3    0.69    0.57
 -10 -17   3   16.28    1.16
 -10 -17   3   17.08    1.26
   9 -17  -3   31.07    1.68
  -9 -17   3   30.38    1.56
  -9 -17   3   29.64    1.50
  -8 -17   3   57.11    2.19
  -8 -17   3   58.03    2.19
   8 -17  -3   60.88    2.37
  -7 -17   3   32.65    1.45
  -7 -17   3   33.63    1.50
   7 -17  -3   32.37    1.60
  -6 -17   3    0.63    0.41
   6 -17  -3    0.43    0.47
  -6 -17   3    0.86    0.41
   5 -17  -3    5.10    0.68
  -5 -17   3    4.98    0.58
  -5 -17   3    5.02    0.54
  -4 -17   3    6.66    0.61
   4 -17  -3    6.23    0.66
  -4 -17   3    6.55    0.55
   3 -17  -3   40.64    1.59
  -3 -17   3   42.68    1.53
  -3 -17   3   42.37    1.44
  -2 -17   3    5.73    0.42
   2 -17  -3    5.78    0.59
   2 -17  -3    5.44    0.39
  -2 -17   3    5.65    0.54
   1 -17  -3   19.22    0.93
  -1 -17   3   15.63    0.83
   0 -17   3    0.66    0.29
   0 -17  -3    0.67    0.30
  -1 -17  -3    1.43    0.25
  -1 -17  -3    1.07    0.33
   1 -17   3    0.82    0.29
  -2 -17  -3   50.52    1.63
  -2 -17  -3   49.52    1.72
   2 -17   3   49.50    1.67
   3 -17   3   38.93    1.43
  -3 -17  -3   39.49    1.39
  -3 -17  -3   38.30    1.48
  -4 -17  -3   23.58    1.08
  -4 -17  -3   25.73    1.13
   4 -17   3   22.82    1.09
  -5 -17  -3   10.27    0.78
  -5 -17  -3    9.99    0.77
  -6 -17  -3   44.77    1.68
  -6 -17  -3   41.67    1.69
  -7 -17  -3    9.95    0.85
  -7 -17  -3    8.88    0.86
  -8 -17  -3    0.44    0.50
  -9 -17  -3   -0.17    0.47
 -10 -17  -3   -0.35    0.57
 -10 -18   3   -0.21    0.55
 -10 -18   3   -0.79    0.48
  -9 -18   3    0.55    0.50
  -9 -18   3    0.58    0.54
  -8 -18   3   20.72    1.21
  -8 -18   3   21.10    1.28
   8 -18  -3   22.90    1.41
  -7 -18   3   73.92    2.60
  -7 -18   3   79.00    2.64
   7 -18  -3   75.17    2.76
   6 -18  -3   61.43    2.31
  -6 -18   3   62.31    2.18
  -6 -18   3   58.92    2.10
   5 -18  -3   17.48    1.11
  -5 -18   3   17.26    0.95
  -5 -18   3   17.80    0.95
   4 -18  -3   10.73    0.88
  -4 -18   3   10.00    0.69
  -4 -18   3   10.82    0.73
   3 -18  -3   25.89    1.22
  -3 -18   3   24.79    1.01
  -3 -18   3   24.54    1.11
   2 -18  -3    5.19    0.42
   2 -18  -3    5.47    0.58
  -2 -18   3    4.70    0.40
  -2 -18   3    4.38    0.51
  -1 -18   3    2.97    0.44
   1 -18  -3    3.46    0.47
   0 -18   3   44.69    1.55
   0 -18  -3   42.84    1.56
  -1 -18  -3  128.06    3.82
  -1 -18  -3  130.71    3.67
   1 -18   3  135.00    3.79
  -2 -18  -3  175.42    4.95
  -2 -18  -3  172.31    4.80
   2 -18   3  173.60    4.87
   3 -18   3   71.13    2.29
  -3 -18  -3   71.55    2.36
  -3 -18  -3   75.42    2.30
  -4 -18  -3    0.17    0.30
   4 -18   3   -0.02    0.31
  -4 -18  -3   -0.15    0.30
  -5 -18  -3    0.40    0.37
  -5 -18  -3    0.83    0.39
  -6 -18  -3    3.01    0.53
  -6 -18  -3    2.40    0.52
  -7 -18  -3    6.78    0.79
  -7 -18  -3    8.38    0.80
  -8 -18  -3    0.20    0.46
  -9 -18  -3    1.03    0.64
 -10 -18  -3    1.67    0.65
 -10 -19   3    8.62    1.00
 -10 -19   3    8.75    1.01
  -9 -19   3   19.53    1.24
  -9 -19   3   19.78    1.30
  -8 -19   3   39.25    1.71
   8 -19  -3   38.66    1.89
  -8 -19   3   39.66    1.75
  -7 -19   3   23.46    1.21
  -7 -19   3   22.82    1.28
   7 -19  -3   21.50    1.39
  -6 -19   3    7.52    0.70
  -6 -19   3    7.06    0.73
   6 -19  -3    8.14    0.89
  -5 -19   3   18.14    1.03
   5 -19  -3   16.07    1.10
  -5 -19   3   18.04    0.97
  -4 -19   3    0.01    0.30
  -4 -19   3    0.16    0.28
   4 -19  -3    0.18    0.41
  -3 -19   3    0.80    0.28
  -3 -19   3    1.09    0.37
   3 -19  -3    0.75    0.42
   2 -19  -3    2.46    0.45
  -2 -19   3    2.39    0.43
   1 -19  -3    2.29    0.44
  -1 -19   3    1.93    0.40
   0 -19  -3    0.89    0.33
   0 -19   3    0.72    0.32
   1 -19   3    0.90    0.31
  -1 -19  -3    0.88    0.26
  -1 -19  -3    0.63    0.34
  -2 -19  -3    4.84    0.54
   2 -19   3    4.86    0.52
  -2 -19  -3    4.49    0.45
  -3 -19  -3   43.15    1.50
  -3 -19  -3   37.11    1.52
   3 -19   3   41.57    1.50
  -4 -19  -3    7.68    0.70
   4 -19   3    8.82    0.72
  -4 -19  -3    8.46    0.69
  -5 -19  -3    7.48    0.72
  -5 -19  -3    5.78    0.63
  -6 -19  -3   54.08    1.98
  -6 -19  -3   49.80    1.99
  -7 -19  -3    9.50    0.91
  -7 -19  -3    9.90    0.90
  -8 -19  -3    1.78    0.58
  -9 -19  -3   -0.68    0.53
 -10 -20   3    0.55    0.57
 -10 -20   3    0.18    0.59
  -9 -20   3    2.72    0.66
  -9 -20   3    0.99    0.55
  -8 -20   3    4.88    0.75
   8 -20  -3    3.21    0.82
  -8 -20   3    4.77    0.74
  -7 -20   3   44.66    1.87
  -7 -20   3   40.05    1.71
   7 -20  -3   45.04    1.97
  -6 -20   3   29.98    1.38
  -6 -20   3   33.76    1.49
   6 -20  -3   29.56    1.55
   5 -20  -3    0.44    0.46
  -5 -20   3    0.85    0.37
  -5 -20   3    0.87    0.43
  -4 -20   3    7.74    0.70
   4 -20  -3    7.64    0.78
  -4 -20   3    7.34    0.61
  -3 -20   3    0.82    0.29
   3 -20  -3    0.74    0.42
  -3 -20   3   -0.01    0.30
   2 -20  -3    3.93    0.54
  -2 -20   3    4.24    0.52
   1 -20  -3    9.41    0.76
  -1 -20   3    8.82    0.65
   0 -20   3    3.53    0.48
   0 -20  -3    3.94    0.51
  -1 -20  -3   39.13    1.50
   1 -20   3   39.77    1.47
  -2 -20  -3   58.36    1.88
   2 -20   3   59.20    1.97
  -2 -20  -3   58.77    2.03
  -3 -20  -3   10.32    0.70
   3 -20   3    8.69    0.71
  -3 -20  -3    8.76    0.76
  -4 -20  -3    4.43    0.59
   4 -20   3    3.25    0.51
  -4 -20  -3    3.55    0.51
  -5 -20  -3    0.23    0.38
  -5 -20  -3    0.67    0.42
  -6 -20  -3    0.62    0.42
  -6 -20  -3    0.73    0.45
  -7 -20  -3    0.96    0.50
  -7 -20  -3    1.37    0.54
  -8 -20  -3    2.38    0.61
  -9 -20  -3    1.22    0.64
  -9 -21   3    9.92    1.02
  -9 -21   3   10.66    1.07
  -8 -21   3   18.97    1.23
   8 -21  -3   20.86    1.53
  -8 -21   3   17.31    1.20
  -7 -21   3    4.34    0.66
   7 -21  -3    5.43    0.88
  -7 -21   3    4.25    0.73
   6 -21  -3    0.12    0.54
  -6 -21   3    1.61    0.48
  -6 -21   3    2.55    0.54
   5 -21  -3    6.45    0.81
  -5 -21   3    7.16    0.66
  -5 -21   3    8.62    0.81
  -4 -21   3   -0.37    0.30
   4 -21  -3   -0.28    0.44
  -4 -21   3   -0.24    0.30
  -3 -21   3    4.95    0.59
   2 -21  -3    3.09    0.56
  -2 -21   3    3.17    0.49
   1 -21  -3    0.42    0.37
  -1 -21   3    0.29    0.34
   0 -21  -3    0.23    0.33
   0 -21   3    0.83    0.35
   1 -21   3   11.67    0.78
  -1 -21  -3   12.20    0.84
  -2 -21  -3    7.91    0.60
   2 -21   3    8.54    0.69
  -2 -21  -3    7.94    0.71
  -3 -21  -3   10.92    0.86
   3 -21   3   10.10    0.78
  -3 -21  -3   11.77    0.74
   4 -21   3    7.05    0.67
  -4 -21  -3    6.35    0.70
  -4 -21  -3    7.90    0.70
  -5 -21  -3   16.40    1.02
  -5 -21  -3   18.99    1.07
  -6 -21  -3   11.09    0.96
  -6 -21  -3   13.85    1.05
  -7 -21  -3    5.18    0.77
  -7 -21  -3    7.82    0.87
  -8 -21  -3    0.38    0.54
  -9 -21  -3    6.93    0.94
  -9 -22   3    0.59    0.55
  -9 -22   3   -0.42    0.54
  -8 -22   3    6.15    0.80
  -8 -22   3    9.32    1.03
   8 -22  -3    6.48    0.98
  -7 -22   3    0.98    0.59
   7 -22  -3   -0.37    0.58
  -7 -22   3    0.39    0.47
  -6 -22   3   -0.07    0.40
  -6 -22   3    0.34    0.38
   6 -22  -3   -0.13    0.53
   5 -22  -3   12.38    1.08
  -5 -22   3   13.38    0.87
  -5 -22   3   12.90    1.00
  -4 -22   3   47.22    1.70
  -4 -22   3   47.57    1.86
   4 -22  -3   49.88    1.99
   3 -22  -3   26.04    1.32
  -3 -22   3   22.02    1.17
   2 -22  -3   39.12    1.64
  -2 -22   3   40.89    1.60
  -1 -22   3    0.70    0.38
   1 -22  -3    0.54    0.35
   0 -22  -3    3.26    0.53
   0 -22   3    2.90    0.49
   1 -22   3    0.27    0.32
  -1 -22  -3    0.22    0.31
  -2 -22  -3   28.39    1.32
   2 -22   3   29.07    1.26
   3 -22   3    1.16    0.43
  -3 -22  -3    0.83    0.34
  -3 -22  -3    0.99    0.40
   4 -22   3    5.95    0.65
  -4 -22  -3    5.86    0.62
  -4 -22  -3    5.51    0.68
  -5 -22  -3    5.50    0.68
  -5 -22  -3    6.51    0.75
  -6 -22  -3    2.65    0.55
  -6 -22  -3    1.61    0.57
  -7 -22  -3    0.41    0.52
  -7 -22  -3    0.44    0.51
  -8 -22  -3    0.53    0.57
  -8 -22  -3   -0.19    0.61
  -9 -22  -3    1.30    0.67
  -9 -23   3    1.95    0.69
  -9 -23   3    1.38    0.67
   8 -23  -3   -0.95    0.59
  -8 -23   3   -0.16    0.57
  -8 -23   3   -0.15    0.51
  -7 -23   3    0.08    0.43
   7 -23  -3    0.03    0.62
  -7 -23   3    0.16    0.55
  -6 -23   3    2.27    0.57
   6 -23  -3    2.19    0.68
  -6 -23   3    0.01    0.42
   5 -23  -3    3.40    0.68
  -5 -23   3    3.72    0.55
  -5 -23   3    3.41    0.62
   4 -23  -3    0.51    0.51
  -4 -23   3   -0.36    0.34
   3 -23  -3    7.94    0.80
  -3 -23   3    8.83    0.79
  -2 -23   3   20.32    1.13
   2 -23  -3   22.11    1.18
   1 -23  -3    4.99    0.63
  -1 -23   3    3.43    0.53
   0 -23   3    0.08    0.36
   0 -23  -3    0.60    0.39
  -1 -23  -3    3.59    0.57
   1 -23   3    4.93    0.60
  -2 -23  -3    5.50    0.65
   2 -23   3    6.69    0.66
  -3 -23  -3    0.56    0.40
   3 -23   3    0.66    0.42
  -3 -23  -3    0.78    0.36
  -4 -23  -3    5.58    0.61
   4 -23   3    5.86    0.67
  -4 -23  -3    4.08    0.64
  -5 -23  -3    2.76    0.56
  -5 -23  -3    3.66    0.64
  -6 -23  -3    4.20    0.69
  -6 -23  -3    6.55    0.81
  -7 -23  -3    3.63    0.73
  -7 -23  -3    3.21    0.68
  -8 -23  -3    0.99    0.61
  -8 -23  -3    2.47    0.70
  -9 -24   3    2.25    0.70
  -9 -24   3    3.19    0.80
  -8 -24   3    1.52    0.69
   8 -24  -3    1.15    0.80
  -8 -24   3    1.74    0.63
   7 -24  -3    6.24    0.96
  -7 -24   3    4.66    0.80
  -7 -24   3    4.21    0.68
  -6 -24   3    0.20    0.48
   6 -24  -3    0.18    0.55
  -6 -24   3    0.21    0.42
  -5 -24   3    2.89    0.59
   5 -24  -3    1.94    0.65
  -4 -24   3   38.56    1.65
   4 -24  -3   36.82    1.74
   3 -24  -3   45.09    1.83
  -3 -24   3   43.62    1.76
   2 -24  -3   42.17    1.73
  -2 -24   3   41.05    1.66
  -1 -24   3   12.40    0.89
   1 -24  -3    9.37    0.83
   0 -24   3   16.06    0.97
   0 -24  -3   12.76    0.94
   1 -24   3   -0.28    0.37
  -1 -24  -3    0.04    0.34
   2 -24   3    0.54    0.41
  -2 -24  -3   -0.32    0.32
   3 -24   3    0.01    0.40
  -3 -24  -3    0.49    0.40
  -4 -24  -3    1.72    0.45
  -4 -24  -3    0.49    0.44
   4 -24   3    0.35    0.45
  -5 -24  -3    2.62    0.57
  -5 -24  -3    4.22    0.64
  -6 -24  -3   11.84    0.99
  -6 -24  -3   11.90    1.06
  -7 -24  -3    2.27    0.64
  -7 -24  -3    2.00    0.63
  -8 -24  -3    2.26    0.73
  -8 -24  -3    1.22    0.64
  -8 -25   3    1.44    0.69
   8 -25  -3    0.55    0.72
  -8 -25   3    0.76    0.56
  -7 -25   3    3.41    0.75
   7 -25  -3    1.55    0.75
  -7 -25   3    2.11    0.60
  -6 -25   3    5.09    0.68
   6 -25  -3    4.27    0.84
  -6 -25   3    4.44    0.75
  -5 -25   3    4.61    0.74
   5 -25  -3    5.60    0.83
   4 -25  -3    1.90    0.62
  -4 -25   3    1.12    0.49
  -3 -25   3    0.49    0.44
   3 -25  -3    0.40    0.50
   2 -25  -3    0.67    0.47
  -2 -25   3    0.48    0.45
   1 -25  -3    4.73    0.66
  -1 -25   3    6.10    0.70
   0 -25   3   12.47    0.87
   0 -25  -3   12.76    0.89
  -1 -25  -3    7.44    0.77
   1 -25   3    6.23    0.68
  -2 -25  -3    9.97    0.88
   2 -25   3    9.53    0.84
  -3 -25  -3   -0.18    0.41
   3 -25   3   -0.29    0.42
  -4 -25  -3    1.51    0.53
  -4 -25  -3    1.54    0.47
  -5 -25  -3    0.13    0.46
  -5 -25  -3   -0.17    0.42
  -6 -25  -3    7.55    0.84
  -6 -25  -3    6.80    0.87
  -7 -25  -3    6.86    0.88
  -7 -25  -3    9.59    1.03
  -8 -25  -3   12.98    1.27
  -8 -25  -3   13.53    1.21
  -8 -26   3   -0.25    0.55
   8 -26  -3    0.31    0.74
  -8 -26   3    0.41    0.56
  -7 -26   3    0.83    0.55
  -7 -26   3    0.88    0.62
   7 -26  -3    0.11    0.71
   6 -26  -3    6.18    0.95
  -6 -26   3    5.64    0.83
   5 -26  -3    0.98    0.58
  -5 -26   3    1.72    0.58
  -4 -26   3    7.80    0.85
   4 -26  -3    8.79    0.97
  -3 -26   3   31.30    1.47
   3 -26  -3   30.03    1.53
   2 -26  -3   40.81    1.73
  -2 -26   3   38.48    1.64
   1 -26  -3   23.81    1.24
  -1 -26   3   26.65    1.31
   0 -26  -3    1.07    0.43
   0 -26   3    0.32    0.45
   1 -26   3    0.25    0.44
  -1 -26  -3    0.52    0.46
  -2 -26  -3    2.72    0.60
   2 -26   3    2.76    0.58
  -3 -26  -3    5.37    0.74
   3 -26   3    5.61    0.71
  -4 -26  -3    0.02    0.44
   4 -26   3    0.19    0.46
  -5 -26  -3    3.62    0.66
  -5 -26  -3    5.46    0.71
  -6 -26  -3    2.89    0.69
  -6 -26  -3    4.39    0.72
  -7 -26  -3    3.68    0.76
  -7 -26  -3    3.27    0.70
   8 -27  -3    2.31    0.83
  -8 -27   3    0.89    0.60
  -8 -27   3   -0.61    0.63
  -7 -27   3    1.59    0.67
   7 -27  -3    1.84    0.75
  -6 -27   3    0.66    0.52
   6 -27  -3    0.46    0.67
  -5 -27   3   10.48    1.01
   5 -27  -3   10.23    1.09
   4 -27  -3    1.69    0.60
  -4 -27   3    1.51    0.56
  -3 -27   3    1.33    0.49
   3 -27  -3    1.43    0.58
  -2 -27   3    0.22    0.48
   2 -27  -3    1.26    0.51
   1 -27  -3   19.47    1.19
  -1 -27   3   18.62    1.15
   0 -27   3   51.74    2.01
   0 -27  -3   53.42    2.02
  -1 -27  -3    5.34    0.71
   1 -27   3    6.00    0.73
  -2 -27  -3    9.04    0.89
   2 -27   3    7.79    0.82
  -3 -27  -3    0.79    0.51
   3 -27   3    0.59    0.49
  -4 -27  -3    0.73    0.51
   4 -27   3    0.77    0.52
  -5 -27  -3    0.05    0.48
  -6 -27  -3    5.15    0.82
  -6 -27  -3    7.24    0.84
  -7 -27  -3   11.62    1.07
  -7 -27  -3   10.03    1.08
   7 -28  -3    0.13    0.69
  -7 -28   3    0.84    0.67
  -6 -28   3    1.60    0.63
   6 -28  -3    2.42    0.82
  -5 -28   3    0.57    0.54
   5 -28  -3    0.90    0.64
  -4 -28   3   11.16    1.00
   4 -28  -3   12.30    1.10
   3 -28  -3    9.59    0.97
  -3 -28   3    8.65    0.89
   2 -28  -3   40.64    1.79
  -2 -28   3   38.95    1.73
   1 -28  -3   35.76    1.63
  -1 -28   3   39.07    1.67
   0 -28  -3    1.96    0.54
   0 -28   3    2.21    0.58
  -1 -28  -3    0.14    0.46
   1 -28   3    0.85    0.50
  -2 -28  -3    0.76    0.51
   2 -28   3    0.35    0.49
   3 -28   3    5.17    0.72
  -3 -28  -3    6.17    0.80
  -4 -28  -3    0.70    0.52
  -5 -28  -3    2.17    0.64
  -6 -28  -3    9.41    1.03
  -6 -28  -3   14.57    1.13
  -7 -28  -3    4.09    0.81
  -7 -28  -3    6.96    0.89
  -7 -29   3    3.25    0.82
   7 -29  -3    3.74    0.95
  -6 -29   3   -0.35    0.51
   6 -29  -3    0.76    0.71
   5 -29  -3    7.19    0.95
  -5 -29   3    8.06    0.94
   4 -29  -3   14.64    1.22
  -4 -29   3   16.56    1.18
  -3 -29   3    1.17    0.51
   3 -29  -3    0.56    0.55
  -2 -29   3    0.44    0.51
   2 -29  -3    1.41    0.57
   1 -29  -3    9.72    0.94
  -1 -29   3    9.84    0.94
   0 -29   3   22.82    1.28
   0 -29  -3   21.21    1.24
  -1 -29  -3   12.87    1.05
   1 -29   3   12.48    1.01
  -2 -29  -3    2.06    0.60
   2 -29   3    1.57    0.58
  -3 -29  -3    0.39    0.52
   3 -29   3    0.31    0.54
  -4 -29  -3    2.72    0.62
  -5 -29  -3    0.44    0.53
  -6 -29  -3    3.46    0.74
   6 -30  -3    0.25    0.68
  -6 -30   3    0.27    0.58
  -5 -30   3    0.62    0.58
   5 -30  -3    0.45    0.65
   4 -30  -3    6.00    0.90
  -4 -30   3    6.53    0.87
  -3 -30   3    9.16    0.95
   3 -30  -3    7.56    0.93
   2 -30  -3   13.66    1.12
  -2 -30   3   15.94    1.14
   1 -30  -3   14.62    1.17
  -1 -30   3   16.22    1.07
   0 -30  -3    3.09    0.64
   0 -30   3    2.58    0.64
  -1 -30  -3    1.26    0.55
  -2 -30  -3    1.74    0.60
   2 -30   3    1.20    0.57
   3 -30   3    1.30    0.62
  -3 -30  -3    1.39    0.62
  -4 -30  -3    0.27    0.52
  -5 -30  -3    2.13    0.65
  -6 -30  -3    3.36    0.76
  -6 -31   3    1.41    0.62
   6 -31  -3    2.90    0.85
  -5 -31   3    7.72    0.95
   5 -31  -3    7.12    1.01
  -4 -31   3    1.11    0.59
   4 -31  -3    2.67    0.73
  -3 -31   3    0.11    0.54
   3 -31  -3    0.52    0.56
   2 -31  -3    0.27    0.57
  -2 -31   3    0.50    0.53
   1 -31  -3    5.59    0.79
  -1 -31   3    5.62    0.80
   0 -31  -3   13.68    1.13
   0 -31   3   13.51    1.12
   1 -31   3    2.99    0.70
  -1 -31  -3    4.50    0.76
  -2 -31  -3    1.39    0.57
   2 -31   3    0.55    0.54
   3 -31   3    0.39    0.57
  -3 -31  -3    0.87    0.60
  -4 -31  -3    5.59    0.83
  -5 -31  -3    0.35    0.57
  -5 -32   3    0.24    0.59
   5 -32  -3    0.47    0.68
  -4 -32   3    0.23    0.58
   4 -32  -3    0.48    0.66
  -3 -32   3    0.30    0.57
   3 -32  -3    0.74    0.64
  -2 -32   3    0.83    0.57
   2 -32  -3    0.73    0.58
  -1 -32   3    4.80    0.79
   1 -32  -3    4.12    0.78
   0 -32  -3    2.95    0.68
   0 -32   3    2.35    0.66
  -1 -32  -3    1.56    0.65
   1 -32   3    1.77    0.64
  -2 -32  -3    0.01    0.55
   2 -32   3    0.45    0.56
   3 -32   3    1.21    0.65
  -3 -32  -3    1.05    0.61
  -4 -32  -3    0.88    0.61
  -4 -33   3    0.21    0.58
   4 -33  -3   -0.14    0.64
  -3 -33   3    4.23    0.79
   3 -33  -3    3.17    0.81
  -2 -33   3    1.09    0.61
   2 -33  -3    2.44    0.73
  -1 -33   3    4.20    0.79
   1 -33  -3    4.40    0.82
   0 -33  -3   -0.28    0.49
   0 -33   3   -0.08    0.55
   1 -33   3    0.77    0.61
  -1 -33  -3    0.35    0.57
  -2 -33  -3    1.62    0.65
   2 -33   3    3.48    0.74
   3 -33   3   -0.01    0.59
  -3 -33  -3    1.06    0.58
  -4 -33  -3    0.32    0.58
  -3 -34   3    5.11    0.85
   3 -34  -3    3.23    0.82
   2 -34  -3    0.32    0.58
  -2 -34   3    1.18    0.64
  -1 -34   3    1.92    0.68
   1 -34  -3    1.14    0.68
   0 -34   3    1.40    0.65
   0 -34  -3    1.80    0.64
  -1 -34  -3    3.02    0.72
   1 -34   3    1.31    0.65
   2 -34   3    0.62    0.64
  -2 -34  -3    1.02    0.62
  -3 -34  -3    0.10    0.58
   3 -34   3    0.30    0.65
  -2 -35   3    1.19    0.66
   2 -35  -3    1.93    0.78
  -1 -35   3    0.65    0.63
   1 -35  -3   -0.14    0.55
   0 -35  -3    2.20    0.72
   0 -35   3    3.58    0.77
   1 -35   3    0.21    0.63
  -1 -35  -3   -0.01    0.58
  12   0  -4   -0.27    0.66
 -12   0   4    0.99    0.57
 -11   0   4    7.45    0.83
  11   0  -4    6.82    1.02
 -10   0   4   11.23    0.91
  10   0  -4    9.36    1.04
  -9   0   4    9.18    0.76
   9   0  -4    9.20    0.94
  -8   0   4    9.25    0.71
   8   0  -4    9.01    0.88
  -7   0   4   47.26    1.62
  -7   0   4   45.73    1.62
   7   0  -4   44.85    1.88
   7   0  -4   47.45    1.85
   6   0  -4  328.21    8.92
  -6   0   4  329.43    8.41
   6   0  -4  318.76    9.38
  -6   0   4  331.44    8.73
  -6   0   4  319.91    8.70
   5   0  -4  198.72    5.77
  -5   0   4  193.91    5.53
  -5   0   4  190.01    5.27
  -5   0   4  198.53    5.08
  -5   0   4  194.98    5.30
   5   0  -4  190.84    5.43
   4   0  -4   36.97    1.39
  -4   0   4   36.66    1.07
  -4   0   4   38.17    1.23
  -3   0   4   14.23    0.48
   3   0  -4   14.06    0.69
  -3   0   4   14.34    0.68
  -3   0   4   14.09    0.53
  -2   0   4   59.14    1.85
  -2   0   4   59.50    1.64
   2   0  -4   59.29    1.85
   1   0  -4   20.75    0.76
  -1   0   4   19.98    0.65
  -1   0   4   21.51    0.76
   0   0  -4  553.75   14.78
   0   0   4  535.20   14.41
   0   0   4  514.21   14.60
  -1   0  -4  382.38   10.63
  -1   0  -4  378.22   10.62
   1   0   4  402.51   10.63
   1   0   4  388.59   10.64
   1   0   4  395.81   10.11
  -2   0  -4   69.69    1.93
  -2   0  -4   71.00    2.17
   2   0   4   70.24    2.05
   2   0   4   66.18    2.15
   2   0   4   70.76    1.93
   3   0   4   80.37    2.23
  -3   0  -4   83.54    2.23
   3   0   4   78.32    2.54
  -4   0  -4    3.75    0.35
  -4   0  -4    2.79    0.25
   4   0   4    1.92    0.38
  -5   0  -4    2.37    0.33
  -5   0  -4    2.13    0.23
  -6   0  -4   18.35    0.89
  -7   0  -4    4.33    0.51
  -8   0  -4   18.48    1.04
  -9   0  -4   22.24    1.21
 -10   0  -4    0.65    0.50
 -12  -1   4   -0.06    0.53
  12  -1  -4   -0.69    0.62
 -12   1   4    0.46    0.54
  12   1  -4   -0.15    0.66
  11  -1  -4    4.21    0.86
 -11  -1   4    5.84    0.74
 -11   1   4    5.25    0.70
  11   1  -4    4.58    0.92
 -10  -1   4   52.32    1.97
  10  -1  -4   50.32    2.22
  10   1  -4   47.41    2.19
 -10   1   4   49.08    1.91
   9  -1  -4   87.64    3.14
  -9  -1   4   89.11    2.86
   9   1  -4   90.06    3.20
  -9   1   4   90.15    2.85
   8  -1  -4   16.03    1.12
  -8  -1   4   18.63    0.98
  -8  -1   4   17.66    0.93
   8   1  -4   19.10    1.21
  -8   1   4   18.77    0.96
  -7  -1   4   87.65    2.65
   7  -1  -4   90.73    2.88
   7  -1  -4   87.34    3.01
  -7  -1   4   86.25    2.66
   7   1  -4   84.16    3.01
   7   1  -4   82.43    2.86
  -7   1   4   86.90    2.64
  -6  -1   4   21.77    0.91
  -6  -1   4   19.44    0.94
   6  -1  -4   23.19    1.07
   6  -1  -4   20.89    1.08
  -6  -1   4   21.22    0.66
   6   1  -4   22.36    1.13
  -6   1   4   21.58    0.89
   6   1  -4   20.98    1.09
   5  -1  -4   12.31    0.75
   5  -1  -4   11.96    0.74
  -5  -1   4   11.85    0.62
  -5  -1   4   12.61    0.64
  -5  -1   4   13.27    0.65
  -5  -1   4   13.18    0.46
  -5   1   4   11.89    0.61
  -5   1   4   13.59    0.44
   5   1  -4   12.93    0.78
  -5   1   4   13.20    0.64
   5   1  -4   13.84    0.80
  -5   1   4   12.37    0.60
  -4  -1   4   89.28    2.37
  -4  -1   4   84.20    2.58
   4  -1  -4   88.89    2.77
  -4   1   4   87.28    2.57
  -4   1   4   89.60    2.35
   4   1  -4   86.78    2.78
   3  -1  -4   88.58    2.65
  -3  -1   4   86.53    2.32
  -3  -1   4   84.42    2.64
  -3   1   4   83.74    2.43
  -3   1   4   88.85    2.32
   3   1  -4   84.95    2.65
  -3   1   4   83.46    2.62
   2  -1  -4   65.14    1.89
  -2  -1   4   71.49    1.91
  -2  -1   4   69.92    2.13
   2  -1  -4   68.36    2.13
   2   1  -4   72.53    2.15
  -2   1   4   71.22    1.91
  -2   1   4   70.50    2.14
  -1  -1   4   88.31    2.40
   1  -1  -4   90.57    2.60
  -1  -1   4   84.89    2.58
  -1   1   4   85.99    2.59
   1   1  -4   91.02    2.59
  -1   1   4   90.23    2.40
   0  -1   4    9.96    0.43
   0  -1   4    9.86    0.38
   0  -1  -4   10.64    0.44
   0  -1  -4    9.34    0.40
   0   1   4   10.51    0.40
   0   1   4   10.19    0.40
   0   1   4    9.82    0.43
   0   1  -4   10.37    0.42
  -1  -1  -4    0.65    0.17
   1  -1   4    0.62    0.19
   1  -1   4    1.05    0.15
  -1  -1  -4    0.87    0.16
   1  -1   4    0.68    0.13
  -1  -1  -4    0.37    0.10
   1   1   4    0.61    0.14
   1   1   4    0.75    0.15
  -1   1  -4    0.97    0.14
  -1   1  -4    0.83    0.13
   1   1   4    0.79    0.18
  -2  -1  -4    2.55    0.21
   2  -1   4    2.77    0.23
   2  -1   4    2.92    0.22
   2  -1   4    2.66    0.31
  -2  -1  -4    2.71    0.30
  -2   1  -4    2.38    0.20
   2   1   4    2.40    0.29
  -2   1  -4    2.26    0.29
   2   1   4    2.50    0.21
   2   1   4    2.69    0.25
   3  -1   4   51.47    1.48
   3  -1   4   50.52    1.76
  -3  -1  -4   53.25    1.49
   3   1   4   51.18    1.77
   3   1   4   51.09    1.49
  -3   1  -4   52.75    1.47
  -4  -1  -4  418.07   11.07
   4  -1   4  404.94   11.73
   4  -1   4  421.01   10.91
  -4  -1  -4  428.25   10.93
  -4   1  -4  427.87   10.90
  -5  -1  -4  164.58    4.47
  -5  -1  -4  163.98    4.27
   5  -1   4  153.60    4.86
  -5   1  -4  156.61    4.43
  -6  -1  -4   25.99    1.10
  -6   1  -4   26.66    1.08
  -7  -1  -4   41.37    1.56
  -7   1  -4   40.25    1.52
  -8  -1  -4   -0.02    0.36
  -8   1  -4    0.37    0.34
  -9  -1  -4    0.16    0.42
  -9   1  -4    0.14    0.40
 -10  -1  -4    2.03    0.58
 -12  -2   4    4.26    0.78
  12   2  -4    5.84    1.07
 -11  -2   4    3.45    0.67
  11  -2  -4    4.30    0.87
 -11   2   4    6.08    0.74
  11   2  -4    5.35    0.92
 -10  -2   4    5.27    0.69
  10  -2  -4    5.05    0.83
  10   2  -4    3.76    0.77
 -10   2   4    4.69    0.65
  -9  -2   4    2.75    0.51
   9  -2  -4    3.96    0.70
  -9  -2   4    2.93    0.54
  -9   2   4    2.71    0.51
   9   2  -4    3.03    0.69
  -8  -2   4    2.99    0.48
   8  -2  -4    2.50    0.52
  -8  -2   4    2.41    0.48
   8   2  -4    2.20    0.57
  -8   2   4    2.57    0.43
   7  -2  -4   16.27    1.01
  -7  -2   4   18.03    0.91
   7  -2  -4   16.38    1.02
  -7  -2   4   15.70    0.85
  -7  -2   4   16.43    0.53
   7   2  -4   17.63    1.07
   7   2  -4   15.96    1.07
  -7   2   4   16.40    0.84
  -6  -2   4  292.80    7.72
  -6  -2   4  289.45    7.44
   6  -2  -4  276.02    8.28
   6  -2  -4  285.05    7.85
  -6  -2   4  283.98    7.70
  -6   2   4  290.80    7.66
   6   2  -4  273.54    8.31
   6   2  -4  293.56    7.93
  -5  -2   4  202.35    5.53
  -5  -2   4  204.46    5.53
   5  -2  -4  204.61    5.98
  -5  -2   4  209.68    5.34
   5  -2  -4  199.93    5.63
  -5  -2   4  202.22    5.78
   5   2  -4  203.48    5.71
   5   2  -4  203.78    6.01
  -5   2   4  193.84    5.47
  -5   2   4  203.99    5.75
  -5   2   4  207.29    5.29
  -4  -2   4   65.02    1.93
   4  -2  -4   67.62    2.16
   4   2  -4   63.99    2.17
   4   2  -4   63.80    2.06
  -4   2   4   64.95    1.77
  -3  -2   4   18.42    0.80
   3  -2  -4   18.71    0.79
  -3   2   4   17.85    0.78
  -3   2   4   18.80    0.59
   3   2  -4   17.11    0.80
  -2  -2   4  272.97    7.75
   2  -2  -4  273.17    7.24
   2  -2  -4  280.92    7.49
   2  -2  -4  281.33    7.76
  -2   2   4  270.06    7.75
  -2   2   4  286.79    7.25
   2   2  -4  282.62    7.77
  -1  -2   4   39.87    1.29
   1  -2  -4   41.74    1.31
   1   2  -4   40.42    1.29
  -1   2   4   40.13    1.30
  -1   2   4   41.44    1.18
   0  -2   4    1.82    0.19
   0  -2  -4    1.53    0.17
   0  -2   4    1.78    0.17
   0  -2  -4    2.26    0.21
   0   2  -4    1.64    0.18
   0   2   4    1.86    0.18
   0   2   4    1.88    0.21
  -1  -2  -4   46.95    1.46
   1  -2   4   47.12    1.49
   1  -2   4   47.25    1.37
   1  -2   4   43.70    1.32
  -1  -2  -4   46.66    1.42
  -1   2  -4   45.72    1.36
   1   2   4   47.95    1.35
   1   2   4   46.15    1.42
  -2  -2  -4    2.84    0.32
   2  -2   4    2.78    0.21
   2  -2   4    3.01    0.34
  -2  -2  -4    2.90    0.23
   2  -2   4    2.91    0.22
   2   2   4    2.82    0.23
   2   2   4    3.30    0.28
   3  -2   4   51.87    1.82
   3  -2   4   55.29    1.54
  -3  -2  -4   54.33    1.56
   4  -2   4  118.19    3.70
  -4  -2  -4  118.99    3.38
  -4  -2  -4  120.12    3.24
   4  -2   4  120.11    3.22
  -5  -2  -4    2.55    0.25
  -5  -2  -4    3.03    0.38
   5  -2   4    1.56    0.39
  -5   2  -4    2.64    0.34
   6  -2   4    1.10    0.39
  -6  -2  -4    1.30    0.32
  -6   2  -4    1.26    0.30
  -7  -2  -4    9.92    0.76
  -7   2  -4    8.99    0.69
  -8  -2  -4   12.82    0.91
  -8   2  -4   10.84    0.82
  -9  -2  -4   14.27    1.04
  -9   2  -4   14.33    0.97
 -10  -2  -4    0.68    0.52
 -11  -2  -4   -0.47    0.51
 -12  -3   4    0.60    0.56
  12   3  -4    0.51    0.75
 -11  -3   4    3.88    0.70
  11   3  -4    4.49    0.93
 -10  -3   4   28.77    1.44
  10  -3  -4   29.35    1.63
 -10   3   4   29.34    1.35
  10   3  -4   28.07    1.72
   9  -3  -4   51.90    2.17
  -9  -3   4   54.96    1.96
   9   3  -4   56.04    2.30
  -9   3   4   52.63    1.90
   8  -3  -4   40.18    1.72
  -8  -3   4   38.65    1.51
  -8  -3   4   40.44    1.58
  -8   3   4   40.85    1.50
   8   3  -4   44.45    1.88
   7  -3  -4   13.37    0.89
  -7  -3   4   12.93    0.48
  -7  -3   4   13.17    0.81
   7  -3  -4   12.86    0.88
  -7  -3   4   12.48    0.73
   7   3  -4   12.12    0.90
  -7   3   4   13.44    0.70
  -6  -3   4   23.48    0.99
   6  -3  -4   22.91    1.09
   6  -3  -4   23.88    1.15
  -6  -3   4   23.11    0.98
   6   3  -4   22.69    1.17
  -6   3   4   25.47    0.96
  -5  -3   4   12.27    0.65
  -5  -3   4   12.07    0.66
   5  -3  -4   11.82    0.72
  -5  -3   4   12.85    0.66
   5  -3  -4   12.36    0.72
  -5   3   4   12.88    0.61
   5   3  -4   13.47    0.81
   4  -3  -4   40.76    1.31
   4  -3  -4   39.42    1.46
  -4  -3   4   40.23    1.29
   4   3  -4   39.08    1.42
   4   3  -4   39.47    1.50
  -4   3   4   41.85    1.15
   3  -3  -4   62.98    1.80
  -3  -3   4   58.81    1.99
   3  -3  -4   62.03    1.98
   3   3  -4   63.17    2.02
  -3   3   4   60.95    1.98
  -3   3   4   62.54    1.71
   2  -3  -4  209.89    5.55
  -2  -3   4  208.52    5.97
   2  -3  -4  214.66    5.97
   2   3  -4  215.27    5.99
  -2   3   4  210.73    5.97
  -2   3   4  213.38    5.56
   1  -3  -4  236.86    6.77
   1  -3  -4  259.90    7.19
  -1  -3   4  262.37    7.18
  -1   3   4  256.96    7.20
   1   3  -4  270.06    7.18
  -1   3   4  270.13    6.78
   0  -3  -4    0.30    0.11
   0  -3   4    0.28    0.13
   0  -3  -4    0.19    0.13
   0   3   4    0.14    0.12
   0   3  -4    0.25    0.12
   0   3   4    0.01    0.13
  -1  -3  -4   15.52    0.60
  -1  -3  -4   14.29    0.62
   1  -3   4   14.62    0.51
   1  -3   4   14.14    0.50
  -1   3  -4   14.82    0.50
   1   3   4   14.59    0.54
   1   3   4   15.24    0.58
  -2  -3  -4  103.08    3.11
   2  -3   4  104.92    2.94
  -2  -3  -4  105.87    2.86
   2  -3   4  105.71    2.83
   2  -3   4  103.27    3.13
   2   3   4  104.53    3.04
  -3  -3  -4   12.54    0.50
   3  -3   4   12.05    0.46
   3  -3   4   11.20    0.66
  -4  -3  -4  192.86    5.05
   4  -3   4  191.00    5.01
  -4  -3  -4  189.36    5.19
   4  -3   4  184.18    5.58
  -5  -3  -4   88.12    2.66
  -5  -3  -4   90.71    2.48
   5  -3   4   87.94    2.97
  -5   3  -4   88.60    2.59
   6  -3   4   11.89    0.85
  -6  -3  -4   11.73    0.76
  -6   3  -4   12.67    0.69
  -7  -3  -4    0.55    0.34
  -7   3  -4    0.75    0.32
  -8  -3  -4    7.18    0.74
  -8   3  -4    5.85    0.60
  -9  -3  -4    0.54    0.46
 -10  -3  -4   -0.13    0.48
 -11  -3  -4    1.54    0.62
 -12  -4   4    1.62    0.67
  12   4  -4    1.12    0.83
 -11  -4   4    0.15    0.51
  11   4  -4   -0.36    0.59
 -10  -4   4    0.67    0.46
 -10  -4   4    1.24    0.49
  10  -4  -4    1.80    0.62
 -10   4   4    1.27    0.47
  10   4  -4    1.11    0.63
  -9  -4   4   10.54    0.86
  -9  -4   4    9.73    0.85
   9  -4  -4   11.28    1.00
  -9   4   4   11.07    0.81
   9   4  -4   10.78    1.10
  -8  -4   4    8.13    0.72
   8  -4  -4    9.00    0.85
  -8  -4   4    8.01    0.69
  -8  -4   4    9.25    0.37
  -8   4   4    8.43    0.65
  -7  -4   4   57.17    1.95
  -7  -4   4   59.33    1.94
   7  -4  -4   58.18    2.17
   7  -4  -4   59.40    2.07
   7   4  -4   53.34    2.21
  -7   4   4   55.71    1.84
  -6  -4   4  106.04    3.06
   6  -4  -4  102.44    3.14
   6  -4  -4  100.09    3.32
  -6  -4   4  107.52    3.07
   6   4  -4  101.30    3.42
  -6   4   4  101.97    2.96
   5  -4  -4  233.35    6.36
  -5  -4   4  222.98    6.10
   5  -4  -4  220.78    6.18
  -5  -4   4  221.96    6.11
   5  -4  -4  224.20    6.55
  -5   4   4  223.92    6.03
   5   4  -4  230.13    6.64
  -4  -4   4  175.19    4.82
   4  -4  -4  177.44    5.17
   4  -4  -4  182.57    4.99
   4   4  -4  174.53    5.24
   3  -4  -4   31.43    1.00
   3  -4  -4   30.16    1.14
   3   4  -4   32.31    1.20
  -3   4   4   30.65    1.15
   2  -4  -4   26.22    0.97
  -2  -4   4   26.25    0.98
  -2   4   4   26.38    0.98
  -2   4   4   27.55    0.84
   2   4  -4   26.49    0.98
   1  -4  -4  100.50    2.94
   1  -4  -4   99.79    2.75
  -1  -4   4  100.49    2.92
  -1   4   4  101.68    2.76
   1   4  -4  105.13    2.94
   0  -4  -4  154.33    4.30
   0  -4   4  153.53    4.25
   0  -4  -4  149.53    4.08
   0   4  -4  154.10    4.25
   0   4   4  153.41    4.33
   0   4   4  152.57    4.09
   1  -4   4  119.91    3.32
  -1  -4  -4  124.58    3.44
   1   4   4  119.43    3.43
  -1   4  -4  115.95    3.31
  -2  -4  -4    4.71    0.31
   2  -4   4    5.39    0.45
   2  -4   4    4.98    0.28
  -2  -4  -4    5.52    0.42
   2  -4   4    5.35    0.26
   2   4   4    4.91    0.37
  -3  -4  -4   42.04    1.38
   3  -4   4   43.90    1.26
   3  -4   4   42.88    1.56
  -3  -4  -4   43.03    1.30
  -4  -4  -4   60.73    1.92
  -4  -4  -4   62.87    1.80
   4  -4   4   59.82    2.14
   4  -4   4   63.28    1.75
  -5  -4  -4    1.70    0.23
  -5  -4  -4    1.38    0.31
   5  -4   4    1.28    0.37
  -5   4  -4    1.52    0.27
  -6  -4  -4    2.37    0.40
   6  -4   4    2.98    0.51
  -6   4  -4    3.18    0.39
  -7  -4  -4   10.75    0.80
  -7   4  -4    9.56    0.67
  -8  -4  -4   11.95    0.93
  -9  -4  -4   -0.03    0.43
 -10  -4  -4    0.56    0.54
 -11  -4  -4    1.28    0.63
 -12  -5   4    3.80    0.79
  12   5  -4    2.83    0.94
 -11  -5   4    6.70    0.86
  11   5  -4    8.02    1.15
 -10  -5   4   26.10    1.31
 -10  -5   4   27.30    1.42
  10   5  -4   30.76    1.80
  -9  -5   4   11.60    0.90
  -9  -5   4   12.87    0.96
   9  -5  -4   12.06    1.02
  -9   5   4   11.44    0.82
   9   5  -4   12.29    1.15
  -8  -5   4    1.17    0.40
   8  -5  -4    2.52    0.52
  -8  -5   4    1.01    0.40
  -8  -5   4    1.28    0.19
  -8   5   4    1.31    0.36
   7  -5  -4   16.37    0.95
   7  -5  -4   14.06    0.93
  -7  -5   4   16.22    0.86
  -7  -5   4   15.68    0.82
  -7   5   4   15.61    0.77
  -6  -5   4   24.55    1.05
   6  -5  -4   27.14    1.15
   6  -5  -4   26.60    1.21
  -6  -5   4   25.45    1.06
   6  -5  -4   28.09    1.11
  -6   5   4   25.95    0.99
   6   5  -4   27.69    1.30
  -5  -5   4   11.08    0.61
   5  -5  -4   11.92    0.62
  -5  -5   4   11.51    0.63
   5  -5  -4   12.16    0.70
   5  -5  -4   11.89    0.67
  -5   5   4   11.57    0.56
   5   5  -4   10.91    0.74
  -4  -5   4   25.26    0.93
   4  -5  -4   25.96    0.94
   4  -5  -4   25.56    1.05
   4   5  -4   26.11    1.12
   3  -5  -4   21.68    0.91
   3   5  -4   22.90    0.95
  -3   5   4   22.67    0.91
   2  -5  -4   86.60    2.57
   2   5  -4   87.05    2.59
  -2   5   4   82.84    2.57
  -1  -5   4  108.17    3.10
   1  -5  -4  106.50    3.12
   1  -5  -4  106.44    2.92
   1   5  -4  108.18    3.11
  -1   5   4  109.96    3.15
   0  -5   4   20.65    0.70
   0  -5  -4   22.13    0.76
   0  -5  -4   20.64    0.72
   0   5   4   21.31    0.79
   0   5  -4   20.86    0.70
   1  -5   4    3.07    0.19
  -1  -5  -4    3.59    0.30
   1   5   4    3.00    0.28
  -1   5  -4    3.07    0.17
   2  -5   4    1.60    0.14
  -2  -5  -4    2.19    0.23
   2   5   4    1.48    0.23
   3  -5   4   20.15    0.95
   3  -5   4   21.40    0.71
  -3  -5  -4   22.56    0.85
  -3  -5  -4   20.68    0.76
  -4  -5  -4   10.31    0.50
   4  -5   4   11.40    0.45
  -4  -5  -4   10.57    0.63
   4  -5   4   10.73    0.71
  -5  -5  -4   17.63    0.88
   5  -5   4   18.64    1.01
  -5   5  -4   19.27    0.78
   6  -5   4   33.42    1.54
  -6  -5  -4   33.57    1.33
  -6   5  -4   35.27    1.25
  -7  -5  -4    4.09    0.52
  -8  -5  -4   13.68    0.92
  -9  -5  -4    7.53    0.85
 -10  -5  -4    1.71    0.63
 -11  -5  -4    5.76    0.89
 -12  -6   4    0.30    0.61
  12   6  -4    0.52    0.72
 -11  -6   4    1.70    0.62
 -11  -6   4    2.09    0.65
  11   6  -4    1.94    0.82
 -10  -6   4    8.79    0.84
 -10  -6   4    8.07    0.87
  10   6  -4    8.12    1.09
  -9  -6   4   17.56    1.02
  -9  -6   4   18.77    1.08
  -8  -6   4   14.64    0.87
   8  -6  -4   15.64    1.01
  -8  -6   4   14.08    0.90
  -8   6   4   14.31    0.80
   7  -6  -4   26.85    1.29
  -7  -6   4   27.43    1.19
  -7  -6   4   26.67    1.13
   7  -6  -4   25.77    1.22
  -7   6   4   28.05    1.06
   6  -6  -4   43.68    1.72
  -6  -6   4   47.42    1.60
  -6  -6   4   45.26    1.56
   6  -6  -4   47.50    1.64
   6  -6  -4   45.23    1.64
  -6   6   4   45.52    1.47
   6   6  -4   45.32    1.85
   5  -6  -4   40.94    1.46
   5  -6  -4   44.48    1.49
  -5  -6   4   42.61    1.45
   5  -6  -4   42.10    1.58
  -5  -6   4   44.50    1.47
  -5   6   4   42.37    1.34
   5   6  -4   43.40    1.70
  -4  -6   4    4.18    0.38
   4  -6  -4    3.87    0.41
   4  -6  -4    4.10    0.35
   4   6  -4    3.91    0.47
   3  -6  -4  140.80    4.17
   3   6  -4  143.28    4.24
  -3   6   4  145.01    4.19
   2  -6  -4   75.83    2.35
   2   6  -4   77.92    2.38
  -2   6   4   78.81    2.37
   1  -6  -4   26.87    0.87
   1  -6  -4   26.82    0.93
   1   6  -4   26.60    0.93
  -1   6   4   26.97    0.97
   0  -6  -4   42.39    1.26
   0  -6  -4   43.52    1.32
   0  -6   4   40.11    1.24
   0   6  -4   40.14    1.24
   0   6   4   41.04    1.35
  -1  -6  -4  171.97    4.71
   1  -6   4  179.40    4.80
  -1  -6  -4  183.42    4.98
   1   6   4  177.92    4.97
  -1   6  -4  166.63    4.78
   2  -6   4   36.20    1.04
   2   6   4   35.51    1.23
  -3  -6  -4   19.43    0.81
   3  -6   4   20.19    0.95
   3  -6   4   20.37    0.70
  -3  -6  -4   20.11    0.76
   3  -6   4   20.63    0.68
  -4  -6  -4   20.45    0.78
  -4  -6  -4   19.19    0.86
   4  -6   4   21.10    0.71
   4  -6   4   20.98    1.02
   5  -6   4    3.53    0.41
   5  -6   4    4.05    0.54
  -5  -6  -4    3.34    0.42
   6  -6   4    3.04    0.53
  -6  -6  -4    3.68    0.47
  -7  -6  -4    7.04    0.69
  -8  -6  -4    1.60    0.50
  -9  -6  -4   -0.10    0.45
 -10  -6  -4    1.17    0.56
 -11  -6  -4    1.42    0.65
 -12  -7   4    4.87    0.86
  12   7  -4    5.84    1.08
 -11  -7   4    3.86    0.73
 -11  -7   4    2.41    0.62
  11   7  -4    1.62    0.83
 -10  -7   4   13.12    0.95
 -10  -7   4   16.20    1.17
  10   7  -4   10.40    1.23
  -9  -7   4    0.56    0.43
  -9  -7   4   -0.16    0.39
  -8  -7   4   -0.10    0.34
   8  -7  -4   -0.09    0.36
   8  -7  -4   -0.07    0.35
  -8  -7   4    0.44    0.35
  -8   7   4    0.27    0.29
   7  -7  -4    0.32    0.33
   7  -7  -4   -0.33    0.31
  -7  -7   4    0.51    0.33
  -7  -7   4    0.50    0.33
  -7   7   4    0.40    0.25
  -6  -7   4    3.55    0.43
   6  -7  -4    3.86    0.51
   6  -7  -4    3.90    0.45
  -6  -7   4    3.20    0.42
   6  -7  -4    3.74    0.44
  -6   7   4    3.39    0.35
   6   7  -4    3.47    0.56
  -5  -7   4    1.55    0.30
  -5  -7   4    1.36    0.28
   5  -7  -4    1.82    0.30
   5  -7  -4    1.54    0.30
   5  -7  -4    2.03    0.37
  -5   7   4    1.48    0.24
   5   7  -4    1.85    0.40
  -4  -7   4   24.45    0.91
   4  -7  -4   24.00    0.92
   4  -7  -4   23.70    0.99
  -4  -7   4   24.18    0.92
   4   7  -4   23.80    1.09
   3  -7  -4    0.00    0.17
  -3   7   4    0.19    0.20
   3   7  -4    0.08    0.22
   2  -7  -4   52.07    1.68
   2   7  -4   54.30    1.73
  -2   7   4   50.68    1.69
   1  -7  -4   62.69    1.93
  -1   7   4   65.49    1.99
   1   7  -4   63.20    1.93
   0  -7  -4  110.11    3.16
   0   7  -4  109.40    3.08
   0   7   4  109.35    3.20
   1  -7   4    5.39    0.21
  -1  -7  -4    5.04    0.35
   1   7   4    5.31    0.36
   2  -7   4  106.44    2.92
  -3  -7  -4   33.83    1.14
   3  -7   4   35.43    1.04
  -3  -7  -4   33.90    1.18
   4  -7   4   17.66    0.70
  -4  -7  -4   17.98    0.79
   4  -7   4   16.76    0.62
  -4  -7  -4   15.82    0.69
   4  -7   4   16.20    0.90
  -5  -7  -4    2.19    0.37
   5  -7   4    2.06    0.42
  -6  -7  -4    2.52    0.42
   6  -7   4    2.32    0.50
  -7  -7  -4   16.58    1.01
  -8  -7  -4   29.22    1.38
  -9  -7  -4   21.45    1.30
 -10  -7  -4   35.41    1.76
 -11  -7  -4    5.25    0.88
 -12  -8   4    0.85    0.66
  12   8  -4    0.45    0.81
 -11  -8   4   10.08    1.02
 -11  -8   4    9.57    0.96
  11   8  -4   10.59    1.33
 -10  -8   4   15.35    1.15
 -10  -8   4   13.48    1.04
  10   8  -4   11.76    1.30
  -9  -8   4   16.14    0.99
  -9  -8   4   17.25    1.07
  -8  -8   4   13.94    0.91
  -8  -8   4   14.72    0.85
   7  -8  -4    0.29    0.30
  -7  -8   4    0.10    0.31
   7  -8  -4    0.54    0.36
  -7  -8   4    0.03    0.31
  -7   8   4    0.37    0.24
   6  -8  -4    2.82    0.41
   6  -8  -4    2.93    0.41
   6  -8  -4    2.21    0.40
  -6  -8   4    2.26    0.37
  -6  -8   4    2.33    0.38
  -6   8   4    2.83    0.32
   6   8  -4    2.38    0.49
  -5  -8   4    9.05    0.58
   5  -8  -4   10.02    0.59
  -5  -8   4   11.31    0.65
   5  -8  -4    9.58    0.62
   5   8  -4   11.89    0.78
   4  -8  -4    4.23    0.43
  -4  -8   4    3.68    0.37
  -4  -8   4    4.29    0.37
   4   8  -4    4.39    0.51
   3  -8  -4  123.22    3.71
   3   8  -4  130.20    3.82
  -3   8   4  123.79    3.72
   2  -8  -4  254.21    7.15
   2   8  -4  256.63    7.21
  -2   8   4  255.71    7.19
   1  -8  -4   46.41    1.47
   1   8  -4   46.26    1.47
  -1   8   4   45.47    1.52
   0  -8  -4  211.25    5.89
   0   8  -4  214.83    5.81
   0   8   4  205.12    5.93
   1   8   4  135.25    3.91
  -3  -8  -4    1.00    0.22
   3  -8   4    0.91    0.12
   3  -8   4    0.88    0.15
  -4  -8  -4    0.59    0.26
   4  -8   4    0.45    0.29
   4  -8   4    0.54    0.19
  -5  -8  -4    1.26    0.26
  -5  -8  -4    1.05    0.30
   5  -8   4    1.33    0.38
  -6  -8  -4    6.49    0.61
  -7  -8  -4    0.02    0.33
  -8  -8  -4    1.59    0.51
  -9  -8  -4    1.59    0.54
 -10  -8  -4    2.29    0.64
 -11  -8  -4    2.27    0.71
 -11  -9   4    1.47    0.60
 -11  -9   4    1.50    0.59
  11   9  -4    0.67    0.74
 -10  -9   4   -0.26    0.44
 -10  -9   4    0.21    0.47
  -9  -9   4    7.45    0.79
  -9  -9   4    6.84    0.72
  -8  -9   4   11.25    0.76
  -8  -9   4   12.47    0.86
   7  -9  -4    2.04    0.45
  -7  -9   4    1.27    0.40
  -7  -9   4    1.64    0.42
  -6  -9   4    1.12    0.32
   6  -9  -4    1.38    0.33
  -6  -9   4    1.06    0.34
   6  -9  -4    1.27    0.32
   6  -9  -4    1.16    0.35
  -6   9   4    1.00    0.26
   6   9  -4    1.41    0.46
   5  -9  -4    3.64    0.45
  -5  -9   4    4.27    0.45
   5  -9  -4    4.02    0.42
  -5  -9   4    3.11    0.39
   5   9  -4    4.95    0.60
  -4  -9   4   42.48    1.40
   4  -9  -4   43.91    1.52
  -4  -9   4   41.60    1.41
   4   9  -4   42.85    1.66
   3  -9  -4   27.86    1.06
  -3   9   4   27.35    1.08
   3   9  -4   29.48    1.17
   2  -9  -4   14.20    0.64
  -2   9   4   13.91    0.68
   2   9  -4   15.71    0.71
   1  -9  -4  290.13    8.21
  -1   9   4  298.82    8.30
   1   9  -4  300.86    8.23
   0  -9  -4  149.72    4.26
   0   9   4  145.50    4.30
   0   9  -4  153.32    4.18
   1   9   4  231.54    6.52
  -2  -9  -4  107.29    3.03
   3  -9   4    9.61    0.32
   3  -9   4    9.59    0.35
  -3  -9  -4    9.55    0.54
  -4  -9  -4    2.21    0.35
   4  -9   4    1.45    0.37
   5  -9   4    3.44    0.53
  -5  -9  -4    3.83    0.46
  -5  -9  -4    4.26    0.39
  -6  -9  -4    4.63    0.54
  -7  -9  -4   25.54    1.23
  -8  -9  -4   27.96    1.42
  -9  -9  -4   34.82    1.68
 -10  -9  -4   22.87    1.45
 -11  -9  -4    7.23    1.00
 -11 -10   4    9.80    0.96
 -11 -10   4    6.89    0.92
  11  10  -4    7.43    1.18
 -10 -10   4   19.98    1.16
 -10 -10   4   19.70    1.28
  -9 -10   4   29.09    1.45
  -9 -10   4   27.56    1.33
  -8 -10   4    7.35    0.74
  -8 -10   4    7.73    0.72
  -7 -10   4    1.61    0.42
  -7 -10   4    1.23    0.37
   6 -10  -4    0.36    0.30
  -6 -10   4    0.61    0.29
   6 -10  -4    0.07    0.25
  -6 -10   4    0.45    0.28
   6  10  -4    0.79    0.39
   5 -10  -4    8.42    0.60
  -5 -10   4    8.71    0.62
  -5 -10   4    7.95    0.56
   5 -10  -4    8.35    0.56
   5  10  -4   10.04    0.84
   4 -10  -4   13.56    0.68
  -4 -10   4   10.71    0.60
  -4 -10   4   12.70    0.63
   4  10  -4   12.08    0.77
  -3 -10   4   94.92    2.72
   3 -10  -4   97.54    2.88
   3 -10  -4   97.01    2.91
  -3 -10   4   92.92    2.73
   3  10  -4   97.07    3.03
  -3  10   4   96.25    2.95
   2 -10  -4  172.75    5.02
   2  10  -4  180.03    5.12
  -2  10   4  177.74    5.11
   1 -10  -4  297.49    8.22
   1  10  -4  295.10    8.23
  -1  10   4  296.57    8.32
   0 -10  -4  257.08    7.16
   0  10  -4  261.21    7.07
   0  10   4  251.11    7.21
  -2 -10  -4    2.16    0.28
  -3 -10  -4   31.14    1.14
  -4 -10  -4   10.27    0.66
  -4 -10  -4   10.38    0.56
  -5 -10  -4    6.21    0.56
   5 -10   4    6.60    0.71
  -5 -10  -4    6.49    0.50
  -6 -10  -4   15.84    0.95
  -7 -10  -4   43.05    1.74
  -8 -10  -4    0.36    0.45
  -9 -10  -4   -0.70    0.46
 -10 -10  -4    5.49    0.85
 -11 -10  -4   10.53    1.12
 -11 -11   4    6.09    0.82
 -11 -11   4    6.84    0.88
  11  11  -4    5.36    1.08
 -10 -11   4    1.02    0.53
 -10 -11   4    0.41    0.50
  -9 -11   4    2.66    0.57
  -9 -11   4    3.29    0.61
  -8 -11   4    7.62    0.74
  -8 -11   4    7.83    0.76
  -7 -11   4    0.56    0.35
  -7 -11   4   -0.02    0.33
  -6 -11   4    0.45    0.31
   6 -11  -4    0.17    0.26
  -6 -11   4    0.51    0.31
   6 -11  -4    0.16    0.29
   6  11  -4   -0.16    0.35
  -5 -11   4    5.88    0.51
  -5 -11   4    5.20    0.49
   5 -11  -4    7.38    0.60
   5  11  -4    6.65    0.71
   4 -11  -4   84.26    2.63
  -4 -11   4   81.51    2.47
  -4 -11   4   82.87    2.48
   4  11  -4   85.62    2.81
   3 -11  -4   20.43    0.87
  -3 -11   4   21.23    0.85
  -3 -11   4   21.16    0.82
  -3  11   4   23.09    0.95
   3  11  -4   21.88    1.01
   2 -11  -4    3.48    0.33
   2  11  -4    3.06    0.37
  -2  11   4    3.74    0.39
   1 -11  -4   37.97    1.28
  -1  11   4   39.35    1.39
   1  11  -4   39.82    1.33
   0 -11  -4    5.38    0.37
   0  11   4    5.25    0.41
   0  11  -4    5.59    0.33
  -2 -11  -4   29.86    1.06
  -3 -11  -4    1.52    0.28
  -4 -11  -4    1.62    0.32
  -4 -11  -4    2.06    0.32
   5 -11   4    1.79    0.44
  -5 -11  -4    1.95    0.33
  -5 -11  -4    1.83    0.37
  -6 -11  -4    0.99    0.32
  -6 -11  -4    0.45    0.34
  -7 -11  -4    4.51    0.63
  -8 -11  -4   12.19    1.00
  -9 -11  -4   30.04    1.57
 -10 -11  -4    9.75    1.06
 -11 -12   4    9.76    1.07
 -11 -12   4   10.55    1.02
  11  12  -4    7.02    1.19
 -10 -12   4   17.05    1.23
 -10 -12   4   17.31    1.12
  -9 -12   4   20.22    1.24
  -9 -12   4   18.53    1.06
  -8 -12   4    2.37    0.51
  -8 -12   4    1.73    0.50
  -7 -12   4    0.53    0.37
  -7 -12   4    0.22    0.34
  -6 -12   4   -0.10    0.26
  -6 -12   4    0.00    0.30
  -5 -12   4   20.59    0.97
   5 -12  -4   22.40    1.00
  -5 -12   4   22.98    0.99
   5  12  -4   22.17    1.17
   4 -12  -4    1.79    0.32
  -4 -12   4    1.26    0.29
   4 -12  -4    0.33    0.34
  -4 -12   4    1.28    0.28
   4  12  -4    1.72    0.39
   3 -12  -4   32.97    1.14
   3 -12  -4   29.84    1.22
  -3 -12   4   28.58    1.08
  -3 -12   4   28.55    1.06
  -3  12   4   30.70    1.20
   2 -12  -4  109.88    3.31
   2 -12  -4  114.91    3.34
  -2 -12   4  111.99    3.20
  -2  12   4  117.97    3.46
   1 -12  -4  137.08    3.98
  -1  12   4  137.98    4.10
   1  12  -4  139.78    4.02
   0 -12  -4  110.62    3.25
   0  12  -4  109.59    3.15
  -2 -12  -4   70.24    2.11
  -3 -12  -4   64.28    2.07
  -3 -12  -4   69.80    2.08
  -4 -12  -4    4.12    0.44
  -4 -12  -4    5.14    0.46
   5 -12   4   17.64    1.06
  -5 -12  -4   18.99    0.89
  -5 -12  -4   17.46    0.92
  -6 -12  -4   17.45    0.99
  -6 -12  -4   19.01    0.89
  -7 -12  -4   23.44    1.21
  -8 -12  -4    2.25    0.55
  -9 -12  -4    0.12    0.46
 -10 -12  -4    3.85    0.79
 -11 -13   4   17.74    1.31
 -11 -13   4   20.34    1.25
  11  13  -4   18.91    1.70
 -10 -13   4    6.71    0.86
 -10 -13   4    9.25    0.93
  -9 -13   4   -0.07    0.47
  -9 -13   4   -0.12    0.41
  -8 -13   4    0.37    0.44
  -8 -13   4    0.26    0.41
  -7 -13   4    7.70    0.71
  -7 -13   4    7.61    0.69
  -6 -13   4    5.39    0.56
  -6 -13   4    4.86    0.56
   5 -13  -4    6.62    0.67
  -5 -13   4    7.47    0.61
   5 -13  -4    7.26    0.56
  -5 -13   4    8.22    0.58
   5  13  -4    7.85    0.77
   4 -13  -4   48.33    1.69
  -4 -13   4   50.47    1.64
  -4 -13   4   50.74    1.64
   4 -13  -4   48.35    1.77
  -3 -13   4  163.57    4.52
   3 -13  -4  158.42    4.64
  -3 -13   4  161.34    4.46
   3 -13  -4  166.62    4.70
   2 -13  -4   14.39    0.64
   2 -13  -4   13.48    0.77
  -2 -13   4   13.70    0.65
  -2  13   4   14.99    0.75
   1 -13  -4    2.10    0.26
   1 -13  -4    1.93    0.35
   0 -13  -4   34.34    1.27
   0 -13  -4   36.00    1.25
   0  13  -4   36.40    1.17
  -1 -13  -4   34.99    1.18
  -1 -13  -4   36.55    1.26
  -2 -13  -4   12.58    0.70
  -2 -13  -4   14.14    0.65
  -3 -13  -4   16.83    0.79
  -3 -13  -4   17.13    0.82
  -4 -13  -4    3.12    0.41
  -4 -13  -4    3.78    0.46
  -5 -13  -4   16.24    0.89
  -5 -13  -4   16.19    0.83
  -6 -13  -4    1.45    0.44
  -6 -13  -4    1.68    0.40
  -7 -13  -4    2.27    0.53
  -8 -13  -4    8.04    0.88
  -9 -13  -4    4.66    0.74
 -10 -13  -4   10.26    1.09
 -11 -14   4    5.07    0.82
 -11 -14   4    6.33    0.87
  11  14  -4    4.32    0.98
 -10 -14   4    1.64    0.60
 -10 -14   4    2.03    0.61
  -9 -14   4    5.88    0.75
  -9 -14   4    5.08    0.74
  -8 -14   4   -0.12    0.41
  -8 -14   4    0.42    0.43
  -7 -14   4   -0.22    0.37
   7 -14  -4    0.10    0.43
  -7 -14   4    0.51    0.40
  -6 -14   4    8.66    0.70
  -6 -14   4   10.53    0.78
   6 -14  -4    9.35    0.87
   5 -14  -4    2.22    0.50
   5 -14  -4    1.57    0.35
  -5 -14   4    1.39    0.34
  -5 -14   4    1.67    0.37
   5  14  -4    1.70    0.50
   4 -14  -4    0.47    0.33
  -4 -14   4    0.75    0.29
   4 -14  -4    0.93    0.28
  -4 -14   4    0.41    0.26
   3 -14  -4   80.11    2.45
   3 -14  -4   78.45    2.54
  -3 -14   4   80.38    2.40
  -3 -14   4   78.45    2.34
  -2 -14   4   27.56    1.02
   2 -14  -4   27.06    1.00
   2 -14  -4   27.19    1.12
  -1 -14   4    4.88    0.42
   1 -14  -4    4.86    0.50
   1 -14  -4    3.85    0.35
   0 -14  -4    5.10    0.39
   0 -14  -4    5.93    0.50
   0  14  -4    5.01    0.36
  -1 -14  -4    0.36    0.19
  -1 -14  -4    0.39    0.25
  -1  14  -4    0.39    0.11
  -2 -14  -4    8.92    0.63
  -2 -14  -4   10.84    0.60
  -3 -14  -4    8.85    0.59
  -3 -14  -4    9.99    0.66
  -4 -14  -4    1.44    0.34
  -4 -14  -4    1.24    0.32
  -5 -14  -4    1.12    0.36
  -5 -14  -4    0.89    0.34
  -6 -14  -4    1.98    0.49
  -6 -14  -4    2.43    0.45
  -7 -14  -4    4.73    0.67
  -8 -14  -4    5.33    0.74
  -9 -14  -4    0.03    0.51
 -10 -14  -4   -0.31    0.57
 -11 -15   4    2.54    0.73
 -11 -15   4    1.65    0.64
  11  15  -4    1.98    0.86
 -10 -15   4    7.14    0.89
 -10 -15   4    7.13    0.86
  -9 -15   4    1.44    0.59
  -9 -15   4    3.07    0.64
   9 -15  -4    4.28    0.82
  -8 -15   4    0.99    0.49
  -8 -15   4   -0.19    0.40
   8 -15  -4    0.63    0.56
  -7 -15   4    7.23    0.71
   7 -15  -4    6.31    0.82
  -7 -15   4    7.15    0.72
  -6 -15   4    1.16    0.37
  -6 -15   4    0.45    0.33
   6 -15  -4    0.56    0.45
   5 -15  -4   15.14    0.99
  -5 -15   4   15.74    0.86
  -5 -15   4   15.19    0.86
   5  15  -4   14.74    1.03
   4 -15  -4    4.92    0.59
  -4 -15   4    5.58    0.51
   4 -15  -4    5.90    0.50
  -4 -15   4    7.21    0.58
  -3 -15   4   16.47    0.74
  -3 -15   4   15.00    0.76
   3 -15  -4   15.59    0.71
   3 -15  -4   15.22    0.91
   2 -15  -4   -0.19    0.23
   2 -15  -4    0.05    0.18
  -2 -15   4    0.10    0.21
  -1 -15   4    3.76    0.39
   1 -15  -4    3.44    0.44
   1 -15  -4    3.15    0.34
   0 -15   4   18.13    0.79
   0 -15  -4   18.36    0.86
   0  15  -4   19.33    0.75
  -1 -15  -4    9.68    0.53
  -1 -15  -4    8.87    0.58
   1 -15   4    7.68    0.53
   2 -15   4   54.85    1.73
  -2 -15  -4   51.50    1.80
  -2 -15  -4   56.81    1.75
   3 -15   4    0.42    0.26
  -3 -15  -4    0.01    0.27
  -3 -15  -4    0.14    0.25
  -4 -15  -4    0.17    0.28
  -4 -15  -4    0.02    0.28
  -5 -15  -4    1.20    0.40
  -5 -15  -4    1.56    0.40
  -6 -15  -4    2.20    0.44
  -6 -15  -4    0.99    0.45
  -7 -15  -4    2.18    0.52
  -8 -15  -4    0.51    0.50
  -9 -15  -4    1.66    0.59
 -10 -15  -4    0.01    0.54
 -11 -16   4    0.05    0.58
 -11 -16   4   -0.20    0.57
  11  16  -4   -0.11    0.71
 -10 -16   4   -0.33    0.50
 -10 -16   4    0.04    0.50
  -9 -16   4   -0.51    0.47
  -9 -16   4   -0.05    0.48
   9 -16  -4    1.91    0.72
  -8 -16   4    1.31    0.50
   8 -16  -4    0.20    0.54
  -8 -16   4   -0.32    0.44
  -7 -16   4    0.64    0.41
  -7 -16   4    1.46    0.44
   7 -16  -4    0.26    0.50
  -6 -16   4    0.33    0.38
  -6 -16   4    1.09    0.43
   6 -16  -4    0.96    0.50
  -5 -16   4   -0.02    0.28
   5 -16  -4   -0.07    0.35
  -5 -16   4    0.10    0.28
   5  16  -4   -0.39    0.35
  -4 -16   4    6.80    0.60
   4 -16  -4    5.78    0.65
  -4 -16   4    6.75    0.55
   3 -16  -4    4.03    0.38
  -3 -16   4    2.62    0.39
   3 -16  -4    4.59    0.56
  -3 -16   4    2.87    0.36
   2 -16  -4    0.50    0.23
   2 -16  -4   -0.13    0.26
  -2 -16   4    0.27    0.24
  -2 -16   4   -0.09    0.18
  -1 -16   4    0.00    0.22
   1 -16  -4    0.07    0.25
   1 -16  -4    0.26    0.21
   0 -16   4   11.78    0.64
   0 -16  -4   11.81    0.73
   0  16  -4   12.01    0.57
   1 -16   4   -0.03    0.23
  -1 -16  -4    0.39    0.27
  -1 -16  -4   -0.32    0.18
   2 -16   4    1.00    0.28
  -2 -16  -4    0.62    0.30
  -2 -16  -4    0.47    0.25
  -3 -16  -4   13.13    0.76
  -3 -16  -4   14.62    0.79
   3 -16   4   14.50    0.76
  -4 -16  -4    0.44    0.30
  -4 -16  -4    0.70    0.33
  -5 -16  -4    0.55    0.35
  -5 -16  -4    0.09    0.31
  -6 -16  -4    0.39    0.36
  -6 -16  -4    0.74    0.42
  -7 -16  -4    0.65    0.43
  -8 -16  -4   -0.20    0.47
  -9 -16  -4    1.06    0.60
 -10 -16  -4    0.95    0.66
 -10 -17   4    0.30    0.55
 -10 -17   4   -0.50    0.52
  -9 -17   4    0.99    0.57
   9 -17  -4    1.19    0.69
  -9 -17   4    2.27    0.61
  -8 -17   4    1.72    0.53
  -8 -17   4    1.58    0.56
   8 -17  -4    3.15    0.74
  -7 -17   4    0.78    0.46
   7 -17  -4    0.72    0.54
  -7 -17   4    0.30    0.41
   6 -17  -4    6.86    0.81
  -6 -17   4    4.82    0.62
  -6 -17   4    5.39    0.60
   5 -17  -4    5.00    0.68
  -5 -17   4    5.01    0.54
  -5 -17   4    5.11    0.56
   4 -17  -4   -0.07    0.35
  -4 -17   4    0.22    0.27
  -4 -17   4    0.56    0.34
  -3 -17   4    9.93    0.62
   3 -17  -4   12.31    0.81
   3 -17  -4   11.50    0.59
  -3 -17   4   11.94    0.75
   2 -17  -4   15.93    0.72
  -2 -17   4   15.91    0.70
  -2 -17   4   16.30    0.82
   2 -17  -4   14.90    0.86
  -1 -17   4    0.60    0.30
   1 -17  -4    0.68    0.24
   1 -17  -4    0.48    0.32
   0 -17   4    4.85    0.48
   0 -17  -4    4.58    0.49
   0 -17  -4    4.74    0.38
   1 -17   4    7.20    0.56
  -1 -17  -4    6.87    0.49
  -1 -17  -4    5.85    0.55
  -2 -17  -4    0.90    0.28
  -2 -17  -4    1.05    0.32
   2 -17   4    1.20    0.31
  -3 -17  -4    4.49    0.47
  -3 -17  -4    3.17    0.48
   3 -17   4    4.43    0.47
  -4 -17  -4    1.53    0.38
  -4 -17  -4    1.26    0.38
  -5 -17  -4    1.42    0.42
  -5 -17  -4    1.82    0.44
  -6 -17  -4    1.70    0.47
  -6 -17  -4    3.07    0.52
  -7 -17  -4    2.01    0.54
  -8 -17  -4   -0.08    0.45
  -9 -17  -4    4.43    0.76
 -10 -17  -4    0.49    0.58
 -10 -18   4    2.69    0.71
 -10 -18   4    2.54    0.70
   9 -18  -4    6.64    0.99
  -9 -18   4    4.64    0.74
  -9 -18   4    6.07    0.82
  -8 -18   4    0.07    0.47
   8 -18  -4   -0.02    0.59
  -8 -18   4    0.22    0.47
   7 -18  -4    1.84    0.65
  -7 -18   4    1.51    0.48
  -7 -18   4    1.22    0.47
   6 -18  -4   14.06    1.12
  -6 -18   4   15.64    0.97
  -6 -18   4   15.58    0.99
   5 -18  -4    1.07    0.49
  -5 -18   4    1.66    0.44
  -5 -18   4    2.33    0.40
  -4 -18   4    7.44    0.59
  -4 -18   4    8.59    0.69
   4 -18  -4    7.45    0.78
  -3 -18   4    5.72    0.48
   3 -18  -4    4.97    0.62
  -3 -18   4    4.51    0.50
   2 -18  -4    8.69    0.72
   2 -18  -4    8.91    0.53
  -2 -18   4    9.87    0.64
   1 -18  -4   58.03    1.87
  -1 -18   4   56.88    1.89
   1 -18  -4   55.81    1.98
   0 -18   4   11.23    0.69
   0 -18  -4   10.56    0.74
   0 -18  -4   10.21    0.56
   1 -18   4    0.27    0.28
  -1 -18  -4    0.07    0.30
   2 -18   4   -0.11    0.25
  -2 -18  -4   -0.15    0.28
  -2 -18  -4   -0.02    0.24
  -3 -18  -4    0.33    0.34
  -3 -18  -4    0.40    0.29
   3 -18   4    0.60    0.31
  -4 -18  -4    7.11    0.68
  -4 -18  -4    8.53    0.68
  -5 -18  -4    3.66    0.54
  -5 -18  -4    4.22    0.56
  -6 -18  -4   10.61    0.85
  -6 -18  -4    9.98    0.86
  -7 -18  -4   11.94    1.00
  -7 -18  -4   13.12    0.96
  -8 -18  -4    0.54    0.49
  -9 -18  -4    0.56    0.54
 -10 -19   4   -0.62    0.50
 -10 -19   4    0.21    0.53
   9 -19  -4    7.06    1.03
  -9 -19   4    4.98    0.80
  -9 -19   4    6.59    0.86
   8 -19  -4    4.25    0.85
  -8 -19   4    4.44    0.73
  -8 -19   4    3.74    0.68
  -7 -19   4    8.82    0.83
  -7 -19   4    9.09    0.85
   7 -19  -4    7.23    0.91
   6 -19  -4   -0.18    0.50
  -6 -19   4    0.54    0.36
  -6 -19   4   -0.01    0.40
  -5 -19   4   18.34    0.99
   5 -19  -4   15.16    1.06
  -5 -19   4   20.31    0.99
  -4 -19   4   23.47    1.02
   4 -19  -4   23.17    1.20
  -4 -19   4   22.24    1.11
  -3 -19   4   12.65    0.69
   3 -19  -4   12.69    0.93
  -3 -19   4   13.11    0.79
   2 -19  -4    8.89    0.55
   2 -19  -4    7.54    0.72
  -2 -19   4    7.46    0.65
  -1 -19   4    9.74    0.70
   1 -19  -4    9.94    0.77
   0 -19   4   22.29    1.01
   0 -19  -4   21.81    1.02
  -1 -19  -4    3.55    0.50
   1 -19   4    4.40    0.50
  -1 -19  -4    4.02    0.41
  -2 -19  -4    3.38    0.50
   2 -19   4    3.79    0.46
  -2 -19  -4    3.75    0.43
  -3 -19  -4    0.28    0.30
  -3 -19  -4    0.03    0.31
   3 -19   4    0.35    0.33
  -4 -19  -4    1.66    0.41
  -4 -19  -4    1.70    0.42
  -5 -19  -4    2.82    0.52
  -5 -19  -4    2.62    0.51
  -6 -19  -4    1.72    0.51
  -6 -19  -4    0.72    0.46
  -7 -19  -4    0.51    0.47
  -7 -19  -4    0.63    0.51
  -8 -19  -4    0.45    0.50
  -9 -19  -4    5.35    0.86
 -10 -20   4    0.24    0.60
 -10 -20   4    0.55    0.63
  -9 -20   4   13.21    1.12
   9 -20  -4   13.73    1.32
  -9 -20   4   12.65    1.14
   8 -20  -4    0.99    0.71
  -8 -20   4   -0.24    0.47
  -8 -20   4    0.50    0.53
   7 -20  -4    3.41    0.77
  -7 -20   4    2.36    0.58
  -7 -20   4    4.41    0.71
  -6 -20   4   31.08    1.40
  -6 -20   4   28.92    1.34
   6 -20  -4   30.73    1.58
   5 -20  -4   19.26    1.25
  -5 -20   4   21.48    1.05
  -5 -20   4   20.84    1.13
  -4 -20   4   13.49    0.90
  -4 -20   4   12.69    0.81
   4 -20  -4   10.58    0.93
   3 -20  -4    0.91    0.45
  -3 -20   4    0.43    0.35
  -2 -20   4    4.69    0.53
   2 -20  -4    6.26    0.66
  -1 -20   4   30.75    1.27
   1 -20  -4   30.64    1.33
   0 -20   4    8.71    0.69
   0 -20  -4    9.18    0.73
   1 -20   4    0.32    0.30
  -1 -20  -4    0.35    0.23
  -1 -20  -4    0.09    0.30
   2 -20   4    2.04    0.41
  -2 -20  -4    2.34    0.47
  -2 -20  -4    2.58    0.40
  -3 -20  -4    6.06    0.64
   3 -20   4    8.13    0.66
  -3 -20  -4    7.64    0.62
  -4 -20  -4    6.79    0.70
  -4 -20  -4    7.14    0.66
  -5 -20  -4    2.09    0.51
  -5 -20  -4    1.89    0.48
  -6 -20  -4    2.12    0.54
  -6 -20  -4    1.81    0.49
  -7 -20  -4   12.83    1.03
  -7 -20  -4   11.94    1.05
  -8 -20  -4   10.21    1.01
  -9 -20  -4    1.68    0.68
  -9 -21   4    0.49    0.53
   9 -21  -4    1.66    0.81
  -9 -21   4   -0.36    0.49
  -8 -21   4    2.31    0.62
  -8 -21   4    2.44    0.63
   8 -21  -4    2.79    0.81
  -7 -21   4   16.43    1.05
   7 -21  -4   17.40    1.30
  -7 -21   4   20.08    1.19
  -6 -21   4    0.09    0.40
  -6 -21   4    0.42    0.40
   6 -21  -4    0.89    0.58
  -5 -21   4   31.51    1.38
  -5 -21   4   24.22    1.19
   5 -21  -4   26.85    1.45
  -4 -21   4   61.71    2.21
  -4 -21   4   64.16    2.07
   4 -21  -4   62.80    2.32
  -3 -21   4   29.71    1.30
   3 -21  -4   27.22    1.34
  -2 -21   4   10.78    0.81
   2 -21  -4   10.86    0.90
   1 -21  -4   11.53    0.85
  -1 -21   4   11.94    0.81
   0 -21   4   20.49    1.03
   0 -21  -4   21.59    1.08
  -1 -21  -4   48.18    1.78
   1 -21   4   47.60    1.72
  -2 -21  -4   12.62    0.88
  -2 -21  -4   13.18    0.75
   2 -21   4   12.77    0.80
  -3 -21  -4    3.40    0.47
  -3 -21  -4    3.09    0.53
   3 -21   4    2.52    0.48
  -4 -21  -4    3.43    0.57
  -4 -21  -4    4.32    0.56
  -5 -21  -4    2.52    0.57
  -5 -21  -4    3.13    0.54
  -6 -21  -4    0.47    0.47
  -6 -21  -4    0.69    0.50
  -7 -21  -4    1.96    0.57
  -7 -21  -4    1.56    0.57
  -8 -21  -4    1.48    0.63
  -9 -21  -4   19.49    1.38
  -9 -22   4    5.31    0.84
  -9 -22   4    6.03    0.90
   9 -22  -4    4.65    0.96
  -8 -22   4    2.16    0.67
   8 -22  -4    3.06    0.83
  -8 -22   4    2.33    0.59
  -7 -22   4    6.15    0.85
  -7 -22   4    6.27    0.73
   7 -22  -4    5.71    0.91
  -6 -22   4   21.04    1.25
  -6 -22   4   21.94    1.17
   6 -22  -4   20.69    1.37
   5 -22  -4    1.46    0.61
  -5 -22   4    1.59    0.43
  -5 -22   4    1.08    0.49
   4 -22  -4   -0.15    0.43
  -4 -22   4    0.57    0.38
   3 -22  -4   23.88    1.28
  -3 -22   4   21.42    1.15
   2 -22  -4    3.86    0.59
  -2 -22   4    4.19    0.57
   1 -22  -4   13.66    0.92
  -1 -22   4   14.15    0.85
   0 -22   4    6.39    0.65
   0 -22  -4    4.70    0.57
  -1 -22  -4    5.18    0.62
   1 -22   4    4.80    0.58
  -2 -22  -4    7.78    0.62
  -2 -22  -4    8.40    0.77
   2 -22   4    9.88    0.75
   3 -22   4   12.21    0.82
  -3 -22  -4   12.14    0.94
  -3 -22  -4   13.39    0.84
  -4 -22  -4    4.21    0.56
  -4 -22  -4    3.83    0.62
  -5 -22  -4    1.89    0.48
  -5 -22  -4    2.01    0.51
  -6 -22  -4    7.50    0.84
  -6 -22  -4    7.56    0.83
  -7 -22  -4    1.40    0.58
  -7 -22  -4    2.85    0.65
  -8 -22  -4    1.25    0.65
  -9 -23   4    0.86    0.64
  -9 -23   4    0.14    0.59
   9 -23  -4    1.65    0.84
  -8 -23   4    8.64    0.90
  -8 -23   4    9.40    1.03
   8 -23  -4    9.11    1.14
   7 -23  -4   -0.22    0.60
  -7 -23   4    0.59    0.49
  -7 -23   4    0.18    0.54
  -6 -23   4    1.52    0.57
  -6 -23   4    1.89    0.51
   6 -23  -4    2.78    0.74
  -5 -23   4   10.38    0.92
  -5 -23   4    9.55    0.77
   5 -23  -4    9.34    1.00
  -4 -23   4   19.26    1.12
   4 -23  -4   15.78    1.17
   3 -23  -4   27.53    1.38
  -3 -23   4   26.61    1.26
   2 -23  -4   11.33    0.92
  -2 -23   4   11.99    0.88
   1 -23  -4    0.02    0.33
  -1 -23   4    0.25    0.38
   0 -23  -4    5.46    0.63
   0 -23   4    6.92    0.69
   1 -23   4   19.19    1.02
  -1 -23  -4   18.08    1.02
   2 -23   4   11.05    0.83
  -2 -23  -4   12.32    0.91
  -3 -23  -4   10.36    0.90
  -3 -23  -4    8.04    0.70
   3 -23   4    9.83    0.79
  -4 -23  -4   -0.30    0.39
  -4 -23  -4    0.16    0.37
  -5 -23  -4    8.48    0.81
  -5 -23  -4    8.26    0.85
  -6 -23  -4    2.63    0.60
  -7 -23  -4    1.94    0.62
  -8 -23  -4    0.10    0.53
  -9 -24   4    0.05    0.62
  -9 -24   4    0.87    0.61
  -8 -24   4    4.37    0.72
   8 -24  -4    5.40    0.97
  -8 -24   4    4.13    0.87
   7 -24  -4    0.12    0.68
  -7 -24   4    1.21    0.53
  -7 -24   4    1.12    0.63
  -6 -24   4    0.70    0.45
   6 -24  -4    0.48    0.61
  -6 -24   4    0.18    0.46
  -5 -24   4    0.05    0.40
   5 -24  -4   -0.53    0.52
  -4 -24   4   -0.28    0.38
   4 -24  -4   -0.31    0.47
   3 -24  -4    8.03    0.87
  -3 -24   4    8.74    0.80
   2 -24  -4   17.78    1.09
  -2 -24   4   20.75    1.07
  -1 -24   4   18.92    1.02
   1 -24  -4   18.78    1.10
   0 -24  -4   59.91    2.17
   0 -24   4   60.73    2.13
   1 -24   4   -0.60    0.36
  -1 -24  -4    0.16    0.41
   2 -24   4    2.80    0.54
  -2 -24  -4    3.65    0.60
   3 -24   4    2.66    0.53
  -3 -24  -4    2.80    0.55
  -4 -24  -4    3.36    0.62
  -4 -24  -4    4.55    0.61
  -5 -24  -4    0.35    0.38
  -5 -24  -4   -0.65    0.42
  -6 -24  -4    8.83    0.94
  -6 -24  -4    8.69    0.91
  -7 -24  -4    5.85    0.84
  -7 -24  -4    5.44    0.83
  -8 -24  -4    3.38    0.76
  -8 -25   4    2.12    0.76
  -8 -25   4    1.64    0.63
   8 -25  -4    1.47    0.78
   7 -25  -4    0.22    0.69
  -7 -25   4    1.20    0.59
  -7 -25   4    0.61    0.54
  -6 -25   4    1.64    0.60
   6 -25  -4    2.41    0.77
  -6 -25   4    1.87    0.53
  -5 -25   4    2.91    0.64
   5 -25  -4    1.63    0.66
   4 -25  -4   15.24    1.23
  -4 -25   4   15.46    1.08
   3 -25  -4    0.20    0.51
  -3 -25   4    0.19    0.40
  -2 -25   4   -0.03    0.40
   2 -25  -4    0.02    0.41
  -1 -25   4    5.17    0.65
   1 -25  -4    3.87    0.60
   0 -25   4   11.79    0.92
   0 -25  -4   12.89    0.98
   1 -25   4    7.34    0.75
  -1 -25  -4    8.42    0.82
   2 -25   4    5.68    0.68
  -2 -25  -4    5.86    0.70
   3 -25   4    1.94    0.52
  -3 -25  -4    1.60    0.49
  -4 -25  -4    0.44    0.44
  -4 -25  -4   -0.32    0.36
  -5 -25  -4    0.90    0.50
  -5 -25  -4   -0.28    0.46
  -6 -25  -4   -0.05    0.49
  -6 -25  -4    0.07    0.51
  -7 -25  -4    3.98    0.77
  -7 -25  -4    4.53    0.78
  -8 -25  -4    4.40    0.80
  -8 -26   4    0.01    0.55
  -8 -26   4    0.35    0.65
  -7 -26   4    1.23    0.55
  -7 -26   4    0.07    0.60
   7 -26  -4    0.92    0.73
   6 -26  -4   15.20    1.33
  -6 -26   4   13.07    1.12
  -5 -26   4    0.17    0.55
   5 -26  -4   -0.06    0.55
   4 -26  -4    0.66    0.52
  -4 -26   4   -0.10    0.45
   3 -26  -4    6.79    0.83
  -3 -26   4    7.07    0.80
   2 -26  -4   36.31    1.65
  -2 -26   4   36.88    1.59
   1 -26  -4   23.92    1.30
  -1 -26   4   25.48    1.28
   0 -26  -4    3.77    0.64
   0 -26   4    3.44    0.60
  -1 -26  -4    3.44    0.60
   1 -26   4    3.22    0.59
   2 -26   4   -0.19    0.43
  -2 -26  -4    0.72    0.47
  -3 -26  -4    0.21    0.45
  -4 -26  -4    1.46    0.55
  -5 -26  -4    1.70    0.56
  -5 -26  -4    0.95    0.54
  -6 -26  -4   10.19    0.98
  -6 -26  -4    6.12    0.87
  -7 -26  -4   -0.42    0.53
  -7 -26  -4   -0.20    0.54
  -8 -27   4    3.66    0.88
  -8 -27   4    2.64    0.69
   8 -27  -4    2.68    0.91
   8  27  -4    2.98    0.89
   7 -27  -4   -0.78    0.66
  -7 -27   4    0.49    0.61
   6 -27  -4    0.91    0.72
  -6 -27   4    1.57    0.63
   5 -27  -4    0.16    0.63
  -5 -27   4    0.27    0.47
   4 -27  -4    3.50    0.74
  -4 -27   4    1.98    0.60
  -3 -27   4    1.63    0.56
   3 -27  -4    1.22    0.55
   2 -27  -4    4.36    0.73
  -2 -27   4    5.88    0.74
  -1 -27   4    1.75    0.55
   1 -27  -4    0.51    0.49
   0 -27   4    0.12    0.41
   0 -27  -4   -0.39    0.42
  -1 -27  -4    0.50    0.48
   1 -27   4    0.70    0.44
  -2 -27  -4    5.98    0.77
   2 -27   4    6.23    0.76
   3 -27   4   11.89    0.97
  -3 -27  -4   11.96    1.03
  -4 -27  -4    4.75    0.72
  -5 -27  -4    2.54    0.61
  -5 -27  -4    1.34    0.58
  -6 -27  -4    1.28    0.58
  -6 -27  -4    0.73    0.57
  -7 -27  -4   -0.01    0.57
  -7 -27  -4   -0.06    0.55
   7 -28  -4   10.34    1.23
  -7 -28   4    8.95    1.09
  -6 -28   4    3.61    0.76
   6 -28  -4    4.19    0.90
  -5 -28   4    3.08    0.66
   5 -28  -4    2.35    0.74
  -4 -28   4    1.88    0.57
   4 -28  -4    2.86    0.75
  -3 -28   4   12.76    1.05
   3 -28  -4   14.25    1.14
   2 -28  -4    1.17    0.57
  -2 -28   4    2.20    0.54
   1 -28  -4    7.76    0.87
  -1 -28   4    6.85    0.80
   0 -28  -4    1.70    0.56
   0 -28   4    2.01    0.57
   1 -28   4    0.57    0.51
  -1 -28  -4    0.31    0.49
   2 -28   4    0.61    0.52
  -2 -28  -4    0.38    0.45
  -3 -28  -4   -0.31    0.47
   3 -28   4    0.18    0.48
  -4 -28  -4    4.46    0.73
  -5 -28  -4   -0.22    0.48
  -6 -28  -4   -0.35    0.50
  -6 -28  -4    0.50    0.57
   7 -29  -4    1.99    0.86
  -7 -29   4    1.74    0.74
   6 -29  -4    1.96    0.81
  -6 -29   4    2.04    0.65
   5 -29  -4    1.11    0.68
  -5 -29   4    0.67    0.52
  -4 -29   4    2.60    0.65
   4 -29  -4    2.25    0.70
  -3 -29   4    1.61    0.60
   3 -29  -4    1.00    0.57
  -2 -29   4   25.74    1.39
   2 -29  -4   26.80    1.41
   1 -29  -4    3.94    0.67
  -1 -29   4    2.73    0.64
   0 -29   4    0.25    0.50
   0 -29  -4   -0.15    0.47
   1 -29   4    0.75    0.52
  -1 -29  -4    1.08    0.55
  -2 -29  -4    0.46    0.53
   2 -29   4    0.59    0.53
   3 -29   4    6.14    0.78
  -3 -29  -4    6.42    0.84
  -4 -29  -4    5.29    0.79
  -5 -29  -4    1.78    0.64
  -6 -29  -4   16.42    1.32
  -6 -30   4   38.39    1.89
   6 -30  -4   46.52    2.16
  -5 -30   4   13.36    1.18
   5 -30  -4   12.97    1.26
  -4 -30   4    7.36    0.91
   4 -30  -4    5.80    0.90
   3 -30  -4    0.99    0.61
  -3 -30   4    0.44    0.49
   2 -30  -4    2.68    0.68
  -2 -30   4    3.93    0.70
  -1 -30   4    0.00    0.50
   1 -30  -4    0.79    0.56
   0 -30   4    1.72    0.55
   0 -30  -4    1.27    0.54
   1 -30   4    9.85    0.94
  -1 -30  -4    7.44    0.86
  -2 -30  -4   14.27    1.17
   2 -30   4   15.65    1.11
  -3 -30  -4    1.94    0.63
   3 -30   4    2.00    0.65
  -4 -30  -4    2.32    0.65
  -5 -30  -4    0.19    0.52
  -6 -31   4    0.30    0.60
   6 -31  -4    0.26    0.71
  -5 -31   4    0.30    0.59
   5 -31  -4    0.32    0.68
  -4 -31   4    5.47    0.82
   4 -31  -4    7.35    0.98
  -3 -31   4   15.77    1.25
   3 -31  -4   14.88    1.27
   2 -31  -4   12.44    1.13
  -2 -31   4   13.61    1.13
  -1 -31   4    1.96    0.64
   1 -31  -4    1.83    0.65
   0 -31  -4    0.40    0.51
   0 -31   4    0.49    0.55
  -1 -31  -4    1.65    0.61
   1 -31   4    2.30    0.64
  -2 -31  -4   -0.28    0.50
   2 -31   4    0.58    0.57
  -3 -31  -4   11.27    1.06
   3 -31   4   10.35    1.00
  -4 -31  -4   10.09    1.03
  -5 -31  -4   10.97    1.08
  -5 -32   4   27.02    1.58
   5 -32  -4   27.46    1.60
   4 -32  -4   38.14    1.87
  -4 -32   4   31.90    1.73
  -3 -32   4    5.53    0.85
   3 -32  -4    6.13    0.92
  -2 -32   4    0.42    0.56
   2 -32  -4   -0.34    0.50
   1 -32  -4    0.19    0.51
  -1 -32   4    0.22    0.51
   0 -32   4    2.03    0.64
   0 -32  -4    0.65    0.55
  -1 -32  -4    1.70    0.66
   1 -32   4    1.04    0.59
   2 -32   4   28.35    1.50
  -2 -32  -4   26.35    1.50
  -3 -32  -4   12.57    1.15
  -4 -32  -4    7.49    0.94
  -4 -33   4    7.14    0.95
   4 -33  -4    7.58    1.04
  -3 -33   4    6.97    0.92
   3 -33  -4    5.35    0.90
  -2 -33   4    2.37    0.68
   2 -33  -4    1.55    0.70
  -1 -33   4    1.51    0.63
   1 -33  -4    0.84    0.62
   0 -33  -4    5.11    0.84
   0 -33   4    5.42    0.84
  -1 -33  -4    1.85    0.67
   1 -33   4    2.64    0.71
   2 -33   4    6.11    0.85
  -2 -33  -4    4.74    0.79
  -3 -33  -4    3.89    0.80
   3 -34  -4    0.36    0.69
  -3 -34   4    2.11    0.68
  -2 -34   4   -0.04    0.57
   2 -34  -4    0.04    0.56
   1 -34  -4    1.19    0.67
  -1 -34   4    0.57    0.61
   0 -34  -4    2.67    0.73
   0 -34   4    1.65    0.67
  -1 -34  -4    6.52    0.92
   1 -34   4    8.00    0.96
  -2 -34  -4   17.53    1.28
   2 -34   4   18.98    1.29
  -1 -35   4    0.78    0.60
   1 -35  -4    0.10    0.57
   0 -35  -4    0.26    0.62
   0 -35   4   -0.08    0.58
  12   0  -5    0.29    0.72
 -12   0   5   -1.01    0.47
 -11   0   5   -0.46    0.40
  11   0  -5    0.12    0.61
  10   0  -5   -0.99    0.48
 -10   0   5    0.16    0.42
  -9   0   5   -0.33    0.36
   9   0  -5    0.69    0.52
  -8   0   5    0.13    0.28
   8   0  -5    0.11    0.40
  -7   0   5    0.18    0.32
   7   0  -5    0.09    0.36
   7   0  -5    0.10    0.35
  -7   0   5   -0.13    0.27
  -7   0   5   -0.01    0.10
  -6   0   5   -0.21    0.12
  -6   0   5   -0.15    0.22
  -6   0   5   -0.25    0.27
   6   0  -5   -0.10    0.30
  -6   0   5    0.15    0.24
   6   0  -5    0.36    0.30
   5   0  -5   -0.31    0.21
  -5   0   5   -0.17    0.23
  -5   0   5   -0.32    0.17
  -5   0   5   -0.28    0.12
   5   0  -5    0.02    0.26
  -5   0   5   -0.09    0.17
   4   0  -5    0.03    0.21
  -4   0   5    0.19    0.16
   4   0  -5    0.08    0.20
  -4   0   5   -0.01    0.11
  -4   0   5    0.05    0.13
  -3   0   5   -0.19    0.17
  -3   0   5    0.02    0.11
  -3   0   5    0.08    0.09
   3   0  -5    0.12    0.21
  -2   0   5   -0.05    0.17
  -2   0   5   -0.02    0.11
   2   0  -5    0.05    0.10
   2   0  -5   -0.07    0.16
  -1   0   5    0.00    0.09
  -1   0   5   -0.14    0.11
   1   0  -5   -0.15    0.10
   1   0  -5    0.03    0.15
  -1   0   5   -0.11    0.15
   0   0  -5   -0.01    0.11
   0   0   5   -0.07    0.12
   0   0   5   -0.29    0.10
   0   0  -5   -0.10    0.13
   0   0   5   -0.16    0.13
  -1   0  -5   -0.14    0.12
   1   0   5   -0.18    0.15
   1   0   5    0.08    0.13
  -1   0  -5   -0.06    0.04
  -1   0  -5    0.20    0.17
   1   0   5   -0.03    0.12
  -2   0  -5   -0.42    0.10
   2   0   5   -0.22    0.17
  -2   0  -5   -0.26    0.16
   2   0   5   -0.13    0.13
   2   0   5   -0.23    0.11
   3   0   5    0.02    0.13
   3   0   5   -0.06    0.16
   3   0   5   -0.06    0.20
  -3   0  -5    0.05    0.13
  -4   0  -5   -0.21    0.13
  -4   0  -5   -0.24    0.17
   4   0   5    0.00    0.23
   4   0   5   -0.12    0.13
  -5   0  -5    0.00    0.15
  -5   0  -5   -0.06    0.21
  -6   0  -5   -0.09    0.25
  -7   0  -5    0.32    0.29
  -8   0  -5    0.24    0.38
  -9   0  -5   -0.04    0.43
 -10   0  -5    0.34    0.50
  12  -1  -5    0.93    0.75
 -12  -1   5    1.26    0.61
 -12   1   5    0.46    0.55
  12   1  -5    0.83    0.75
  11  -1  -5    0.19    0.63
  11   1  -5    1.43    0.72
 -11   1   5    0.68    0.50
  10  -1  -5   -0.48    0.51
 -10  -1   5    0.29    0.46
  10   1  -5    0.82    0.59
 -10   1   5    0.30    0.40
  -9  -1   5   -0.29    0.37
   9  -1  -5   -0.21    0.48
  -9   1   5   -0.15    0.36
   9   1  -5    0.47    0.47
  -8  -1   5    0.59    0.37
  -8  -1   5    0.78    0.37
   8  -1  -5    1.04    0.49
   8   1  -5    1.33    0.51
  -8   1   5    0.86    0.36
   7  -1  -5    9.71    0.83
  -7  -1   5    8.55    0.67
  -7  -1   5    8.58    0.63
  -7  -1   5    8.58    0.35
   7  -1  -5    9.91    0.86
  -7   1   5    9.05    0.65
   7   1  -5    9.10    0.82
   7   1  -5    8.66    0.82
  -6  -1   5    5.71    0.49
  -6  -1   5    6.34    0.55
   6  -1  -5    6.67    0.63
  -6  -1   5    5.93    0.31
   6  -1  -5    6.10    0.64
   6   1  -5    5.93    0.64
  -6   1   5    6.12    0.50
  -6   1   5    5.97    0.51
  -6   1   5    6.28    0.30
   6   1  -5    5.43    0.59
  -5  -1   5    3.11    0.35
   5  -1  -5    2.98    0.42
  -5  -1   5    2.58    0.35
  -5  -1   5    2.55    0.22
  -5  -1   5    2.68    0.33
   5  -1  -5    3.01    0.44
  -5   1   5    2.89    0.36
  -5   1   5    2.44    0.20
   5   1  -5    2.17    0.41
   5   1  -5    2.69    0.41
  -5   1   5    2.74    0.31
  -5   1   5    2.78    0.33
  -4  -1   5   33.39    1.12
  -4  -1   5   34.26    1.02
  -4  -1   5   32.99    1.11
   4  -1  -5   34.57    1.32
   4   1  -5   34.52    1.34
  -4   1   5   32.94    1.09
   4   1  -5   32.17    1.23
  -4   1   5   34.87    1.01
   3  -1  -5    0.28    0.21
  -3  -1   5   -0.03    0.11
  -3  -1   5    0.00    0.19
  -3   1   5    0.09    0.11
   3   1  -5    0.11    0.20
  -3   1   5    0.08    0.08
  -3   1   5   -0.07    0.18
   2  -1  -5   21.50    0.85
   2  -1  -5   20.71    0.68
  -2  -1   5   23.13    0.87
  -2  -1   5   21.29    0.70
  -2   1   5   21.24    0.69
  -2   1   5   19.90    0.83
   2   1  -5   20.42    0.84
   1  -1  -5    0.26    0.18
  -1  -1   5    0.00    0.13
  -1  -1   5    0.19    0.18
   1  -1  -5   -0.23    0.11
  -1   1   5    0.03    0.17
   1   1  -5   -0.04    0.11
   1   1  -5    0.13    0.17
  -1   1   5   -0.04    0.08
  -1   1   5   -0.01    0.13
   0  -1  -5    0.25    0.15
   0  -1   5    0.41    0.15
   0  -1   5    0.37    0.14
   0  -1  -5    0.19    0.13
   0  -1   5    0.29    0.15
   0  -1  -5    0.45    0.13
   0   1   5    0.26    0.13
   0   1  -5    0.48    0.15
   0   1   5    0.24    0.13
   0   1   5    0.38    0.15
   0   1  -5    0.27    0.12
   1  -1   5   13.71    0.52
   1  -1   5   12.57    0.50
  -1  -1  -5   12.94    0.59
  -1  -1  -5   13.18    0.53
   1  -1   5   12.69    0.59
   1   1   5   12.77    0.51
   1   1   5   12.30    0.57
  -1   1  -5   13.50    0.51
   1   1   5   14.18    0.56
   2  -1   5    0.06    0.12
   2  -1   5   -0.16    0.12
  -2  -1  -5    0.01    0.18
   2  -1   5   -0.12    0.18
  -2  -1  -5   -0.01    0.12
  -2   1  -5    0.14    0.20
   2   1   5    0.05    0.19
  -2   1  -5    0.04    0.13
   2   1   5   -0.18    0.12
   2   1   5   -0.01    0.14
   3  -1   5   14.66    0.61
   3  -1   5   13.16    0.73
   3  -1   5   15.04    0.56
  -3  -1  -5   14.68    0.56
   3   1   5   13.43    0.74
   3   1   5   14.60    0.64
   3   1   5   14.41    0.56
  -3   1  -5   14.49    0.55
   4  -1   5   29.01    0.92
  -4  -1  -5   25.62    1.01
  -4  -1  -5   28.46    0.92
   4  -1   5   27.66    1.21
  -4   1  -5   27.57    0.90
  -4   1  -5   29.52    1.03
   5  -1   5    0.34    0.30
  -5  -1  -5    0.70    0.19
  -5  -1  -5    0.73    0.25
  -5   1  -5    0.49    0.22
  -6  -1  -5    2.29    0.40
  -6   1  -5    2.54    0.39
  -7  -1  -5   -0.10    0.31
  -7   1  -5    0.10    0.30
  -8  -1  -5    1.04    0.43
  -8   1  -5    0.70    0.39
  -9  -1  -5    1.35    0.49
  -9   1  -5    1.17    0.48
 -10  -1  -5    1.45    0.57
 -12  -2   5   -0.13    0.52
  12   2  -5    0.28    0.73
  11  -2  -5    2.55    0.75
 -11  -2   5    2.30    0.62
  11   2  -5    3.18    0.81
 -11   2   5    2.79    0.61
 -10  -2   5    3.70    0.61
  10  -2  -5    5.51    0.84
 -10   2   5    4.44    0.63
  10   2  -5    4.91    0.88
   9  -2  -5   25.07    1.44
  -9  -2   5   23.43    1.22
   9   2  -5   24.48    1.45
  -9   2   5   23.83    1.17
  -8  -2   5   15.82    0.87
   8  -2  -5   15.82    1.08
  -8  -2   5   14.68    0.91
   8   2  -5   17.16    1.17
  -8   2   5   14.15    0.86
  -7  -2   5    4.07    0.26
  -7  -2   5    4.85    0.52
  -7  -2   5    4.49    0.51
   7  -2  -5    4.80    0.60
   7  -2  -5    4.39    0.60
   7   2  -5    4.26    0.64
  -7   2   5    3.89    0.45
   7   2  -5    4.68    0.64
  -6  -2   5    6.31    0.54
   6  -2  -5    6.55    0.68
  -6  -2   5    7.63    0.36
  -6  -2   5    8.65    0.59
   6  -2  -5    6.13    0.61
   6   2  -5    7.34    0.71
  -6   2   5    6.72    0.50
   6   2  -5    6.59    0.65
   5  -2  -5   62.99    2.03
  -5  -2   5   63.28    1.98
  -5  -2   5   62.07    1.91
  -5  -2   5   62.81    1.93
   5  -2  -5   59.71    2.15
  -5  -2   5   62.49    1.75
   5   2  -5   60.27    2.18
   5   2  -5   63.17    2.08
  -5   2   5   62.82    1.72
  -5   2   5   60.33    1.86
  -4  -2   5   38.91    1.19
  -4  -2   5   40.68    1.29
   4  -2  -5   41.74    1.50
   4   2  -5   40.15    1.51
   4   2  -5   38.92    1.41
  -4   2   5   41.61    1.18
  -3  -2   5    0.31    0.22
  -3  -2   5    0.47    0.14
   3  -2  -5    0.62    0.23
   3   2  -5    0.77    0.24
  -3   2   5    0.42    0.21
  -3   2   5    0.68    0.14
  -2  -2   5    9.38    0.50
  -2  -2   5    9.24    0.39
   2  -2  -5    7.94    0.48
  -2   2   5    7.46    0.47
  -2   2   5    8.59    0.38
   2   2  -5    8.55    0.49
  -1  -2   5   28.72    1.01
   1  -2  -5   27.88    0.90
  -1  -2   5   28.79    0.91
   1  -2  -5   29.75    1.02
   1  -2  -5   29.50    0.86
   1   2  -5   31.27    1.02
  -1   2   5   27.54    1.01
  -1   2   5   29.16    0.91
   0  -2   5  180.00    4.72
   0  -2  -5  180.52    4.99
   0  -2  -5  178.67    4.73
   0  -2  -5  180.93    4.93
   0  -2   5  175.62    4.97
   0   2  -5  177.50    4.96
   0   2   5  176.38    4.73
   0   2   5  174.56    5.01
  -1  -2  -5    1.31    0.24
   1  -2   5    1.67    0.19
   1  -2   5    1.14    0.23
  -1  -2  -5    1.68    0.21
   1  -2   5    1.38    0.18
   1   2   5    1.59    0.20
   1   2   5    1.67    0.23
  -1   2  -5    1.94    0.19
   2  -2   5   37.22    1.17
  -2  -2  -5   38.01    1.15
   2  -2   5   36.63    1.13
   2  -2   5   36.62    1.33
  -2  -2  -5   38.12    1.34
   2   2   5   37.26    1.23
   2   2   5   38.21    1.16
  -2   2  -5   37.53    1.13
   3  -2   5   56.51    1.92
   3  -2   5   56.35    1.71
   3  -2   5   54.73    1.61
  -3  -2  -5   54.50    1.63
   3   2   5   55.56    1.77
   3   2   5   56.90    1.65
   4  -2   5   95.37    3.12
   4  -2   5   97.29    2.67
  -4  -2  -5   97.57    2.69
  -4  -2  -5   95.99    2.82
  -4   2  -5   97.79    2.78
  -5  -2  -5   37.58    1.36
   5  -2   5   37.37    1.58
  -5   2  -5   37.38    1.30
  -6  -2  -5    8.31    0.65
   6  -2   5    8.93    0.81
  -6   2  -5    7.87    0.60
  -7  -2  -5    1.10    0.39
  -7   2  -5    0.87    0.34
  -8  -2  -5    1.81    0.49
  -8   2  -5    2.77    0.50
  -9  -2  -5    1.30    0.51
 -10  -2  -5   -0.60    0.46
 -11  -2  -5    0.85    0.57
 -12  -3   5    0.18    0.58
  12   3  -5    1.32    0.78
 -11  -3   5    3.83    0.71
  11  -3  -5    3.84    0.83
  11   3  -5    4.40    0.93
 -11   3   5    5.37    0.71
  10  -3  -5    5.55    0.84
 -10  -3   5    5.20    0.70
 -10   3   5    4.79    0.63
  10   3  -5    4.03    0.80
  -9  -3   5    0.02    0.42
  -9  -3   5    0.48    0.41
   9  -3  -5    0.95    0.52
   9   3  -5    2.16    0.61
  -9   3   5    0.81    0.40
  -8  -3   5   11.41    0.82
   8  -3  -5   10.31    0.92
  -8  -3   5    9.60    0.71
  -8  -3   5   10.88    0.41
  -8   3   5   11.36    0.75
   8   3  -5    8.37    0.91
  -7  -3   5   -0.13    0.29
   7  -3  -5   -0.28    0.28
   7  -3  -5   -0.03    0.36
  -7  -3   5    0.09    0.32
  -7  -3   5    0.13    0.15
   7   3  -5    0.19    0.35
   7   3  -5   -0.07    0.37
  -7   3   5    0.33    0.27
   6  -3  -5    0.52    0.36
  -6  -3   5    0.59    0.27
   6  -3  -5    0.81    0.34
  -6  -3   5    1.10    0.32
  -6  -3   5    1.07    0.18
  -6   3   5    1.78    0.30
   6   3  -5    0.57    0.34
   6   3  -5    1.47    0.42
   5  -3  -5    9.77    0.65
  -5  -3   5    8.15    0.51
  -5  -3   5    7.76    0.55
   5  -3  -5    8.32    0.63
  -5  -3   5    8.98    0.57
  -5   3   5    8.58    0.36
  -5   3   5    9.02    0.52
   5   3  -5    7.96    0.66
   5   3  -5    7.52    0.67
   4  -3  -5   39.14    1.45
  -4  -3   5   38.90    1.27
   4   3  -5   38.65    1.48
   4   3  -5   40.69    1.41
  -4   3   5   38.82    1.15
  -3  -3   5   22.90    0.95
   3  -3  -5   22.02    0.94
   3  -3  -5   24.20    0.73
  -3   3   5   22.36    0.94
  -3   3   5   23.59    0.75
   3   3  -5   21.90    0.95
   2  -3  -5    0.34    0.19
  -2  -3   5    0.47    0.21
  -2   3   5    0.35    0.14
  -2   3   5    0.58    0.21
   2   3  -5    0.74    0.22
   1  -3  -5    0.41    0.18
  -1  -3   5    0.74    0.19
   1  -3  -5    0.92    0.16
  -1   3   5    1.04    0.21
  -1   3   5    0.98    0.16
   1   3  -5    0.70    0.19
   0  -3   5  134.47    3.83
   0  -3  -5  135.33    3.80
   0  -3   5  135.65    3.64
   0  -3  -5  131.06    3.65
   0   3  -5  138.33    3.83
   0   3   5  137.03    3.89
   0   3   5  137.81    3.66
  -1  -3  -5    1.39    0.23
   1  -3   5    2.16    0.20
  -1  -3  -5    2.03    0.23
   1  -3   5    1.80    0.20
   1   3   5    1.76    0.21
   1   3   5    2.44    0.26
  -1   3  -5    1.87    0.18
  -2  -3  -5    0.33    0.15
   2  -3   5    0.34    0.12
   2  -3   5    0.45    0.14
   2  -3   5    0.69    0.24
  -2  -3  -5    0.34    0.20
   2   3   5    0.11    0.14
   2   3   5    0.16    0.16
   3  -3   5   15.00    0.58
   3  -3   5   14.44    0.77
  -3  -3  -5   14.17    0.57
   3  -3   5   14.08    0.55
  -3  -3  -5   13.79    0.66
   4  -3   5   12.18    0.78
  -4  -3  -5   12.85    0.56
   4  -3   5   12.97    0.54
  -4  -3  -5   13.26    0.70
  -5  -3  -5    0.72    0.26
   5  -3   5    0.15    0.31
  -5   3  -5   -0.19    0.19
  -6  -3  -5    0.95    0.31
   6  -3   5    0.82    0.38
  -6   3  -5    0.73    0.29
  -7  -3  -5    1.33    0.41
  -7   3  -5    2.12    0.41
  -8  -3  -5    5.46    0.68
  -8   3  -5    6.09    0.63
  -9  -3  -5    3.75    0.65
 -10  -3  -5    4.01    0.72
 -11  -3  -5    2.27    0.67
 -12  -4   5    0.28    0.57
  12   4  -5    0.85    0.79
 -11  -4   5   -0.43    0.44
  11   4  -5   -0.28    0.57
 -10  -4   5   28.17    1.38
 -10  -4   5   27.77    1.45
  10  -4  -5   32.04    1.68
  10   4  -5   27.66    1.75
 -10   4   5   31.89    1.39
  -9  -4   5   34.05    1.51
  -9  -4   5   32.93    1.46
   9  -4  -5   34.18    1.67
  -9   4   5   35.75    1.43
   9   4  -5   38.67    1.88
   8  -4  -5    7.95    0.81
  -8  -4   5    7.53    0.37
  -8  -4   5    7.94    0.71
  -8  -4   5    7.59    0.69
  -8   4   5    8.26    0.65
   8   4  -5    9.02    0.94
   7  -4  -5    7.44    0.76
   7  -4  -5    7.76    0.71
  -7  -4   5    7.18    0.39
  -7  -4   5    7.26    0.62
  -7  -4   5    7.49    0.63
   7   4  -5    7.72    0.81
  -7   4   5    6.47    0.52
   6  -4  -5   21.66    1.06
   6  -4  -5   21.73    1.10
  -6  -4   5   22.67    0.96
  -6  -4   5   24.69    1.01
   6   4  -5   22.50    1.18
   6   4  -5   22.18    1.16
  -6   4   5   21.68    0.90
   5  -4  -5   74.53    2.35
   5  -4  -5   76.59    2.53
  -5  -4   5   75.35    2.27
  -5  -4   5   77.06    2.29
   5  -4  -5   77.48    2.31
   5   4  -5   74.48    2.44
   5   4  -5   72.14    2.56
  -5   4   5   76.41    2.21
   4  -4  -5    4.72    0.31
   4  -4  -5    3.86    0.43
  -4  -4   5    4.37    0.37
   4   4  -5    4.11    0.46
  -4   4   5    4.54    0.28
   4   4  -5    4.15    0.47
   3  -4  -5    0.45    0.23
  -3  -4   5    0.42    0.24
   3  -4  -5    0.58    0.14
  -3   4   5    0.57    0.24
   3   4  -5    0.62    0.26
  -3   4   5    0.27    0.14
   2  -4  -5   76.14    2.40
  -2  -4   5   78.73    2.40
  -2   4   5   77.55    2.41
   2   4  -5   82.06    2.43
  -2   4   5   78.20    2.18
  -1  -4   5  137.16    3.98
   1  -4  -5  139.23    3.75
   1  -4  -5  135.51    4.00
  -1   4   5  142.52    3.76
  -1   4   5  140.59    4.03
   1   4  -5  142.04    3.99
   0  -4  -5  169.05    4.75
   0  -4   5  166.92    4.71
   0  -4  -5  168.24    4.51
   0   4   5  170.81    4.52
   0   4  -5  167.63    4.70
   0   4   5  169.95    4.79
   1  -4   5   36.25    1.12
   1  -4   5   36.22    1.14
  -1  -4  -5   38.31    1.23
  -1   4  -5   37.68    1.12
   1   4   5   37.57    1.23
   1   4   5   36.33    1.15
   2  -4   5    1.22    0.16
  -2  -4  -5    1.08    0.25
  -2  -4  -5    1.14    0.20
   2  -4   5    1.43    0.28
   2  -4   5    1.10    0.18
   3  -4   5   14.20    0.55
  -3  -4  -5   14.57    0.58
  -3  -4  -5   13.13    0.66
   3  -4   5   14.24    0.55
   3  -4   5   12.77    0.74
   4  -4   5  237.76    6.67
  -4  -4  -5  236.36    6.49
   4  -4   5  246.68    6.33
  -4  -4  -5  241.80    6.37
   4  -4   5  234.83    6.96
   5  -4   5  101.32    3.41
  -5  -4  -5  103.41    3.09
  -5   4  -5  106.96    2.99
  -6  -4  -5   18.22    0.96
   6  -4   5   16.94    1.05
  -6   4  -5   17.87    0.86
  -7  -4  -5   11.94    0.87
  -7   4  -5   11.19    0.74
  -8  -4  -5   16.89    1.03
  -9  -4  -5    9.95    0.91
 -10  -4  -5    0.64    0.56
 -11  -4  -5    2.72    0.68
 -12  -5   5    1.50    0.68
  12   5  -5    3.34    0.95
 -11  -5   5   14.03    1.15
  11   5  -5   17.09    1.56
 -10  -5   5   11.73    0.99
 -10  -5   5   10.62    0.93
  10   5  -5   14.56    1.31
  -9  -5   5   -0.41    0.37
   9  -5  -5    0.76    0.49
  -9  -5   5   -0.69    0.39
  -9   5   5   -0.14    0.35
   9   5  -5    0.68    0.53
  -8  -5   5   10.61    0.80
   8  -5  -5    8.15    0.81
  -8  -5   5    8.14    0.71
  -8  -5   5    9.24    0.44
  -8   5   5    8.28    0.65
   8   5  -5    9.58    0.95
   7  -5  -5    8.25    0.73
   7  -5  -5    8.90    0.81
  -7  -5   5    9.03    0.64
  -7  -5   5    8.53    0.67
   7   5  -5   10.14    0.91
  -7   5   5    8.60    0.61
   6  -5  -5    4.15    0.49
  -6  -5   5    4.00    0.44
   6  -5  -5    4.13    0.42
   6  -5  -5    3.58    0.51
  -6  -5   5    3.77    0.46
   6   5  -5    3.45    0.57
  -6   5   5    4.20    0.39
   6   5  -5    3.90    0.57
   5  -5  -5    3.98    0.43
   5  -5  -5    3.43    0.35
  -5  -5   5    3.58    0.39
  -5  -5   5    3.81    0.41
   5  -5  -5    3.75    0.46
  -5   5   5    3.96    0.34
   5   5  -5    3.31    0.48
   5   5  -5    4.12    0.51
  -4  -5   5    8.97    0.49
   4  -5  -5    7.36    0.54
   4  -5  -5    9.37    0.44
   4   5  -5    7.92    0.59
   4   5  -5    8.06    0.60
   3  -5  -5  170.46    4.92
   3   5  -5  168.10    4.95
  -3   5   5  169.09    4.93
  -2  -5   5  193.65    5.59
   2  -5  -5  198.55    5.61
  -2   5   5  199.29    5.62
  -2   5   5  197.59    5.23
   2   5  -5  195.56    5.61
   1  -5  -5   -0.07    0.14
   1  -5  -5    0.21    0.14
  -1  -5   5    0.20    0.17
   1   5  -5    0.01    0.17
  -1   5   5    0.27    0.14
  -1   5   5    0.27    0.17
   0  -5  -5   87.03    2.54
   0  -5   5   87.43    2.48
   0  -5  -5   83.32    2.40
   0   5  -5   85.58    2.47
   0   5   5   87.04    2.58
  -1  -5  -5   80.31    2.35
  -1  -5  -5   72.61    2.20
   1  -5   5   77.31    2.23
   1   5   5   79.12    2.36
  -1   5  -5   81.60    2.22
  -2  -5  -5   83.23    2.59
   2  -5   5   84.49    2.36
   2  -5   5   83.23    2.32
   2   5   5   82.17    2.51
  -3  -5  -5   82.95    2.37
  -3  -5  -5   81.80    2.44
   3  -5   5   85.72    2.33
   3  -5   5   80.36    2.68
   3  -5   5   83.11    2.38
  -4  -5  -5  115.86    3.31
   4  -5   5  115.21    3.13
   4  -5   5  113.63    3.29
   4  -5   5  112.49    3.62
  -4  -5  -5  114.98    3.19
  -5  -5  -5   16.51    0.85
   5  -5   5   13.84    0.91
  -5   5  -5   15.83    0.72
  -6  -5  -5    2.46    0.43
  -6   5  -5    1.95    0.34
  -7  -5  -5    1.37    0.42
  -8  -5  -5    2.43    0.54
  -9  -5  -5    5.09    0.74
 -10  -5  -5    8.53    0.95
 -11  -5  -5    1.64    0.68
 -12  -6   5   -0.30    0.57
  12   6  -5    0.55    0.77
 -11  -6   5    1.97    0.63
 -11  -6   5    1.70    0.58
  11   6  -5    1.54    0.79
 -10  -6   5   27.91    1.39
 -10  -6   5   29.54    1.44
  10   6  -5   30.64    1.76
   9  -6  -5   46.42    1.98
  -9  -6   5   48.13    1.81
  -9  -6   5   46.18    1.81
   9   6  -5   46.64    2.12
  -9   6   5   44.66    1.67
  -8  -6   5   12.60    0.90
  -8  -6   5   11.70    0.77
  -8  -6   5   11.32    0.52
   8  -6  -5   10.90    0.90
   8   6  -5   11.79    1.09
  -8   6   5   11.73    0.73
  -7  -6   5    3.19    0.47
   7  -6  -5    3.90    0.53
  -7  -6   5    3.74    0.48
   7  -6  -5    3.97    0.58
  -7   6   5    3.87    0.43
   7   6  -5    3.47    0.58
   6  -6  -5   33.36    1.23
   6  -6  -5   32.33    1.29
  -6  -6   5   31.74    1.22
   6  -6  -5   30.84    1.36
  -6  -6   5   31.27    1.21
  -6   6   5   30.55    1.12
   6   6  -5   30.96    1.46
   6   6  -5   33.76    1.44
   5  -6  -5    0.09    0.19
   5  -6  -5    0.24    0.27
  -5  -6   5   -0.13    0.20
  -5  -6   5    0.18    0.23
   5  -6  -5    0.09    0.23
  -5   6   5   -0.07    0.18
   5   6  -5   -0.09    0.27
   5   6  -5   -0.08    0.27
   4  -6  -5   -0.07    0.15
   4  -6  -5    0.40    0.25
  -4  -6   5    0.00    0.18
  -4  -6   5   -0.20    0.17
   4   6  -5    0.12    0.25
   4   6  -5    0.25    0.26
   3  -6  -5   11.43    0.62
   3   6  -5   12.25    0.67
  -3   6   5   11.45    0.63
   2  -6  -5  159.34    4.66
  -2  -6   5  165.39    4.67
   2   6  -5  167.70    4.68
  -2   6   5  154.82    4.67
   1  -6  -5  138.91    3.83
  -1  -6   5  142.67    4.05
   1  -6  -5  142.30    4.07
   1   6  -5  142.24    4.05
  -1   6   5  143.56    4.13
   0  -6  -5  166.63    4.71
   0  -6   5  167.32    4.64
   0  -6  -5  165.67    4.48
   0   6  -5  169.30    4.64
   0   6   5  162.54    4.75
  -1  -6  -5    1.63    0.25
   1  -6   5    2.02    0.18
  -1  -6  -5    2.05    0.24
  -1   6  -5    2.60    0.17
   1   6   5    2.16    0.27
   2  -6   5    9.39    0.37
   3  -6   5   32.20    1.28
  -3  -6  -5   29.23    1.02
   3  -6   5   30.70    0.95
  -3  -6  -5   30.21    1.08
   3  -6   5   29.23    0.97
  -4  -6  -5   11.71    0.67
   4  -6   5   12.12    0.79
   4  -6   5   11.84    0.52
  -5  -6  -5   42.56    1.55
   5  -6   5   43.30    1.78
  -5   6  -5   46.14    1.42
  -6  -6  -5    0.27    0.29
  -7  -6  -5   22.29    1.17
  -8  -6  -5    8.91    0.84
  -9  -6  -5   -0.05    0.48
 -10  -6  -5    2.99    0.70
 -11  -6  -5    3.68    0.82
 -12  -7   5   21.36    1.43
  12   7  -5   25.77    1.99
 -11  -7   5   17.87    1.23
 -11  -7   5   12.11    1.06
  11   7  -5   12.19    1.40
 -10  -7   5    4.19    0.68
 -10  -7   5    5.21    0.73
  10   7  -5    4.05    0.89
  -9  -7   5    1.05    0.49
  -9  -7   5    1.67    0.48
   9   7  -5    1.16    0.66
  -8  -7   5    5.27    0.62
   8  -7  -5    5.09    0.65
  -8  -7   5    6.81    0.69
  -8   7   5    5.34    0.52
   8   7  -5    3.65    0.71
   7  -7  -5    1.33    0.40
   7  -7  -5    0.49    0.35
  -7  -7   5    1.29    0.38
  -7  -7   5    0.53    0.32
  -7   7   5    0.75    0.28
   7   7  -5    0.16    0.38
  -6  -7   5   -0.03    0.28
   6  -7  -5    0.38    0.24
   6  -7  -5    0.19    0.30
  -6  -7   5   -0.05    0.25
   6  -7  -5   -0.09    0.24
   6   7  -5    0.55    0.37
  -6   7   5   -0.04    0.21
   5  -7  -5    6.75    0.54
  -5  -7   5    7.93    0.54
   5  -7  -5    7.81    0.48
  -5  -7   5    7.66    0.52
   5  -7  -5    6.68    0.59
  -5   7   5    6.43    0.47
   5   7  -5    7.38    0.68
   5   7  -5    6.03    0.61
  -4  -7   5    2.13    0.30
   4  -7  -5    2.70    0.28
   4  -7  -5    2.48    0.36
  -4  -7   5    1.67    0.30
   4   7  -5    1.91    0.37
   4   7  -5    2.75    0.40
   3  -7  -5   67.80    2.21
   3   7  -5   70.87    2.28
  -3   7   5   69.20    2.23
   2  -7  -5  254.27    7.13
  -2   7   5  252.62    7.17
   2   7  -5  253.38    7.14
  -1  -7   5   -0.05    0.16
   1  -7  -5   -0.03    0.15
   1   7  -5    0.10    0.17
  -1   7   5    0.08    0.18
   0  -7   5   95.78    2.74
   0  -7  -5   97.03    2.70
   0  -7  -5   96.47    2.82
   0   7  -5   97.20    2.74
   0   7   5   93.41    2.87
  -1  -7  -5  175.17    4.68
  -1  -7  -5  180.08    4.94
   1  -7   5  173.81    4.75
  -1   7  -5  166.57    4.73
   1   7   5  169.33    4.93
   2  -7   5  109.73    3.03
  -2  -7  -5  108.62    3.06
   3  -7   5   19.54    0.97
  -3  -7  -5   20.69    0.84
   3  -7   5   20.14    0.73
  -3  -7  -5   20.51    0.78
   3  -7   5   19.88    0.66
  -4  -7  -5   24.33    0.98
   4  -7   5   21.45    1.11
  -5  -7  -5    0.08    0.26
   5  -7   5    0.54    0.35
  -6  -7  -5    4.86    0.56
  -7  -7  -5    1.55    0.45
  -8  -7  -5    6.19    0.75
  -9  -7  -5   21.06    1.32
 -10  -7  -5    9.04    1.02
 -11  -7  -5    2.94    0.75
 -12  -8   5    0.98    0.65
 -12  -8   5    0.88    0.62
  12   8  -5    0.94    0.84
 -11  -8   5    8.61    0.95
 -11  -8   5    6.62    0.85
  11   8  -5    6.67    1.14
 -10  -8   5   20.76    1.22
 -10  -8   5   18.65    1.14
  10   8  -5   21.41    1.51
  -9  -8   5   32.14    1.40
  -9  -8   5   27.43    1.37
   9   8  -5   30.71    1.76
  -8  -8   5   17.13    1.04
  -8  -8   5   16.61    0.96
   8   8  -5   17.02    1.27
   7  -8  -5   -0.07    0.31
   7  -8  -5   -0.30    0.30
  -7  -8   5    0.25    0.30
  -7  -8   5   -0.29    0.26
  -7   8   5    0.24    0.25
   6  -8  -5    0.28    0.27
  -6  -8   5   -0.17    0.25
   6  -8  -5   -0.16    0.28
  -6  -8   5    0.08    0.26
   6   8  -5   -0.05    0.35
  -6   8   5   -0.11    0.22
   5  -8  -5    0.49    0.25
   5  -8  -5    0.95    0.25
   5  -8  -5    0.25    0.26
  -5  -8   5    0.75    0.28
  -5  -8   5    0.42    0.25
  -5   8   5    0.46    0.20
   5   8  -5    0.56    0.32
  -4  -8   5    5.07    0.41
  -4  -8   5    5.91    0.42
   4  -8  -5    6.53    0.50
   4   8  -5    5.38    0.56
   4   8  -5    6.11    0.56
   3  -8  -5    8.23    0.52
  -3  -8   5    8.33    0.48
   3   8  -5    8.49    0.59
   3   8  -5    8.72    0.57
  -3   8   5    8.73    0.57
   2  -8  -5  137.05    4.01
  -2   8   5  138.30    4.06
   2   8  -5  137.15    4.03
   1  -8  -5  275.82    7.77
  -1   8   5  277.59    7.85
   1   8  -5  283.67    7.76
   0  -8  -5  194.54    5.28
   0  -8  -5  196.92    5.54
   0   8  -5  199.16    5.44
   0   8   5  194.52    5.59
  -1  -8  -5    0.53    0.19
  -1  -8  -5    0.76    0.21
   1  -8   5    0.21    0.10
  -1   8  -5    0.13    0.08
  -2  -8  -5   11.23    0.54
  -3  -8  -5   37.02    1.23
   3  -8   5   35.41    1.06
  -3  -8  -5   36.00    1.25
   4  -8   5   47.60    1.91
  -4  -8  -5   50.26    1.70
   4  -8   5   54.25    1.61
  -5  -8  -5    0.33    0.26
   5  -8   5    0.84    0.35
  -6  -8  -5    7.41    0.68
  -7  -8  -5    0.14    0.37
  -8  -8  -5    0.03    0.42
  -9  -8  -5    2.77    0.63
 -10  -8  -5    2.64    0.71
 -11  -8  -5    8.89    1.07
 -11  -9   5    8.08    0.89
 -11  -9   5    7.94    0.91
  11   9  -5    6.43    1.14
 -10  -9   5    1.52    0.55
 -10  -9   5    2.20    0.59
  10   9  -5    2.43    0.78
  -9  -9   5    1.91    0.52
  -9  -9   5    2.08    0.53
   9   9  -5    1.57    0.65
  -8  -9   5    0.03    0.36
  -8  -9   5    0.38    0.38
  -7  -9   5    4.42    0.53
  -7  -9   5    4.53    0.55
   7  -9  -5    5.15    0.63
  -6  -9   5    0.08    0.27
   6  -9  -5    0.14    0.28
  -6  -9   5    0.57    0.31
   6   9  -5    0.53    0.37
  -6   9   5    0.15    0.21
  -5  -9   5   23.28    0.96
  -5  -9   5   22.06    0.94
   5  -9  -5   21.99    0.93
   5  -9  -5   22.42    1.03
   5  -9  -5   21.86    0.95
   5   9  -5   19.20    1.11
  -5   9   5   24.08    0.85
  -4  -9   5    4.01    0.39
  -4  -9   5    4.36    0.42
   4  -9  -5    4.28    0.44
   4   9  -5    4.31    0.51
   4   9  -5    3.64    0.47
   3  -9  -5   12.78    0.65
  -3  -9   5   11.10    0.54
   3   9  -5   11.70    0.66
   3   9  -5   11.35    0.67
   2  -9  -5    2.37    0.30
   2   9  -5    2.92    0.36
  -2   9   5    2.99    0.36
   1  -9  -5   11.02    0.53
   1   9  -5   11.00    0.53
  -1   9   5   10.58    0.59
   0  -9  -5  281.30    7.98
   0   9  -5  298.28    7.89
   0   9   5  280.32    8.04
  -1  -9  -5  179.66    5.14
  -2  -9  -5  167.93    4.51
  -2  -9  -5  161.13    4.52
   3  -9   5    1.49    0.13
  -3  -9  -5    1.23    0.28
   3  -9   5    1.35    0.14
  -3  -9  -5    1.41    0.25
   4  -9   5    0.26    0.30
  -4  -9  -5    1.40    0.30
  -5  -9  -5    2.34    0.41
   5  -9   5    2.01    0.45
  -6  -9  -5   11.40    0.79
  -7  -9  -5    1.46    0.48
  -8  -9  -5    5.48    0.73
  -9  -9  -5    9.69    0.98
 -10  -9  -5    4.78    0.81
 -11 -10   5    0.29    0.57
 -11 -10   5   -0.09    0.50
  11  10  -5    1.00    0.74
 -10 -10   5    3.12    0.64
 -10 -10   5    3.20    0.67
  10  10  -5    3.94    0.92
  -9 -10   5    6.48    0.77
  -9 -10   5    6.14    0.72
   9  10  -5    5.95    0.94
  -8 -10   5    2.36    0.48
  -8 -10   5    1.99    0.47
  -7 -10   5    3.36    0.49
  -7 -10   5    3.94    0.53
   7 -10  -5    4.01    0.57
   6 -10  -5    7.34    0.66
  -6 -10   5    8.18    0.65
  -6 -10   5    8.25    0.59
   6  10  -5    8.60    0.84
  -5 -10   5   13.80    0.73
   5 -10  -5   14.61    0.74
   5 -10  -5   14.11    0.80
  -5 -10   5   15.02    0.74
   5 -10  -5   14.42    0.73
  -5  10   5   16.36    0.66
   5  10  -5   14.60    0.92
   4 -10  -5   81.23    2.58
  -4 -10   5   76.42    2.38
  -4 -10   5   80.60    2.39
   4  10  -5   78.94    2.55
   4  10  -5   85.19    2.74
  -3 -10   5  100.87    2.87
   3 -10  -5  105.94    3.10
  -3 -10   5   97.32    2.87
   3  10  -5  101.07    3.18
   3  10  -5  101.09    3.01
   2 -10  -5   17.84    0.76
  -2  10   5   17.99    0.83
   2  10  -5   18.80    0.83
   1 -10  -5   86.88    2.64
   1  10  -5   89.25    2.64
  -1  10   5   89.13    2.75
   0 -10  -5  104.48    3.15
   0  10  -5  109.62    3.06
  -2 -10  -5    2.37    0.30
  -3 -10  -5   33.75    1.23
  -4 -10  -5    4.80    0.47
   4 -10   5    6.11    0.65
  -4 -10  -5    5.04    0.43
  -5 -10  -5    0.01    0.21
  -5 -10  -5   -0.31    0.26
   5 -10   5    0.45    0.34
  -6 -10  -5    3.58    0.54
  -7 -10  -5    0.68    0.42
  -8 -10  -5    0.03    0.45
  -9 -10  -5    2.22    0.64
 -10 -10  -5    6.67    0.92
 -11 -11   5    5.53    0.86
 -11 -11   5    5.08    0.79
  11  11  -5    6.36    1.15
 -10 -11   5    4.50    0.73
 -10 -11   5    3.75    0.68
  10  11  -5    3.45    0.85
  -9 -11   5    1.74    0.58
  -9 -11   5    2.05    0.54
   9  11  -5    1.21    0.68
  -8 -11   5    0.70    0.42
  -8 -11   5    0.72    0.43
  -7 -11   5    3.70    0.53
  -7 -11   5    3.44    0.50
   6 -11  -5    0.36    0.31
  -6 -11   5    0.18    0.31
  -6 -11   5    0.40    0.28
  -5 -11   5    3.39    0.43
   5 -11  -5    2.80    0.42
  -5 -11   5    3.68    0.43
   5 -11  -5    2.94    0.37
   5  11  -5    2.84    0.53
  -4 -11   5    2.68    0.35
  -4 -11   5    3.20    0.38
   4 -11  -5    3.04    0.40
   4  11  -5    1.90    0.42
  -3 -11   5   15.02    0.68
   3 -11  -5   13.35    0.77
   3 -11  -5   14.29    0.71
  -3 -11   5   15.03    0.66
   3  11  -5   12.96    0.76
   3  11  -5   13.56    0.77
   2 -11  -5    0.15    0.25
   2 -11  -5   -0.01    0.17
   2  11  -5   -0.11    0.20
   1 -11  -5   26.97    0.99
   1  11  -5   27.08    0.99
   0 -11  -5   62.59    1.99
   0  11  -5   64.68    1.90
  -1 -11  -5  181.91    4.92
  -2 -11  -5   13.52    0.65
  -3 -11  -5   99.96    2.93
  -4 -11  -5   65.58    2.17
  -4 -11  -5   70.27    2.08
  -5 -11  -5    4.24    0.50
  -5 -11  -5    4.39    0.44
  -6 -11  -5   17.36    0.98
  -7 -11  -5   15.58    1.00
  -8 -11  -5    0.38    0.49
  -9 -11  -5    7.97    0.90
 -10 -11  -5    1.38    0.65
 -11 -12   5    6.95    0.93
 -11 -12   5    7.27    0.89
  11  12  -5    6.06    1.08
 -10 -12   5    3.07    0.65
 -10 -12   5    3.00    0.68
  10  12  -5    2.42    0.86
  -9 -12   5    2.95    0.65
  -9 -12   5    4.25    0.64
   9  12  -5    2.19    0.76
  -8 -12   5    3.30    0.57
  -8 -12   5    3.95    0.60
  -7 -12   5   60.05    2.07
  -7 -12   5   57.34    2.04
   6 -12  -5   63.16    2.22
  -6 -12   5   60.48    2.07
  -6 -12   5   64.38    2.11
   5 -12  -5   74.07    2.46
  -5 -12   5   72.64    2.30
  -5 -12   5   73.57    2.30
   5  12  -5   74.83    2.66
  -4 -12   5  149.01    4.05
   4 -12  -5  146.02    4.29
   4 -12  -5  142.53    4.22
  -4 -12   5  136.52    4.03
   4  12  -5  143.97    4.46
   3 -12  -5   91.48    2.85
  -3 -12   5   93.59    2.72
  -3 -12   5   93.50    2.68
   3 -12  -5   91.67    2.86
   3  12  -5   90.84    2.82
   3  12  -5   97.29    3.01
   2 -12  -5   65.27    2.09
  -2 -12   5   63.35    1.95
   2 -12  -5   66.43    2.06
   2  12  -5   65.12    2.14
   1 -12  -5    3.99    0.35
   1 -12  -5    4.74    0.47
   1  12  -5    3.97    0.37
   0 -12  -5    0.42    0.20
   0  12  -5    0.33    0.16
  -1 -12  -5   12.80    0.59
  -2 -12  -5  105.89    2.90
  -2 -12  -5   93.43    2.88
  -3 -12  -5   42.52    1.41
  -3 -12  -5   38.43    1.39
  -4 -12  -5   24.12    1.04
  -4 -12  -5   23.96    0.97
  -5 -12  -5    1.87    0.35
  -5 -12  -5    0.90    0.33
  -6 -12  -5    3.07    0.50
  -7 -12  -5    0.44    0.43
  -8 -12  -5    5.11    0.72
  -9 -12  -5    0.23    0.48
 -10 -12  -5   15.28    1.28
 -11 -13   5    1.58    0.63
 -11 -13   5    2.43    0.67
  11  13  -5    1.65    0.85
 -10 -13   5    3.91    0.71
  10  13  -5    4.01    0.90
  -9 -13   5    7.50    0.81
  -9 -13   5    7.49    0.81
   9  13  -5    9.31    1.10
  -8 -13   5   11.75    0.93
  -8 -13   5   11.21    0.92
  -7 -13   5   10.65    0.82
  -7 -13   5    8.76    0.75
  -6 -13   5   13.34    0.81
  -6 -13   5   13.48    0.82
  -5 -13   5   10.77    0.67
  -5 -13   5   10.52    0.71
   5 -13  -5   11.47    0.70
   5 -13  -5   10.66    0.85
   5  13  -5    9.90    0.87
  -4 -13   5   10.28    0.60
   4 -13  -5    9.33    0.62
   4 -13  -5    8.96    0.75
  -4 -13   5   10.48    0.65
   4  13  -5   12.02    0.81
   3 -13  -5   47.83    1.71
  -3 -13   5   47.46    1.51
  -3 -13   5   46.59    1.56
   3 -13  -5   48.38    1.62
   3  13  -5   46.76    1.67
   3  13  -5   46.32    1.75
   2 -13  -5   84.47    2.57
   2 -13  -5   84.49    2.62
  -2 -13   5   83.13    2.46
   2  13  -5   83.66    2.66
   1 -13  -5   19.91    0.81
   1 -13  -5   20.61    0.91
   1  13  -5   20.37    0.83
   0 -13  -5    7.25    0.47
   0 -13  -5    6.73    0.56
   0  13  -5    7.36    0.40
  -1 -13  -5    6.48    0.52
  -1 -13  -5    5.47    0.41
  -2 -13  -5    1.35    0.29
  -2 -13  -5    1.10    0.26
  -3 -13  -5   46.44    1.60
  -3 -13  -5   47.54    1.60
  -4 -13  -5   37.08    1.42
  -4 -13  -5   37.59    1.34
  -5 -13  -5   24.40    1.15
  -5 -13  -5   23.94    1.02
  -6 -13  -5   35.57    1.52
  -7 -13  -5   24.84    1.33
  -8 -13  -5    2.19    0.60
  -9 -13  -5    1.17    0.58
 -10 -13  -5    0.99    0.60
 -11 -14   5    0.58    0.62
 -11 -14   5    0.09    0.56
  11  14  -5    0.02    0.76
 -10 -14   5    2.08    0.62
 -10 -14   5    1.90    0.60
  10  14  -5    0.78    0.70
  -9 -14   5    1.07    0.51
  -9 -14   5    2.19    0.58
   9  14  -5   -0.14    0.56
  -8 -14   5   18.24    1.12
  -8 -14   5   15.27    1.00
  -7 -14   5   58.69    2.12
  -7 -14   5   60.99    2.13
   6 -14  -5   73.13    2.62
  -6 -14   5   71.53    2.41
  -6 -14   5   81.41    2.50
   5 -14  -5   98.39    3.22
  -5 -14   5  103.44    3.05
  -5 -14   5   99.95    3.04
   5 -14  -5  101.65    3.19
   5  14  -5  102.04    3.45
  -4 -14   5  220.07    6.13
  -4 -14   5  222.12    6.09
   4 -14  -5  220.67    6.30
   4 -14  -5  227.82    6.43
   4  14  -5  225.27    6.66
  -3 -14   5  111.55    3.13
   3 -14  -5  111.15    3.34
  -3 -14   5  110.90    3.19
   3 -14  -5  109.99    3.30
   3  14  -5  109.04    3.47
   3  14  -5  105.75    3.27
   2 -14  -5    0.59    0.31
   2 -14  -5    0.88    0.24
  -2 -14   5    0.64    0.26
   2  14  -5    0.84    0.30
   1 -14  -5    2.60    0.41
   1 -14  -5    2.02    0.29
  -1 -14   5    2.80    0.35
   1  14  -5    2.30    0.32
   0 -14  -5    0.32    0.16
   0 -14  -5    0.28    0.24
   0 -14  -5    0.04    0.19
   0  14  -5    0.05    0.16
  -1 -14  -5   15.86    0.76
  -1 -14  -5   15.17    0.69
  -2 -14  -5   70.56    2.28
  -2 -14  -5   76.81    2.25
  -3 -14  -5  202.06    5.54
  -3 -14  -5  197.05    5.52
  -4 -14  -5    8.51    0.63
  -4 -14  -5    7.41    0.62
  -5 -14  -5    0.32    0.33
  -5 -14  -5    0.16    0.29
  -6 -14  -5    1.54    0.46
  -7 -14  -5    6.81    0.75
  -8 -14  -5    5.36    0.76
  -9 -14  -5    1.25    0.60
 -10 -14  -5    6.21    0.94
 -11 -15   5    0.37    0.59
 -11 -15   5    0.03    0.58
  11  15  -5    0.18    0.77
  10 -15  -5   17.26    1.48
 -10 -15   5   14.08    1.16
 -10 -15   5   13.44    1.14
  10  15  -5   14.09    1.44
   9 -15  -5   22.91    1.46
  -9 -15   5   16.65    1.11
  -9 -15   5   17.04    1.13
   9  15  -5   18.36    1.53
  -8 -15   5   81.17    2.68
   8 -15  -5   74.20    2.82
  -8 -15   5   73.18    2.60
  -7 -15   5   82.05    2.67
  -7 -15   5   77.45    2.64
   7 -15  -5   80.55    2.86
  -6 -15   5   22.43    1.07
   6 -15  -5   22.77    1.28
  -6 -15   5   22.89    1.09
  -5 -15   5   -0.07    0.28
  -5 -15   5    0.34    0.32
   5 -15  -5    0.36    0.42
   5  15  -5    0.49    0.40
   4 -15  -5    0.28    0.37
  -4 -15   5    0.14    0.26
  -4 -15   5   -0.11    0.24
   4 -15  -5    0.09    0.25
   4  15  -5    0.38    0.35
  -3 -15   5  147.25    4.22
   3 -15  -5  154.47    4.39
   3 -15  -5  145.86    4.38
  -3 -15   5  149.95    4.15
   3  15  -5  151.52    4.58
   3  15  -5  147.15    4.32
   2 -15  -5   70.99    2.20
   2 -15  -5   67.44    2.27
  -2 -15   5   71.67    2.17
   2  15  -5   69.74    2.19
   2  15  -5   69.89    2.32
   1 -15  -5   19.05    0.81
  -1 -15   5   20.29    0.84
   1 -15  -5   19.26    0.95
   1  15  -5   19.16    0.84
   0 -15  -5    2.25    0.38
   0 -15  -5    1.99    0.32
   0 -15   5    1.79    0.31
   0 -15  -5    2.13    0.27
   0  15  -5    1.98    0.26
  -1 -15  -5    2.93    0.34
  -1 -15  -5    2.65    0.38
   1 -15   5    3.27    0.38
  -2 -15  -5    0.46    0.24
  -2 -15  -5    0.14    0.27
   2 -15   5   -0.09    0.21
   3 -15   5    4.20    0.42
  -3 -15  -5    3.97    0.46
  -3 -15  -5    3.50    0.44
  -4 -15  -5    6.22    0.59
  -4 -15  -5    6.69    0.59
  -5 -15  -5   37.37    1.39
  -5 -15  -5   32.59    1.41
  -6 -15  -5   76.63    2.60
  -7 -15  -5   40.01    1.71
  -8 -15  -5    9.52    0.97
  -9 -15  -5   -0.13    0.54
 -10 -15  -5    0.25    0.60
 -11 -16   5    0.86    0.64
 -11 -16   5    1.19    0.65
  11  16  -5    1.22    0.86
 -10 -16   5    1.61    0.63
  10 -16  -5    2.35    0.83
 -10 -16   5    1.17    0.57
  10  16  -5    1.46    0.76
  -9 -16   5   -0.17    0.46
   9 -16  -5    0.67    0.68
  -9 -16   5    0.04    0.44
   9  16  -5   -0.05    0.60
   8 -16  -5    5.62    0.84
  -8 -16   5    6.40    0.76
  -8 -16   5    5.62    0.73
  -7 -16   5   23.36    1.20
  -7 -16   5   23.54    1.18
   7 -16  -5   23.95    1.35
   6 -16  -5  104.14    3.47
  -6 -16   5  109.50    3.31
  -6 -16   5  104.97    3.25
  -5 -16   5  135.51    4.01
   5 -16  -5  141.07    4.22
  -5 -16   5  137.90    3.98
   5  16  -5  132.53    4.43
   4 -16  -5   14.45    0.96
  -4 -16   5   13.52    0.81
   4 -16  -5   15.15    0.76
  -4 -16   5   14.06    0.73
   4  16  -5   15.27    0.94
   3 -16  -5  103.11    3.18
  -3 -16   5  101.78    3.02
  -3 -16   5  100.34    2.92
   3 -16  -5  106.76    3.10
   3  16  -5   98.34    3.27
   3  16  -5   97.84    3.09
   2 -16  -5    0.35    0.32
  -2 -16   5   -0.01    0.25
   2 -16  -5    0.27    0.22
  -2 -16   5    0.41    0.21
   2  16  -5    0.20    0.26
   2  16  -5   -0.09    0.24
   1 -16  -5    1.42    0.35
  -1 -16   5    1.63    0.33
   1 -16  -5    1.85    0.30
   1  16  -5    1.99    0.32
   0 -16  -5    2.40    0.39
   0 -16   5    2.14    0.34
   0 -16  -5    1.60    0.26
   1 -16   5    8.04    0.59
  -1 -16  -5    9.67    0.67
  -1 -16  -5    9.82    0.58
   2 -16   5   69.49    2.11
  -2 -16  -5   67.07    2.12
  -2 -16  -5   68.83    2.21
  -3 -16  -5   56.94    1.84
  -3 -16  -5   52.84    1.87
  -4 -16  -5    0.66    0.33
  -4 -16  -5   -0.04    0.30
  -5 -16  -5   12.24    0.82
  -5 -16  -5   12.05    0.87
  -6 -16  -5    4.32    0.58
  -6 -16  -5    4.32    0.60
  -7 -16  -5   36.95    1.67
  -8 -16  -5    5.52    0.81
  -9 -16  -5    2.99    0.70
 -10 -16  -5    0.50    0.62
 -10 -17   5    5.32    0.80
 -10 -17   5    5.29    0.82
  10 -17  -5    4.28    0.97
  10  17  -5    4.05    0.95
  -9 -17   5   10.66    1.00
  -9 -17   5   10.53    1.00
   9 -17  -5   11.43    1.21
   9  17  -5   11.22    1.24
   8 -17  -5   63.17    2.50
  -8 -17   5   57.74    2.24
  -8 -17   5   61.91    2.28
  -7 -17   5  111.87    3.58
  -7 -17   5  110.53    3.52
   7 -17  -5  118.36    3.79
  -6 -17   5   30.82    1.39
  -6 -17   5   32.19    1.36
   6 -17  -5   29.13    1.51
   5 -17  -5    1.78    0.55
  -5 -17   5    1.68    0.43
  -5 -17   5    1.54    0.36
   4 -17  -5   30.24    1.41
  -4 -17   5   30.28    1.23
  -4 -17   5   29.84    1.18
   4  17  -5   29.53    1.42
  -3 -17   5  105.29    3.09
   3 -17  -5  103.29    3.12
   3 -17  -5  102.10    3.23
  -3 -17   5  101.89    2.97
   3  17  -5  102.44    3.15
   3  17  -5  100.77    3.33
   2 -17  -5   10.93    0.80
  -2 -17   5    8.89    0.65
  -2 -17   5    9.53    0.54
   2 -17  -5   10.24    0.58
   2  17  -5    9.30    0.65
   1 -17  -5   34.24    1.28
   1 -17  -5   35.57    1.41
  -1 -17   5   34.59    1.28
   0 -17   5    9.69    0.63
   0 -17  -5   10.28    0.71
   0 -17  -5    8.70    0.54
   1 -17   5    0.90    0.31
  -1 -17  -5    1.07    0.27
  -1 -17  -5    0.88    0.33
  -2 -17  -5    2.71    0.43
   2 -17   5    2.07    0.35
  -2 -17  -5    1.95    0.34
  -3 -17  -5    1.45    0.36
  -3 -17  -5    1.54    0.39
   3 -17   5    1.66    0.34
  -4 -17  -5   19.15    0.99
  -4 -17  -5   17.19    0.97
  -5 -17  -5   54.50    2.00
  -5 -17  -5   58.87    2.03
  -6 -17  -5   85.96    2.81
  -6 -17  -5   88.31    2.89
  -7 -17  -5   61.04    2.31
  -8 -17  -5    7.38    0.89
  -9 -17  -5    0.72    0.58
 -10 -18   5   -0.48    0.51
 -10 -18   5   -0.33    0.53
  10 -18  -5   -0.18    0.69
  10  18  -5   -0.50    0.71
   9 -18  -5    4.56    0.92
  -9 -18   5    3.76    0.73
  -9 -18   5    3.49    0.70
   9  18  -5    2.91    0.86
  -8 -18   5    1.43    0.51
   8 -18  -5    1.74    0.68
  -8 -18   5    0.87    0.51
   7 -18  -5   18.21    1.28
  -7 -18   5   17.26    1.07
  -7 -18   5   18.31    1.12
   6 -18  -5   32.85    1.60
  -6 -18   5   35.00    1.46
  -6 -18   5   36.01    1.52
  -5 -18   5   78.93    2.50
   5 -18  -5   78.63    2.73
  -5 -18   5   77.60    2.54
  -4 -18   5   72.92    2.25
   4 -18  -5   73.36    2.50
  -4 -18   5   70.34    2.33
   4  18  -5   67.61    2.56
  -3 -18   5   14.10    0.79
   3 -18  -5   13.73    0.89
  -3 -18   5   14.19    0.73
   3 -18  -5   13.76    0.70
   3  18  -5   12.71    0.86
   3  18  -5   12.87    0.88
  -2 -18   5    1.15    0.35
   2 -18  -5    1.16    0.28
   2 -18  -5    2.05    0.45
   2  18  -5    1.46    0.37
   1 -18  -5    0.26    0.26
   1 -18  -5    0.45    0.31
  -1 -18   5    0.32    0.29
   0 -18   5    2.25    0.39
   0 -18  -5    2.27    0.31
   0 -18  -5    1.91    0.38
  -1 -18  -5    5.97    0.57
  -1 -18  -5    5.86    0.48
   1 -18   5    6.91    0.57
  -2 -18  -5    0.54    0.31
   2 -18   5    0.84    0.32
  -2 -18  -5    0.79    0.28
   3 -18   5   24.49    1.02
  -3 -18  -5   23.02    1.12
  -3 -18  -5   24.78    1.09
  -4 -18  -5   18.25    1.00
  -4 -18  -5   17.92    0.99
  -5 -18  -5    0.47    0.40
  -5 -18  -5    1.65    0.45
  -6 -18  -5    8.03    0.77
  -6 -18  -5    8.69    0.83
  -7 -18  -5    7.95    0.84
  -8 -18  -5   18.31    1.27
  -9 -18  -5    8.73    1.01
 -10 -19   5    2.83    0.69
 -10 -19   5    2.01    0.70
  10 -19  -5    1.78    0.83
  10  19  -5    1.41    0.86
  -9 -19   5   16.46    1.15
   9 -19  -5   19.95    1.56
  -9 -19   5   19.53    1.24
   9  19  -5   15.86    1.52
  -8 -19   5   37.30    1.72
  -8 -19   5   39.91    1.76
   8 -19  -5   41.02    1.96
  -7 -19   5   35.80    1.54
  -7 -19   5   35.85    1.64
   7 -19  -5   35.42    1.78
  -6 -19   5   19.13    1.12
   6 -19  -5   21.51    1.32
  -6 -19   5   17.77    1.05
  -5 -19   5    0.31    0.32
   5 -19  -5   -0.80    0.45
  -5 -19   5   -0.06    0.36
  -4 -19   5   41.19    1.50
  -4 -19   5   41.23    1.61
   4 -19  -5   43.00    1.77
   4  19  -5   40.46    1.78
  -3 -19   5    0.09    0.33
   3 -19  -5    0.48    0.38
  -3 -19   5    0.20    0.27
   3  19  -5    0.33    0.35
   3  19  -5    0.63    0.38
   2 -19  -5    4.14    0.43
  -2 -19   5    4.47    0.52
   2 -19  -5    4.53    0.58
  -1 -19   5    7.61    0.62
   1 -19  -5    7.03    0.66
   1 -19  -5    6.96    0.53
   0 -19  -5    3.73    0.50
   0 -19   5    4.31    0.50
  -1 -19  -5    0.85    0.32
   1 -19   5    0.62    0.32
  -1 -19  -5    0.39    0.24
  -2 -19  -5    8.07    0.61
   2 -19   5    7.81    0.63
  -2 -19  -5    8.54    0.71
  -3 -19  -5   21.32    1.08
  -3 -19  -5   20.10    1.00
  -4 -19  -5   16.85    1.00
  -4 -19  -5   17.85    0.99
  -5 -19  -5   56.04    1.98
  -5 -19  -5   49.75    1.94
  -6 -19  -5   49.09    1.84
  -6 -19  -5   42.90    1.81
  -7 -19  -5   31.08    1.51
  -8 -19  -5    4.70    0.78
  -9 -19  -5   -0.38    0.56
 -10 -20   5    2.64    0.72
 -10 -20   5    3.05    0.79
  10 -20  -5    3.63    0.98
  10  20  -5    3.85    0.99
  -9 -20   5    2.55    0.67
   9 -20  -5    1.48    0.81
  -9 -20   5    3.46    0.73
   9  20  -5    2.70    0.85
  -8 -20   5    0.46    0.50
  -8 -20   5    0.78    0.56
   8 -20  -5    1.46    0.72
  -7 -20   5    6.05    0.73
  -7 -20   5    5.98    0.74
   7 -20  -5    4.98    0.86
   6 -20  -5   20.29    1.33
  -6 -20   5   20.71    1.12
  -6 -20   5   19.65    1.10
  -5 -20   5   31.20    1.31
  -5 -20   5   30.10    1.35
   5 -20  -5   31.98    1.53
  -4 -20   5   96.25    3.10
  -4 -20   5   99.06    2.98
   4 -20  -5  102.42    3.29
   4  20  -5   99.76    3.21
   4  20  -5   96.86    3.39
  -3 -20   5   21.03    1.08
   3 -20  -5   22.92    1.18
  -2 -20   5   29.91    1.25
   2 -20  -5   31.08    1.40
   2 -20  -5   31.94    1.22
  -1 -20   5    4.33    0.51
   1 -20  -5    4.94    0.58
   0 -20   5    9.78    0.66
   0 -20  -5    8.71    0.73
  -1 -20  -5    1.27    0.39
   1 -20   5    1.20    0.36
  -1 -20  -5    1.29    0.30
  -2 -20  -5    4.55    0.55
  -2 -20  -5    4.24    0.47
   2 -20   5    5.15    0.54
  -3 -20  -5    0.48    0.35
  -3 -20  -5    0.34    0.31
  -4 -20  -5    0.74    0.39
  -4 -20  -5    1.40    0.42
  -5 -20  -5    0.74    0.41
  -5 -20  -5    0.20    0.40
  -6 -20  -5    0.94    0.48
  -6 -20  -5    1.00    0.48
  -7 -20  -5   11.97    1.04
  -8 -20  -5   14.24    1.20
  -9 -20  -5    5.00    0.85
  -9 -21   5    8.04    0.91
   9 -21  -5   10.45    1.23
  -9 -21   5    9.46    1.03
   9  21  -5   10.57    1.26
   8 -21  -5   24.87    1.57
  -8 -21   5   15.97    1.12
  -8 -21   5   19.97    1.27
  -7 -21   5    7.72    0.81
   7 -21  -5    6.63    0.95
  -7 -21   5    7.40    0.87
  -6 -21   5    2.59    0.59
  -6 -21   5    3.37    0.53
   6 -21  -5    3.63    0.71
   5 -21  -5    0.80    0.49
  -5 -21   5    0.00    0.34
  -5 -21   5    0.32    0.43
   4 -21  -5    0.24    0.50
  -4 -21   5    1.11    0.36
  -4 -21   5    0.74    0.43
   4  21  -5    0.35    0.43
  -3 -21   5    8.24    0.72
   3 -21  -5    6.99    0.79
  -2 -21   5   12.43    0.84
   2 -21  -5   13.42    0.91
  -1 -21   5    0.35    0.34
   1 -21  -5    0.54    0.35
   0 -21   5   12.89    0.81
   0 -21  -5   12.64    0.83
   1 -21   5   26.01    1.16
  -1 -21  -5   27.93    1.25
  -2 -21  -5    0.51    0.31
  -2 -21  -5    0.24    0.35
   2 -21   5    0.06    0.33
  -3 -21  -5   14.85    0.90
  -3 -21  -5   17.14    1.02
  -4 -21  -5   16.97    0.98
  -4 -21  -5   12.88    0.99
  -5 -21  -5   19.63    1.17
  -5 -21  -5   21.24    1.13
  -6 -21  -5   34.80    1.60
  -6 -21  -5   39.05    1.67
  -7 -21  -5   12.18    1.08
  -8 -21  -5    0.69    0.60
   9 -22  -5   10.45    1.25
  -9 -22   5   11.21    1.13
  -9 -22   5   11.33    1.05
   9  22  -5   11.18    1.36
  -8 -22   5   14.71    1.15
   8 -22  -5   13.84    1.34
  -8 -22   5   14.35    1.21
   8  22  -5   16.97    1.48
  -7 -22   5   11.67    1.04
   7 -22  -5   10.58    1.14
  -7 -22   5    9.62    0.90
  -6 -22   5    7.55    0.75
  -6 -22   5    8.65    0.88
   6 -22  -5    7.12    0.93
   5 -22  -5    0.42    0.50
  -5 -22   5    1.00    0.48
  -5 -22   5    0.56    0.38
  -4 -22   5   48.54    1.88
   4 -22  -5   49.58    2.04
   3 -22  -5   78.74    2.71
  -3 -22   5   74.66    2.55
  -2 -22   5   12.18    0.85
   2 -22  -5   11.61    0.95
   1 -22  -5   22.87    1.13
  -1 -22   5   21.40    1.06
   0 -22   5   37.89    1.50
   0 -22  -5   38.81    1.57
  -1 -22  -5   20.02    1.07
   1 -22   5   23.40    1.08
   2 -22   5   33.29    1.35
  -2 -22  -5   35.19    1.47
  -2 -22  -5   31.76    1.29
  -3 -22  -5    0.11    0.33
  -3 -22  -5    0.46    0.37
  -4 -22  -5    0.34    0.42
  -4 -22  -5   -0.03    0.37
  -5 -22  -5    0.08    0.43
  -5 -22  -5    0.86    0.42
  -6 -22  -5    0.78    0.51
  -6 -22  -5    1.12    0.51
  -7 -22  -5    3.85    0.73
  -8 -22  -5   -0.02    0.54
  -9 -23   5    0.73    0.59
   9 -23  -5    1.45    0.83
  -9 -23   5    1.22    0.62
   9  23  -5    2.02    0.87
   8 -23  -5    1.74    0.78
  -8 -23   5    2.38    0.64
  -8 -23   5    1.77    0.68
   8  23  -5    2.29    0.82
  -7 -23   5    0.15    0.46
   7 -23  -5   -0.02    0.64
  -7 -23   5   -0.18    0.47
   7  23  -5   -0.73    0.53
   6 -23  -5    9.16    1.04
  -6 -23   5   10.44    0.85
  -6 -23   5   10.57    0.98
   6  23  -5    8.86    0.99
  -5 -23   5    2.19    0.53
   5 -23  -5    1.26    0.58
   4 -23  -5    3.12    0.68
  -4 -23   5    3.24    0.57
  -3 -23   5    0.64    0.38
   3 -23  -5   -0.15    0.46
   2 -23  -5   29.76    1.43
  -2 -23   5   27.46    1.29
   1 -23  -5    6.27    0.71
  -1 -23   5    6.36    0.68
   0 -23  -5   34.89    1.49
   0 -23   5   32.96    1.41
  -1 -23  -5   23.86    1.21
   1 -23   5   24.75    1.16
   2 -23   5   53.97    1.96
  -2 -23  -5   56.31    2.05
  -3 -23  -5   38.57    1.65
  -3 -23  -5   39.01    1.52
  -4 -23  -5    7.78    0.81
  -4 -23  -5    9.64    0.81
  -5 -23  -5    5.90    0.76
  -5 -23  -5    4.71    0.66
  -6 -23  -5   14.62    1.08
  -6 -23  -5   13.73    1.09
  -7 -23  -5    2.07    0.65
  -8 -23  -5    1.14    0.63
  -9 -24   5    4.21    0.77
  -9 -24   5    4.11    0.85
   9 -24  -5    2.89    0.93
   9  24  -5    2.50    0.95
   8 -24  -5   13.28    1.33
  -8 -24   5   13.09    1.11
  -8 -24   5   15.02    1.28
   8  24  -5   12.10    1.35
  -7 -24   5   11.75    1.13
  -7 -24   5   14.08    1.07
   7 -24  -5   17.06    1.42
   7  24  -5   12.60    1.27
  -6 -24   5   -0.31    0.39
   6 -24  -5   -0.54    0.51
  -6 -24   5    0.06    0.51
   6  24  -5    0.15    0.52
   5 -24  -5    0.29    0.56
  -5 -24   5    0.28    0.42
  -4 -24   5   36.40    1.59
   4 -24  -5   32.50    1.68
   3 -24  -5   36.94    1.64
  -3 -24   5   32.93    1.47
  -2 -24   5   36.73    1.58
   2 -24  -5   41.29    1.73
  -1 -24   5   38.03    1.57
   1 -24  -5   37.98    1.62
   0 -24   5   45.98    1.77
   0 -24  -5   47.67    1.81
   1 -24   5   29.19    1.33
  -1 -24  -5   31.69    1.42
   2 -24   5   11.22    0.86
  -2 -24  -5   11.10    0.92
  -3 -24  -5    1.99    0.46
  -3 -24  -5    1.81    0.55
  -4 -24  -5    6.40    0.77
  -4 -24  -5    4.71    0.62
  -5 -24  -5    0.56    0.49
  -5 -24  -5    1.06    0.50
  -6 -24  -5   -0.29    0.50
  -6 -24  -5    1.33    0.57
  -7 -24  -5   -0.25    0.54
  -8 -24  -5    2.42    0.71
  -8 -25   5   -0.30    0.51
  -8 -25   5    0.64    0.63
   8 -25  -5   -0.13    0.72
   8  25  -5    0.37    0.71
  -7 -25   5   15.26    1.27
   7 -25  -5   15.25    1.38
  -7 -25   5   13.59    1.06
   7  25  -5   14.07    1.35
  -6 -25   5    7.08    0.85
   6 -25  -5    6.35    0.99
   5 -25  -5    0.65    0.63
  -5 -25   5    0.93    0.51
  -4 -25   5   -0.10    0.43
   4 -25  -5    0.02    0.53
  -3 -25   5    5.77    0.69
   3 -25  -5    4.20    0.75
  -2 -25   5    6.70    0.74
   2 -25  -5    6.11    0.77
  -1 -25   5    0.86    0.46
   1 -25  -5    1.03    0.46
   0 -25  -5   42.70    1.76
   0 -25   5   43.08    1.72
   1 -25   5   45.99    1.74
  -1 -25  -5   41.38    1.76
   2 -25   5   80.32    2.64
  -2 -25  -5   79.48    2.72
  -3 -25  -5   31.04    1.49
  -4 -25  -5   15.80    1.11
  -4 -25  -5   17.72    1.08
  -5 -25  -5    4.58    0.69
  -6 -25  -5    0.89    0.58
  -6 -25  -5    0.57    0.54
  -7 -25  -5   -0.07    0.54
   8 -26  -5    5.28    1.05
  -8 -26   5    7.94    1.08
  -8 -26   5    7.26    0.90
   8  26  -5    5.97    1.05
   7 -26  -5    7.52    1.08
  -7 -26   5    4.82    0.87
  -6 -26   5    1.24    0.62
   6 -26  -5    1.64    0.74
  -5 -26   5   -0.18    0.48
   5 -26  -5    0.29    0.56
   4 -26  -5    4.50    0.83
  -4 -26   5    4.34    0.68
  -3 -26   5   18.46    1.09
   3 -26  -5   17.42    1.24
   2 -26  -5   22.25    1.29
  -2 -26   5   20.49    1.13
  -1 -26   5   45.98    1.79
   1 -26  -5   44.94    1.87
   0 -26   5   35.93    1.56
   0 -26  -5   35.95    1.60
   1 -26   5   25.56    1.27
  -1 -26  -5   23.62    1.25
   2 -26   5    0.21    0.47
  -2 -26  -5    0.21    0.46
  -3 -26  -5   10.55    0.96
  -4 -26  -5   13.01    0.98
  -4 -26  -5   13.15    1.08
  -5 -26  -5    9.04    0.89
  -5 -26  -5    8.41    0.93
  -6 -26  -5    1.36    0.61
  -6 -26  -5   -0.44    0.47
  -7 -26  -5    2.05    0.65
  -8 -27   5   -0.37    0.65
   8 -27  -5    1.23    0.81
  -8 -27   5    0.02    0.54
   8  27  -5   -0.06    0.71
  -7 -27   5    3.60    0.82
   7 -27  -5    5.07    1.01
   6 -27  -5    5.45    0.92
  -6 -27   5    5.67    0.82
  -5 -27   5   -0.17    0.43
   5 -27  -5    0.97    0.68
  -4 -27   5    7.07    0.82
   4 -27  -5    8.58    0.97
   3 -27  -5    7.01    0.91
  -3 -27   5    8.26    0.84
   2 -27  -5    7.85    0.88
  -2 -27   5    8.78    0.85
   1 -27  -5    1.00    0.49
  -1 -27   5    1.17    0.52
   0 -27   5   20.13    1.17
   0 -27  -5   21.56    1.24
   1 -27   5   45.29    1.82
  -1 -27  -5   47.55    1.89
  -2 -27  -5   54.82    2.14
   2 -27   5   54.16    2.04
  -3 -27  -5   17.40    1.16
  -4 -27  -5    7.27    0.85
  -5 -27  -5    1.91    0.58
  -5 -27  -5    1.28    0.57
  -6 -27  -5    0.17    0.53
  -6 -27  -5   -0.59    0.52
  -7 -27  -5    0.79    0.61
  -7 -27  -5   -0.60    0.58
  -7 -28   5   -0.33    0.60
   7 -28  -5   -0.37    0.70
   6 -28  -5    0.65    0.72
  -6 -28   5    0.72    0.59
  -5 -28   5   -0.40    0.44
   5 -28  -5    0.12    0.59
  -4 -28   5   -0.09    0.44
   4 -28  -5    0.81    0.63
  -3 -28   5    0.87    0.54
   3 -28  -5    1.19    0.60
   2 -28  -5   20.18    1.28
  -2 -28   5   20.06    1.15
   1 -28  -5   40.56    1.81
  -1 -28   5   42.68    1.78
   0 -28  -5   26.01    1.40
   0 -28   5   27.32    1.37
   1 -28   5    8.17    0.85
  -1 -28  -5    9.30    0.93
   2 -28   5    0.24    0.48
  -2 -28  -5    0.68    0.52
  -3 -28  -5    4.88    0.75
  -4 -28  -5    9.75    0.97
  -5 -28  -5    2.74    0.68
  -6 -28  -5    0.19    0.55
  -6 -28  -5    0.57    0.59
   7 -29  -5    1.00    0.76
  -7 -29   5   -0.53    0.59
  -6 -29   5   -0.04    0.59
   6 -29  -5    0.27    0.66
  -5 -29   5    1.61    0.59
   5 -29  -5    0.46    0.68
  -4 -29   5    0.44    0.52
   4 -29  -5    0.10    0.62
  -3 -29   5    3.33    0.69
   3 -29  -5    3.22    0.75
   2 -29  -5    3.55    0.70
  -2 -29   5    5.43    0.75
  -1 -29   5    2.11    0.60
   1 -29  -5    1.64    0.57
   0 -29  -5   25.36    1.35
   0 -29   5   24.66    1.33
   1 -29   5   32.79    1.55
  -1 -29  -5   34.13    1.62
  -2 -29  -5   35.99    1.69
  -3 -29  -5   14.05    1.14
  -4 -29  -5    1.78    0.61
  -5 -29  -5    2.19    0.62
  -6 -29  -5    1.19    0.62
   6 -30  -5   -0.16    0.73
  -6 -30   5   -0.37    0.57
  -5 -30   5    1.12    0.58
   5 -30  -5    0.36    0.68
  -4 -30   5    0.46    0.56
   4 -30  -5   -0.58    0.57
   3 -30  -5    0.03    0.57
  -3 -30   5    0.32    0.54
  -2 -30   5   30.83    1.54
   2 -30  -5   30.77    1.62
   1 -30  -5   19.90    1.29
  -1 -30   5   18.71    1.21
   0 -30  -5   13.87    1.13
   0 -30   5   14.85    1.08
   1 -30   5    4.48    0.72
  -1 -30  -5    3.18    0.70
  -2 -30  -5    0.95    0.55
   2 -30   5    0.80    0.53
  -3 -30  -5    1.14    0.59
  -4 -30  -5    1.31    0.59
  -5 -30  -5    0.47    0.57
   5 -31  -5    1.39    0.76
  -5 -31   5    2.02    0.67
   4 -31  -5    1.62    0.73
  -4 -31   5    1.17    0.57
  -3 -31   5    0.70    0.58
   3 -31  -5    1.07    0.64
   2 -31  -5    7.64    0.92
  -2 -31   5    6.23    0.81
   1 -31  -5    6.95    0.87
  -1 -31   5    7.80    0.89
   0 -31  -5    6.84    0.87
   0 -31   5    4.83    0.77
   1 -31   5    7.31    0.86
  -1 -31  -5    6.41    0.85
   2 -31   5    3.04    0.71
  -2 -31  -5    2.57    0.66
  -3 -31  -5    6.15    0.85
  -4 -31  -5    0.04    0.47
   5 -32  -5    5.87    0.98
  -5 -32   5    6.23    0.94
  -4 -32   5    3.39    0.77
   4 -32  -5    2.93    0.83
   3 -32  -5    1.11    0.68
  -3 -32   5    1.07    0.62
  -2 -32   5    2.28    0.63
   2 -32  -5    2.12    0.66
   1 -32  -5    9.75    1.03
  -1 -32   5   12.14    1.08
   0 -32  -5    0.37    0.57
   0 -32   5    1.55    0.62
   1 -32   5   -0.50    0.51
  -1 -32  -5   -0.17    0.48
  -2 -32  -5   -0.20    0.53
   2 -32   5    1.38    0.60
  -3 -32  -5    1.75    0.63
  -4 -32  -5    0.88    0.56
  -4 -33   5    0.70    0.59
   4 -33  -5   -0.16    0.66
  -3 -33   5    0.38    0.60
   3 -33  -5   -0.62    0.59
  -2 -33   5    2.11    0.66
   2 -33  -5    2.29    0.74
   1 -33  -5    0.26    0.58
  -1 -33   5    0.77    0.59
   0 -33   5    0.85    0.61
   0 -33  -5    0.61    0.61
  -1 -33  -5    0.21    0.56
   1 -33   5   -0.57    0.50
  -2 -33  -5    0.67    0.61
   2 -33   5    0.46    0.58
  -3 -33  -5   -0.30    0.54
   3 -34  -5   -0.87    0.55
  -3 -34   5    0.84    0.63
   2 -34  -5    0.29    0.58
  -2 -34   5    1.12    0.65
   1 -34  -5    0.17    0.56
  -1 -34   5    0.29    0.59
   0 -34  -5    7.26    0.97
   0 -34   5    8.75    0.99
  -1 -34  -5    2.25    0.71
   1 -34   5    1.42    0.65
  -2 -34  -5    2.02    0.70
   2 -34   5    1.47    0.67
  12   0  -6    6.73    1.11
 -12   0   6    8.33    0.93
  11   0  -6    7.21    1.06
 -11   0   6    7.79    0.84
  10   0  -6    5.54    0.90
 -10   0   6    6.13    0.73
   9   0  -6    1.55    0.59
  -9   0   6    1.55    0.46
   8   0  -6    1.09    0.45
  -8   0   6    1.85    0.39
  -7   0   6   13.23    0.50
   7   0  -6   11.78    0.93
  -7   0   6   14.97    0.81
   7   0  -6   14.50    0.99
  -6   0   6  202.33    5.62
   6   0  -6  198.53    6.17
  -6   0   6  210.94    5.68
  -6   0   6  211.39    5.42
   6   0  -6  202.85    5.84
  -5   0   6  331.56    9.03
  -5   0   6  333.06    8.57
   5   0  -6  333.24    9.41
   5   0  -6  316.98    8.89
  -5   0   6  328.60    8.76
  -5   0   6  325.16    8.71
  -4   0   6  178.89    4.84
   4   0  -6  168.90    4.87
   4   0  -6  174.42    5.17
  -4   0   6  172.15    4.73
  -4   0   6  177.30    4.65
  -3   0   6   80.97    2.22
  -3   0   6   79.36    2.52
   3   0  -6   78.02    2.52
  -2   0   6   35.45    1.08
   2   0  -6   34.93    1.25
  -2   0   6   33.96    1.24
   1   0  -6    6.98    0.36
  -1   0   6    7.60    0.37
  -1   0   6    7.89    0.46
   1   0  -6    7.50    0.44
  -1   0   6    7.41    0.32
   0   0   6   56.15    1.69
   0   0   6   55.65    1.74
   0   0   6   55.22    1.62
   0   0  -6   53.69    1.60
   0   0  -6   56.33    1.72
   1   0   6  178.75    5.12
   1   0   6  179.43    4.83
   1   0   6  179.11    5.08
  -1   0  -6  188.20    5.08
  -1   0  -6  178.43    5.12
   2   0   6    0.39    0.16
  -2   0  -6    0.11    0.20
  -2   0  -6    0.00    0.14
   2   0   6   -0.14    0.12
   2   0   6    0.00    0.19
   3   0   6    3.12    0.40
   3   0   6    2.81    0.30
   3   0   6    3.19    0.28
  -3   0  -6    2.63    0.30
  -3   0  -6    3.19    0.27
  -4   0  -6  157.96    4.46
  -4   0  -6  168.56    4.37
   4   0   6  157.33    4.87
  -5   0  -6    8.00    0.56
  -6   0  -6    0.44    0.30
  -7   0  -6   33.17    1.39
  -8   0  -6   70.95    2.44
  -9   0  -6   84.11    2.85
  12  -1  -6    0.35    0.71
 -12  -1   6    0.83    0.59
  12   1  -6   -0.38    0.69
 -12   1   6   -0.30    0.51
  11  -1  -6   -0.22    0.59
 -11  -1   6   -0.17    0.46
  11   1  -6    0.74    0.68
 -11   1   6    0.21    0.48
  10  -1  -6    4.33    0.84
 -10   1   6    4.67    0.65
  10   1  -6    6.60    0.96
  -9  -1   6    9.01    0.77
   9  -1  -6   10.19    0.99
   9   1  -6    7.62    0.91
  -9   1   6    8.61    0.74
  -8  -1   6    2.12    0.16
  -8  -1   6    1.95    0.43
   8  -1  -6    2.35    0.58
  -8   1   6    2.28    0.44
   8   1  -6    2.53    0.60
  -7  -1   6  121.53    3.57
   7  -1  -6  120.26    3.76
   7  -1  -6  122.52    4.00
  -7  -1   6  118.67    3.52
  -7  -1   6  121.75    3.24
  -7   1   6  121.91    3.52
   7   1  -6  120.72    3.78
  -7   1   6  120.09    3.20
   7   1  -6  119.34    4.00
  -6  -1   6  134.54    3.62
   6  -1  -6  133.48    4.02
  -6  -1   6  138.59    3.88
  -6  -1   6  134.74    3.83
   6  -1  -6  137.12    4.27
  -6   1   6  137.55    3.61
  -6   1   6  132.49    3.81
   6   1  -6  130.94    4.03
   6   1  -6  132.28    4.27
  -5  -1   6   53.19    1.66
  -5  -1   6   53.13    1.66
  -5  -1   6   50.55    1.50
   5  -1  -6   51.17    1.77
   5  -1  -6   50.57    1.90
  -5  -1   6   50.02    1.68
  -5   1   6   51.87    1.62
  -5   1   6   50.61    1.49
   5   1  -6   52.04    1.82
  -5   1   6   53.02    1.62
   5   1  -6   50.35    1.91
  -4  -1   6   11.85    0.50
   4  -1  -6   10.83    0.64
   4  -1  -6   12.47    0.70
  -4  -1   6   11.40    0.57
  -4  -1   6   11.38    0.48
  -4   1   6   11.86    0.47
   4   1  -6   12.43    0.71
  -4   1   6   10.95    0.56
  -4   1   6   11.77    0.48
   4   1  -6   11.01    0.68
  -3  -1   6   42.60    1.29
  -3  -1   6   43.92    1.54
   3  -1  -6   41.69    1.52
  -3   1   6   43.77    1.53
   3   1  -6   44.51    1.54
  -3   1   6   43.29    1.29
  -2  -1   6  131.22    3.91
   2  -1  -6  134.54    3.92
  -2  -1   6  131.93    3.59
  -2   1   6  132.17    3.91
  -2   1   6  133.80    3.60
   2   1  -6  136.17    3.92
  -1  -1   6  108.51    2.95
  -1  -1   6  104.20    3.16
   1  -1  -6  107.86    3.17
   1  -1  -6  113.13    2.95
  -1   1   6  105.84    3.17
   1   1  -6  105.48    2.94
   1   1  -6  105.85    3.16
  -1   1   6  108.80    2.95
  -1   1   6  108.89    2.98
   0  -1   6    3.87    0.30
   0  -1  -6    3.67    0.29
   0  -1   6    3.80    0.30
   0  -1  -6    3.34    0.30
   0  -1   6    3.23    0.27
   0  -1  -6    3.48    0.27
   0   1   6    3.46    0.32
   0   1   6    3.92    0.29
   0   1  -6    3.82    0.29
   0   1   6    3.85    0.28
   0   1  -6    2.97    0.25
   1  -1   6    5.17    0.34
   1  -1   6    5.08    0.32
  -1  -1  -6    5.52    0.39
  -1  -1  -6    5.51    0.35
   1  -1   6    5.07    0.41
  -1   1  -6    5.44    0.32
   1   1   6    5.17    0.37
   1   1   6    5.75    0.36
   1   1   6    5.26    0.35
   2  -1   6    0.37    0.22
   2  -1   6    0.43    0.17
   2  -1   6    0.40    0.16
  -2  -1  -6   -0.06    0.14
  -2  -1  -6    0.43    0.22
   2   1   6    0.58    0.18
   2   1   6    0.31    0.17
  -2   1  -6    0.59    0.23
  -2   1  -6    0.49    0.15
   2   1   6    0.34    0.22
  -3  -1  -6    0.06    0.17
   3  -1   6   -0.02    0.14
   3  -1   6    0.25    0.23
   3  -1   6    0.36    0.18
  -3  -1  -6    0.23    0.15
  -3   1  -6    0.06    0.14
   3   1   6    0.24    0.15
   3   1   6    0.51    0.20
   3   1   6    0.18    0.23
   4  -1   6   12.11    0.78
  -4  -1  -6   13.08    0.57
  -4  -1  -6   13.19    0.69
  -4   1  -6   13.40    0.67
  -4   1  -6   13.04    0.56
   5  -1   6   43.34    1.81
  -5  -1  -6   45.87    1.58
  -5   1  -6   46.39    1.55
  -6  -1  -6   91.85    2.80
  -6   1  -6   88.94    2.76
  -7  -1  -6  104.76    3.28
  -7   1  -6  109.00    3.27
  -8  -1  -6   28.48    1.33
  -8   1  -6   30.27    1.36
  -9  -1  -6    5.19    0.72
  -9   1  -6    6.78    0.76
 -10  -1  -6    1.43    0.57
  12  -2  -6   11.58    1.31
 -12  -2   6   12.39    1.10
  12   2  -6   12.48    1.43
 -12   2   6   11.77    1.04
 -11  -2   6    0.51    0.52
  11  -2  -6    1.58    0.70
  11   2  -6    0.58    0.63
 -11   2   6    0.70    0.51
 -10  -2   6   -0.17    0.43
  10  -2  -6   -0.07    0.47
 -10   2   6    1.05    0.46
  10   2  -6    0.16    0.60
  -9  -2   6   -0.63    0.36
   9  -2  -6    0.10    0.48
   9   2  -6    0.72    0.53
  -9   2   6   -0.20    0.36
  -8  -2   6    0.22    0.35
   8  -2  -6    0.88    0.46
  -8  -2   6   -0.20    0.34
  -8  -2   6    0.63    0.16
   8   2  -6    0.23    0.44
  -8   2   6    0.30    0.33
  -7  -2   6   19.85    0.96
   7  -2  -6   18.80    1.09
   7  -2  -6   16.09    1.06
  -7  -2   6   19.10    0.95
  -7  -2   6   18.89    0.66
  -7   2   6   18.63    0.90
   7   2  -6   20.69    1.18
   7   2  -6   18.36    1.12
  -6  -2   6  194.94    5.38
   6  -2  -6  192.04    5.84
   6  -2  -6  187.31    5.50
  -6  -2   6  198.76    5.36
  -6  -2   6  193.36    5.14
   6   2  -6  192.02    5.88
  -6   2   6  195.83    5.10
  -6   2   6  188.77    5.30
   6   2  -6  198.68    5.58
  -5  -2   6  244.97    6.59
   5  -2  -6  235.03    7.11
  -5  -2   6  244.15    6.63
   5  -2  -6  234.11    6.72
  -5  -2   6  250.72    6.46
  -5  -2   6  252.81    6.84
   5   2  -6  238.82    6.78
   5   2  -6  243.04    7.17
  -5   2   6  249.43    6.57
  -5   2   6  251.48    6.43
   4  -2  -6  129.39    3.80
  -4  -2   6  134.50    3.70
   4  -2  -6  131.58    4.06
  -4  -2   6  136.18    3.62
  -4   2   6  135.07    3.68
  -4   2   6  134.73    3.61
   4   2  -6  134.01    3.86
   4   2  -6  135.66    4.09
   3  -2  -6   60.67    2.03
  -3  -2   6   61.21    2.03
  -3  -2   6   60.92    1.76
   3   2  -6   62.41    2.05
  -3   2   6   61.64    1.76
  -3   2   6   63.88    2.05
  -2  -2   6   46.27    1.37
   2  -2  -6   45.15    1.55
  -2  -2   6   44.83    1.55
  -2   2   6   45.35    1.55
  -2   2   6   46.12    1.37
   2   2  -6   48.95    1.57
   1  -2  -6    1.88    0.21
  -1  -2   6    1.52    0.24
   1  -2  -6    1.58    0.26
   1  -2  -6    1.80    0.16
  -1  -2   6    1.48    0.20
   1   2  -6    2.28    0.27
  -1   2   6    1.61    0.21
  -1   2   6    1.70    0.26
   0  -2  -6   69.10    2.06
   0  -2  -6   68.23    2.01
   0  -2   6   68.66    1.93
   0  -2   6   66.33    2.04
   0  -2  -6   69.21    1.94
   0   2  -6   70.30    2.05
   0   2   6   65.94    1.94
   0   2   6   65.94    2.08
   1  -2   6    1.29    0.20
  -1  -2  -6    1.23    0.23
   1  -2   6    1.39    0.20
   1  -2   6    1.23    0.24
  -1  -2  -6    0.59    0.14
  -1  -2  -6    1.72    0.23
   1   2   6    1.25    0.21
  -1   2  -6    1.62    0.19
   1   2   6    1.26    0.21
  -2  -2  -6    6.65    0.36
   2  -2   6    5.43    0.47
   2  -2   6    6.02    0.35
   2  -2   6    6.49    0.36
  -2  -2  -6    6.11    0.46
   2   2   6    5.64    0.35
   2   2   6    6.51    0.39
  -2   2  -6    5.55    0.34
   3  -2   6   25.58    0.86
   3  -2   6   24.99    0.88
  -3  -2  -6   24.49    0.85
   3  -2   6   22.25    1.05
  -3  -2  -6   24.37    0.93
   3   2   6   24.27    0.86
   4  -2   6   17.70    0.97
  -4  -2  -6   18.61    0.81
  -4  -2  -6   18.36    0.71
  -4   2  -6   18.34    0.78
   5  -2   6   15.04    0.94
  -5  -2  -6   15.15    0.78
  -5   2  -6   15.48    0.77
  -6  -2  -6    2.00    0.39
  -6   2  -6    3.09    0.42
  -7  -2  -6   28.03    1.28
  -7   2  -6   27.41    1.21
  -8  -2  -6   30.66    1.40
  -8   2  -6   31.68    1.39
  -9  -2  -6   29.12    1.48
 -10  -2  -6   10.51    1.01
 -11  -2  -6    4.06    0.78
 -12  -3   6    1.82    0.65
  12   3  -6    1.67    0.85
  11  -3  -6    7.38    1.03
 -11  -3   6    8.66    0.91
  11   3  -6    9.96    1.24
 -10  -3   6   -0.39    0.43
  10  -3  -6    0.40    0.54
 -10   3   6    0.45    0.42
  10   3  -6   -0.09    0.57
   9  -3  -6    9.37    0.98
  -9  -3   6    8.66    0.81
  -9  -3   6   11.84    0.90
  -9   3   6   10.09    0.78
   9   3  -6   10.11    1.07
   8  -3  -6    5.86    0.73
  -8  -3   6    4.00    0.55
  -8  -3   6    4.66    0.57
  -8  -3   6    4.63    0.31
  -8   3   6    5.16    0.55
   8   3  -6    6.32    0.78
   7  -3  -6   32.17    1.40
  -7  -3   6   32.52    1.01
  -7  -3   6   32.91    1.28
   7  -3  -6   31.43    1.48
  -7  -3   6   32.58    1.29
  -7   3   6   30.92    1.22
   7   3  -6   30.73    1.46
  -6  -3   6   44.64    1.53
   6  -3  -6   44.85    1.68
  -6  -3   6   42.90    1.55
  -6  -3   6   44.99    1.35
   6  -3  -6   44.66    1.78
   6   3  -6   45.94    1.74
   6   3  -6   47.82    1.85
  -6   3   6   44.94    1.49
  -5  -3   6    2.88    0.36
  -5  -3   6    3.16    0.27
   5  -3  -6    2.66    0.42
   5  -3  -6    3.47    0.43
  -5  -3   6    2.74    0.40
   5   3  -6    3.71    0.48
   5   3  -6    3.13    0.46
  -5   3   6    2.71    0.25
  -5   3   6    3.41    0.35
   4  -3  -6   -0.20    0.22
   4  -3  -6   -0.03    0.21
  -4  -3   6    0.02    0.14
  -4  -3   6    0.05    0.18
   4   3  -6    0.16    0.25
  -4   3   6    0.22    0.18
   4   3  -6    0.03    0.23
  -4   3   6   -0.18    0.13
  -3  -3   6   24.85    0.80
   3  -3  -6   23.98    1.00
  -3   3   6   23.25    0.78
  -3   3   6   21.34    0.96
   3   3  -6   22.53    0.99
   2  -3  -6  316.74    8.64
  -2  -3   6  308.44    8.09
  -2  -3   6  305.44    8.62
  -2   3   6  295.79    8.62
   2   3  -6  313.78    8.63
  -2   3   6  309.37    8.09
   1  -3  -6  123.51    3.41
   1  -3  -6  126.51    3.61
  -1  -3   6  125.11    3.59
  -1  -3   6  122.07    3.35
   1  -3  -6  120.87    3.35
  -1   3   6  121.12    3.36
  -1   3   6  121.53    3.62
   1   3  -6  126.69    3.59
   0  -3   6  106.01    3.03
   0  -3   6  103.93    2.87
   0  -3  -6  108.58    3.06
   0  -3  -6  101.38    2.99
   0  -3  -6  103.04    2.88
   0   3   6  102.48    3.08
   0   3  -6  105.79    3.02
   0   3   6  104.69    2.89
  -1  -3  -6    5.56    0.35
  -1  -3  -6    5.21    0.38
   1  -3   6    5.77    0.41
   1  -3   6    5.17    0.32
  -1  -3  -6    3.79    0.31
   1  -3   6    5.37    0.32
   1   3   6    6.25    0.38
  -1   3  -6    5.31    0.30
   1   3   6    4.94    0.33
   2  -3   6   -0.04    0.20
  -2  -3  -6    0.23    0.20
   2  -3   6   -0.12    0.12
  -2  -3  -6   -0.16    0.13
   2  -3   6    0.19    0.14
   2   3   6    0.05    0.15
   2   3   6    0.11    0.17
  -3  -3  -6   50.13    1.61
   3  -3   6   52.33    1.58
   3  -3   6   50.10    1.82
   3  -3   6   50.44    1.52
  -3  -3  -6   51.14    1.54
  -4  -3  -6   85.80    2.42
   4  -3   6   82.94    2.82
   4  -3   6   84.59    2.53
  -4  -3  -6   83.79    2.53
  -4   3  -6   85.84    2.47
  -5  -3  -6   88.06    2.73
   5  -3   6   89.89    3.05
  -5   3  -6   90.03    2.65
  -6  -3  -6  138.26    4.09
  -6   3  -6  141.38    4.01
  -7  -3  -6   49.62    1.83
  -7   3  -6   47.14    1.71
  -8  -3  -6   52.20    2.00
  -9  -3  -6    5.89    0.77
 -10  -3  -6    0.68    0.54
 -11  -3  -6   -0.76    0.53
 -12  -4   6    8.91    0.99
  12   4  -6    7.47    1.21
 -11  -4   6    1.55    0.60
  11   4  -6    1.91    0.73
 -10  -4   6    0.38    0.47
 -10  -4   6    0.16    0.46
  10  -4  -6    0.72    0.58
 -10   4   6    0.68    0.45
  10   4  -6    0.44    0.57
  -9  -4   6    2.55    0.52
  -9  -4   6    2.87    0.54
   9  -4  -6    2.51    0.62
   9   4  -6    2.72    0.71
  -9   4   6    3.02    0.51
  -8  -4   6    0.45    0.38
  -8  -4   6    0.83    0.20
  -8  -4   6    0.73    0.40
   8   4  -6    0.25    0.46
  -8   4   6    0.38    0.29
   7  -4  -6   15.81    1.02
  -7  -4   6   17.20    0.87
  -7  -4   6   17.32    0.64
  -7  -4   6   17.51    0.92
   7  -4  -6   16.86    1.01
   7   4  -6   17.07    1.07
  -7   4   6   16.58    0.80
   6  -4  -6  117.30    3.75
  -6  -4   6  117.80    3.40
  -6  -4   6  116.08    3.42
  -6  -4   6  118.76    3.20
   6  -4  -6  114.14    3.50
  -6   4   6  116.66    3.32
   6   4  -6  113.93    3.81
   6   4  -6  117.53    3.62
  -5  -4   6   77.41    2.30
  -5  -4   6   75.22    2.32
   5  -4  -6   77.65    2.41
   5  -4  -6   77.21    2.57
   5   4  -6   74.56    2.62
   5   4  -6   76.63    2.48
  -5   4   6   77.54    2.25
   4  -4  -6   20.61    0.88
  -4  -4   6   20.04    0.83
  -4  -4   6   21.23    0.84
   4  -4  -6   20.56    0.96
   4   4  -6   21.60    0.97
  -4   4   6   20.80    0.77
  -4   4   6   22.47    0.73
   4   4  -6   20.98    0.99
   3  -4  -6  157.71    4.21
   3  -4  -6  153.23    4.55
   3   4  -6  150.56    4.57
  -3   4   6  156.56    4.16
  -2  -4   6  201.14    5.74
   2  -4  -6  198.16    5.76
  -2   4   6  195.62    5.76
  -2   4   6  206.06    5.36
   2   4  -6  205.70    5.76
   1  -4  -6  205.44    5.94
   1  -4  -6  215.48    5.59
  -1  -4   6  210.84    5.92
   1   4  -6  211.89    5.92
  -1   4   6  208.41    5.59
  -1   4   6  209.45    5.98
   0  -4   6    5.03    0.35
   0  -4  -6    6.14    0.37
   0  -4  -6    5.92    0.36
   0  -4   6    5.36    0.33
   0  -4  -6    5.48    0.36
   0   4   6    6.38    0.36
   0   4   6    5.52    0.41
   0   4  -6    5.46    0.33
   1  -4   6    0.05    0.13
  -1  -4  -6    0.13    0.17
   1  -4   6   -0.22    0.11
  -1  -4  -6   -0.10    0.12
  -1  -4  -6    0.06    0.15
   1   4   6   -0.11    0.13
  -1   4  -6    0.02    0.11
   1   4   6    0.15    0.17
  -2  -4  -6   -0.02    0.10
   2  -4   6   -0.20    0.12
  -2  -4  -6   -0.13    0.13
   2  -4   6    0.11    0.13
   2  -4   6    0.06    0.20
   2   4   6   -0.07    0.14
  -3  -4  -6   13.38    0.58
   3  -4   6   12.92    0.76
  -3  -4  -6   13.44    0.66
   3  -4   6   13.31    0.54
   3  -4   6   12.50    0.55
   4  -4   6   30.71    1.06
   4  -4   6   27.42    1.31
  -4  -4  -6   31.05    1.17
  -4   4  -6   31.76    1.08
   5  -4   6    0.06    0.31
  -5  -4  -6    1.06    0.30
  -5   4  -6    0.48    0.23
  -6  -4  -6    2.00    0.39
  -6   4  -6    1.24    0.33
  -7  -4  -6    1.39    0.42
  -8  -4  -6   12.61    0.98
  -9  -4  -6   11.43    1.00
 -10  -4  -6    6.03    0.83
 -11  -4  -6    2.61    0.74
 -12  -5   6    5.00    0.84
  12   5  -6    3.57    0.98
 -11  -5   6    0.47    0.54
  11   5  -6    0.63    0.71
 -10  -5   6   28.05    1.42
 -10  -5   6   25.90    1.32
  10  -5  -6   26.40    1.54
  10   5  -6   25.51    1.68
 -10   5   6   26.68    1.26
  -9  -5   6    9.77    0.86
  -9  -5   6    9.20    0.82
   9  -5  -6    9.12    0.92
   9   5  -6    9.59    1.06
  -9   5   6    8.13    0.71
  -8  -5   6    6.04    0.40
   8  -5  -6    6.93    0.76
  -8  -5   6    5.65    0.62
  -8  -5   6    6.43    0.65
   8   5  -6    7.04    0.83
  -8   5   6    6.15    0.58
  -7  -5   6    6.65    0.61
   7  -5  -6    6.85    0.74
  -7  -5   6    6.91    0.62
   7  -5  -6    6.14    0.65
  -7  -5   6    6.13    0.39
  -7   5   6    6.45    0.53
   7   5  -6    7.39    0.80
  -6  -5   6   12.94    0.73
   6  -5  -6   12.22    0.81
  -6  -5   6   13.46    0.77
   6  -5  -6   14.84    0.87
   6   5  -6   13.03    0.91
  -6   5   6   13.55    0.69
   6   5  -6   15.77    0.99
   5  -5  -6   15.44    0.87
   5  -5  -6   16.88    0.85
  -5  -5   6   17.88    0.80
  -5  -5   6   16.84    0.80
   5  -5  -6   18.41    0.72
   5   5  -6   17.81    0.98
  -5   5   6   17.74    0.73
   5   5  -6   17.62    0.96
   4  -5  -6   10.65    0.67
  -4  -5   6   10.20    0.57
   4  -5  -6   10.58    0.62
  -4  -5   6   11.74    0.59
   4  -5  -6   11.59    0.47
   4   5  -6   12.41    0.74
   4   5  -6   10.63    0.69
  -4   5   6   10.46    0.53
   3  -5  -6    1.76    0.16
   3  -5  -6    1.24    0.29
  -3   5   6    2.27    0.24
   3   5  -6    1.17    0.30
  -2  -5   6  221.79    6.37
   2  -5  -6  222.52    6.39
  -2   5   6  225.19    5.97
   2   5  -6  228.76    6.39
  -2   5   6  225.18    6.41
   1  -5  -6  118.63    3.25
   1  -5  -6  120.36    3.47
  -1  -5   6  118.58    3.44
   1   5  -6  117.16    3.44
  -1   5   6  114.82    3.24
  -1   5   6  119.69    3.52
   0  -5   6   11.30    0.50
   0  -5  -6   11.13    0.50
   0  -5  -6   11.91    0.54
   0   5   6   10.31    0.50
   0   5   6   10.52    0.56
   0   5  -6   11.17    0.49
   1  -5   6   28.82    0.96
   1  -5   6   29.22    0.96
  -1  -5  -6   30.12    1.06
  -1  -5  -6   28.85    0.99
   1   5   6   30.34    1.07
  -1   5  -6   29.85    0.94
   2  -5   6   71.64    2.34
   2  -5   6   72.52    2.05
  -2  -5  -6   69.85    2.09
   2  -5   6   71.23    2.08
  -3  -5  -6   97.46    2.81
   3  -5   6   98.67    2.77
  -3  -5  -6   93.68    2.73
   3  -5   6   93.00    3.08
   3  -5   6   99.48    2.71
  -4  -5  -6  224.57    6.11
   4  -5   6  220.14    6.58
   4  -5   6  224.35    6.22
   5  -5   6   67.72    2.51
  -5  -5  -6   65.73    2.20
  -5   5  -6   72.70    2.11
  -6  -5  -6   12.83    0.80
  -6   5  -6   13.44    0.72
  -7  -5  -6    2.72    0.49
  -8  -5  -6   22.72    1.21
  -9  -5  -6    5.95    0.80
 -10  -5  -6    3.29    0.73
 -11  -5  -6    1.18    0.67
 -12  -6   6    1.54    0.67
  12   6  -6    2.07    0.85
 -11  -6   6    2.35    0.63
 -11  -6   6    0.79    0.58
  11   6  -6    2.35    0.86
 -10  -6   6   -0.40    0.48
 -10  -6   6    0.61    0.49
  10   6  -6   -0.76    0.58
  -9  -6   6   31.96    1.40
  -9  -6   6   30.76    1.40
   9  -6  -6   29.84    1.53
  -9   6   6   29.41    1.28
   9   6  -6   28.89    1.66
  -8  -6   6   21.82    1.12
   8  -6  -6   19.71    1.17
  -8  -6   6   22.85    1.10
   8   6  -6   21.11    1.36
  -8   6   6   19.88    0.97
   7  -6  -6    4.79    0.58
   7  -6  -6    3.91    0.59
  -7  -6   6    5.13    0.53
  -7  -6   6    4.30    0.52
  -7   6   6    4.45    0.45
   7   6  -6    4.81    0.65
  -6  -6   6    7.66    0.62
   6  -6  -6    6.52    0.65
   6  -6  -6    6.82    0.62
  -6  -6   6    6.14    0.54
   6   6  -6    6.38    0.68
  -6   6   6    7.01    0.52
   6   6  -6    8.07    0.78
   5  -6  -6   43.02    1.65
  -5  -6   6   44.02    1.49
  -5  -6   6   45.14    1.50
   5  -6  -6   43.46    1.54
   5  -6  -6   46.07    1.44
   5   6  -6   44.64    1.68
   5   6  -6   39.13    1.68
  -5   6   6   43.59    1.40
   4  -6  -6    6.93    0.52
  -4  -6   6    8.10    0.50
  -4  -6   6    7.68    0.47
   4  -6  -6    6.89    0.38
   4  -6  -6    7.96    0.56
  -4   6   6    8.16    0.45
   4   6  -6    7.06    0.62
   4   6  -6    7.89    0.62
   3  -6  -6  214.15    6.19
  -3  -6   6  215.09    5.76
   3   6  -6  218.63    6.23
   3   6  -6  213.57    5.91
   2  -6  -6  188.78    5.56
  -2  -6   6  194.23    5.55
  -2   6   6  201.96    5.62
   2   6  -6  192.16    5.57
   1  -6  -6  102.41    3.09
  -1  -6   6  102.29    3.06
   1   6  -6  107.68    3.08
  -1   6   6  105.89    3.16
   0  -6   6  180.28    5.00
   0  -6  -6  176.65    5.06
   0  -6  -6  176.09    4.80
   0   6  -6  179.51    4.99
   0   6   6  178.38    5.12
   1  -6   6  110.90    3.16
  -1  -6  -6  113.34    3.12
  -1  -6  -6  110.58    3.28
  -1   6  -6  111.51    3.13
   2  -6   6   31.25    1.02
  -2  -6  -6   31.07    1.07
   2  -6   6   30.25    0.97
  -3  -6  -6   23.58    0.88
   3  -6   6   23.58    0.78
  -3  -6  -6   22.45    0.94
   3  -6   6   23.70    1.10
   3  -6   6   22.62    0.82
   4  -6   6    7.55    0.71
  -4  -6  -6    9.29    0.60
   5  -6   6   18.04    1.04
  -5  -6  -6   17.25    0.91
  -5   6  -6   16.20    0.74
  -6  -6  -6    0.17    0.28
  -7  -6  -6    0.12    0.36
  -8  -6  -6    2.81    0.58
  -9  -6  -6    2.25    0.62
 -10  -6  -6    4.05    0.78
 -12  -7   6    3.70    0.79
  12   7  -6    3.21    0.93
 -11  -7   6    1.54    0.61
 -11  -7   6    0.74    0.56
  11   7  -6    0.78    0.75
 -10  -7   6   24.83    1.32
 -10  -7   6   27.61    1.44
  10   7  -6   26.58    1.72
  -9  -7   6   13.73    0.97
  -9  -7   6   14.73    0.94
   9   7  -6   15.42    1.33
  -8  -7   6    0.01    0.38
   8  -7  -6    0.36    0.39
  -8  -7   6   -0.05    0.34
  -8   7   6   -0.22    0.28
   8   7  -6   -0.29    0.40
  -7  -7   6    1.28    0.40
  -7  -7   6    1.00    0.38
   7  -7  -6    0.69    0.41
   7  -7  -6    0.76    0.37
   7   7  -6    1.09    0.48
  -7   7   6    0.48    0.27
   6  -7  -6    0.34    0.29
  -6  -7   6    0.26    0.29
  -6  -7   6    0.08    0.24
   6  -7  -6    0.35    0.33
   6   7  -6   -0.10    0.31
  -6   7   6   -0.12    0.23
   6   7  -6    0.24    0.34
  -5  -7   6    3.18    0.37
   5  -7  -6    3.74    0.34
  -5  -7   6    4.44    0.45
   5  -7  -6    3.02    0.45
   5  -7  -6    3.54    0.41
   5   7  -6    3.27    0.48
  -5   7   6    3.97    0.36
   5   7  -6    3.03    0.48
   4  -7  -6    1.74    0.29
   4  -7  -6    1.54    0.32
   4  -7  -6    1.66    0.22
  -4  -7   6    1.63    0.30
  -4  -7   6    1.28    0.25
  -4   7   6    1.35    0.24
   4   7  -6    1.55    0.34
   4   7  -6    1.74    0.35
  -3  -7   6    2.77    0.30
   3  -7  -6    2.99    0.37
   3   7  -6    3.16    0.39
   3   7  -6    3.27    0.41
  -2  -7   6    0.14    0.20
   2  -7  -6    0.28    0.20
   2   7  -6    0.14    0.22
  -2   7   6    0.21    0.20
   1  -7  -6   70.35    2.21
  -1  -7   6   71.61    2.18
   1   7  -6   72.30    2.19
  -1   7   6   72.88    2.29
   0  -7   6   97.65    2.85
   0  -7  -6   97.28    2.79
   0  -7  -6  101.61    2.94
   0   7  -6  100.87    2.86
   0   7   6   98.25    3.00
  -1  -7  -6   46.90    1.50
   1  -7   6   43.68    1.33
  -1  -7  -6   44.90    1.41
  -1   7  -6   42.53    1.31
   2  -7   6   64.80    1.89
  -2  -7  -6   66.00    1.97
   3  -7   6   82.50    2.34
  -3  -7  -6   81.89    2.40
   3  -7   6   81.24    2.33
  -3  -7  -6   82.02    2.44
   3  -7   6   80.15    2.72
   4  -7   6  112.83    3.60
  -4  -7  -6  108.68    3.23
   5  -7   6   21.94    1.19
  -5  -7  -6   22.23    1.02
  -6  -7  -6   11.75    0.85
  -7  -7  -6    2.81    0.54
  -8  -7  -6    8.90    0.86
  -9  -7  -6    4.71    0.76
 -10  -7  -6    3.95    0.78
 -12  -8   6    1.10    0.66
 -12  -8   6   -0.26    0.56
  12   8  -6    0.59    0.77
 -11  -8   6    0.63    0.58
 -11  -8   6    0.29    0.52
  11   8  -6    0.14    0.73
 -10  -8   6    2.55    0.65
 -10  -8   6    3.14    0.60
  10   8  -6    2.15    0.80
  -9  -8   6   16.19    1.02
  -9  -8   6   16.39    1.02
   9   8  -6   14.73    1.32
  -8  -8   6   25.78    1.20
  -8  -8   6   25.58    1.21
   8  -8  -6   24.50    1.29
   8   8  -6   23.78    1.42
  -7  -8   6    5.01    0.57
   7  -8  -6    4.50    0.56
   7  -8  -6    5.07    0.62
  -7  -8   6    4.36    0.55
  -7   8   6    4.83    0.46
   7   8  -6    5.40    0.74
  -6  -8   6    6.49    0.56
   6  -8  -6    6.86    0.60
   6  -8  -6    5.91    0.64
  -6  -8   6    6.52    0.58
  -6   8   6    7.04    0.51
   6   8  -6    6.38    0.69
   6   8  -6    7.21    0.76
  -5  -8   6    4.66    0.44
   5  -8  -6    4.46    0.46
   5  -8  -6    4.03    0.50
  -5  -8   6    4.63    0.45
   5  -8  -6    5.22    0.40
   5   8  -6    4.12    0.52
  -5   8   6    5.18    0.39
   5   8  -6    4.85    0.59
  -4  -8   6    2.47    0.31
   4  -8  -6    2.15    0.31
   4  -8  -6    1.51    0.34
  -4  -8   6    2.22    0.32
   4   8  -6    1.90    0.39
  -4   8   6    2.28    0.28
   4   8  -6    2.31    0.38
   3  -8  -6    1.00    0.26
  -3  -8   6    1.27    0.23
   3   8  -6    1.46    0.32
   3   8  -6    1.18    0.28
   2  -8  -6   61.73    2.05
   2   8  -6   66.74    2.08
   1  -8  -6  205.66    5.85
  -1  -8   6  204.63    5.81
  -1   8   6  211.99    5.95
   1   8  -6  203.41    5.82
   0  -8   6  607.18   16.86
   0  -8  -6  615.99   16.13
   0  -8  -6  626.91   16.97
   0   8  -6  628.68   16.87
  -1  -8  -6  299.10    7.82
  -1  -8  -6  300.07    8.24
  -1  -8  -6  289.96    7.77
   1  -8   6  300.22    8.04
  -1   8  -6  281.28    8.01
   2  -8   6    0.32    0.12
  -2  -8  -6    0.08    0.17
  -2  -8  -6    0.26    0.18
  -3  -8  -6    0.07    0.20
   3  -8   6    0.30    0.12
   4  -8   6   34.45    1.52
  -4  -8  -6   36.30    1.32
  -5  -8  -6    3.67    0.48
   5  -8   6    4.62    0.61
  -6  -8  -6   11.39    0.85
  -7  -8  -6    0.18    0.36
  -8  -8  -6    1.45    0.52
  -9  -8  -6    1.70    0.62
 -10  -8  -6    1.10    0.61
 -11  -9   6   22.60    1.38
 -11  -9   6   20.89    1.28
  11   9  -6   24.88    1.90
 -10  -9   6   21.09    1.21
 -10  -9   6   20.42    1.28
  10   9  -6   19.96    1.64
  -9  -9   6    3.92    0.64
  -9  -9   6    3.38    0.60
   9   9  -6    5.34    0.87
  -8  -9   6    0.59    0.38
  -8  -9   6    0.72    0.42
   8   9  -6    0.15    0.45
  -7  -9   6    7.69    0.67
   7  -9  -6    7.32    0.74
   7  -9  -6    6.77    0.67
  -7  -9   6    7.38    0.67
   7   9  -6    7.35    0.83
  -7   9   6    7.71    0.57
   6  -9  -6    4.92    0.58
   6  -9  -6    4.80    0.53
  -6  -9   6    4.61    0.49
  -6  -9   6    5.98    0.57
  -6   9   6    5.35    0.45
   6   9  -6    4.99    0.65
   6   9  -6    5.84    0.71
   5  -9  -6    1.10    0.34
  -5  -9   6    0.60    0.28
  -5  -9   6    0.70    0.26
   5  -9  -6    0.75    0.22
   5  -9  -6    1.09    0.28
  -5   9   6    0.42    0.23
   5   9  -6    0.86    0.34
   5   9  -6    1.08    0.40
   4  -9  -6   30.21    1.15
   4  -9  -6   31.96    1.28
  -4  -9   6   30.80    1.14
  -4  -9   6   31.77    1.16
   4   9  -6   33.84    1.38
   4   9  -6   33.96    1.33
  -3  -9   6    8.49    0.46
   3  -9  -6    8.00    0.53
  -3  -9   6    7.01    0.45
   3   9  -6    8.06    0.57
   3   9  -6    7.14    0.55
   2  -9  -6   32.85    1.20
   2   9  -6   31.29    1.20
   1  -9  -6    9.86    0.53
   1   9  -6    9.90    0.52
   0  -9  -6    2.94    0.32
   0  -9  -6    4.87    0.39
   0  -9   6    3.87    0.30
   0   9  -6    3.38    0.28
   1  -9   6  153.03    4.10
  -1  -9  -6  149.69    4.11
  -1  -9  -6  148.62    4.07
  -1  -9  -6  150.63    4.33
  -1   9  -6  140.56    4.08
  -2  -9  -6  205.66    5.55
  -2  -9  -6  203.31    5.56
  -3  -9  -6  138.47    3.93
  -4  -9  -6   20.64    0.95
   4  -9   6   22.58    1.15
  -5  -9  -6   26.94    1.18
   5  -9   6   28.95    1.41
  -6  -9  -6   -0.27    0.29
  -7  -9  -6    3.29    0.55
  -8  -9  -6    0.50    0.47
  -9  -9  -6   10.71    1.04
 -10  -9  -6    2.41    0.69
 -11 -10   6    1.36    0.60
 -11 -10   6    0.77    0.55
  11  10  -6    1.42    0.74
 -10 -10   6    4.43    0.72
 -10 -10   6    3.47    0.67
  10  10  -6    3.06    0.88
  -9 -10   6    9.49    0.88
  -9 -10   6   10.17    0.89
   9  10  -6    7.23    0.99
  -8 -10   6   18.15    1.09
  -8 -10   6   20.23    1.03
   8  10  -6   18.68    1.35
  -7 -10   6    2.04    0.45
  -7 -10   6    2.18    0.45
   7 -10  -6    1.33    0.44
   7  10  -6    3.23    0.64
   6 -10  -6    1.89    0.38
  -6 -10   6    1.64    0.39
   6 -10  -6    2.25    0.44
  -6 -10   6    1.29    0.34
  -6  10   6    1.94    0.31
   6  10  -6    1.80    0.47
   6  10  -6    1.43    0.48
  -5 -10   6    2.06    0.36
   5 -10  -6    1.81    0.32
   5 -10  -6    1.44    0.36
  -5 -10   6    1.28    0.30
   5  10  -6    1.61    0.40
   5  10  -6    1.66    0.43
  -5  10   6    2.11    0.29
  -4 -10   6    3.07    0.34
   4 -10  -6    3.32    0.44
   4 -10  -6    3.23    0.36
  -4 -10   6    2.90    0.36
   4  10  -6    2.81    0.45
   4  10  -6    2.66    0.44
  -3 -10   6    2.02    0.28
   3 -10  -6    1.54    0.30
  -3 -10   6    1.36    0.25
   3  10  -6    1.71    0.33
   3  10  -6    1.28    0.33
   2 -10  -6   76.37    2.41
   2 -10  -6   79.57    2.46
   2  10  -6   80.46    2.49
   1 -10  -6  154.46    4.45
   1  10  -6  153.71    4.43
   0 -10  -6  249.69    7.13
   0  10  -6  257.29    7.02
  -1 -10  -6   37.79    1.22
  -1 -10  -6   37.56    1.33
  -1 -10  -6   36.80    1.26
  -1  10  -6   35.34    1.06
  -2 -10  -6   23.90    0.92
  -2 -10  -6   24.36    0.95
  -3 -10  -6   43.01    1.47
   4 -10   6   11.98    0.84
  -4 -10  -6   12.23    0.76
  -5 -10  -6    0.06    0.27
  -6 -10  -6    1.30    0.42
  -7 -10  -6    1.95    0.51
  -8 -10  -6   -0.09    0.46
  -9 -10  -6    5.05    0.78
 -10 -10  -6    0.93    0.64
 -11 -11   6   19.80    1.24
 -11 -11   6   17.67    1.29
  11  11  -6   20.10    1.74
 -10 -11   6   13.89    1.10
 -10 -11   6   12.37    1.08
  10  11  -6   12.88    1.35
  -9 -11   6    5.16    0.71
   9  11  -6    6.04    0.99
  -8 -11   6    1.05    0.45
  -8 -11   6    1.10    0.42
   8  11  -6    1.14    0.57
   7 -11  -6   18.37    1.06
  -7 -11   6   18.61    1.00
  -7 -11   6   20.47    1.02
   7  11  -6   19.31    1.29
  -6 -11   6   14.95    0.83
   6 -11  -6   15.12    0.89
  -6 -11   6   14.04    0.81
   6  11  -6   16.15    1.04
   5 -11  -6   11.49    0.67
  -5 -11   6   11.55    0.67
   5 -11  -6   11.31    0.74
  -5 -11   6   11.51    0.67
   5  11  -6   11.41    0.83
   5  11  -6   12.21    0.84
   4 -11  -6   28.99    1.08
  -4 -11   6   30.04    1.13
   4 -11  -6   27.42    1.19
  -4 -11   6   29.74    1.09
   4  11  -6   29.89    1.25
   4  11  -6   29.64    1.31
   3 -11  -6  179.79    5.23
  -3 -11   6  174.09    4.91
   3 -11  -6  177.51    5.08
  -3 -11   6  180.07    4.89
   3  11  -6  178.10    5.04
   3  11  -6  187.84    5.34
   2 -11  -6  122.95    3.63
   2 -11  -6  117.18    3.54
   2  11  -6  125.99    3.68
   1 -11  -6   47.36    1.59
   1  11  -6   48.81    1.58
   0 -11  -6   17.54    0.71
   0 -11  -6   17.98    0.77
   0  11  -6   18.75    0.68
  -1 -11  -6  226.46    6.27
  -1 -11  -6  241.67    6.37
  -1 -11  -6  235.13    6.66
  -2 -11  -6  216.69    5.88
  -3 -11  -6  109.96    3.20
  -4 -11  -6   10.06    0.67
   4 -11   6    9.06    0.81
  -4 -11  -6   10.06    0.58
  -5 -11  -6    2.27    0.42
  -6 -11  -6    4.01    0.56
  -7 -11  -6    3.17    0.56
  -8 -11  -6    1.65    0.56
  -9 -11  -6   10.86    1.08
 -10 -11  -6    3.16    0.75
 -11 -12   6    2.39    0.67
 -11 -12   6    2.41    0.66
  11  12  -6    1.96    0.81
 -10 -12   6    7.52    0.85
 -10 -12   6    8.12    0.88
  10  12  -6    5.62    0.99
  -9 -12   6   22.84    1.24
  -9 -12   6   21.18    1.15
   9  12  -6   21.51    1.48
  -8 -12   6    6.43    0.72
  -8 -12   6    9.19    0.82
   8  12  -6    8.10    0.96
  -7 -12   6   25.60    1.17
  -7 -12   6   22.96    1.18
   7  12  -6   25.23    1.40
  -6 -12   6    9.54    0.72
   6 -12  -6    8.11    0.73
  -6 -12   6    9.49    0.66
   6  12  -6    9.29    0.89
  -5 -12   6    0.84    0.30
   5 -12  -6    0.69    0.32
  -5 -12   6    0.59    0.29
   5  12  -6    1.20    0.44
   5  12  -6    0.82    0.38
   4 -12  -6   -0.13    0.23
  -4 -12   6    0.47    0.25
   4 -12  -6    0.72    0.24
   4 -12  -6    0.73    0.37
  -4 -12   6   -0.08    0.22
   4  12  -6   -0.12    0.31
   4  12  -6    0.19    0.30
  -3 -12   6    6.49    0.50
   3 -12  -6    5.49    0.49
  -3 -12   6    5.24    0.42
   3 -12  -6    5.29    0.55
   3  12  -6    5.61    0.53
   3  12  -6    5.61    0.56
  -2 -12   6   34.00    1.18
   2 -12  -6   34.65    1.32
   2 -12  -6   34.11    1.26
   2  12  -6   35.39    1.31
   1 -12  -6   88.75    2.76
   1 -12  -6   90.98    2.80
   1  12  -6   97.31    2.80
   0 -12  -6   74.30    2.27
   0 -12  -6   73.72    2.30
   0 -12  -6   69.58    2.11
   0  12  -6   75.44    2.17
  -1 -12  -6  218.97    5.88
  -1 -12  -6  212.46    5.81
  -2 -12  -6    1.14    0.27
  -2 -12  -6    1.33    0.29
  -3 -12  -6   18.13    0.87
  -3 -12  -6   18.46    0.83
  -4 -12  -6    0.73    0.31
  -4 -12  -6    0.24    0.24
  -5 -12  -6    2.54    0.44
  -6 -12  -6   19.44    1.06
  -7 -12  -6    0.50    0.46
  -8 -12  -6    0.09    0.42
  -9 -12  -6    4.39    0.78
 -10 -12  -6    2.56    0.76
 -11 -13   6    5.07    0.84
 -11 -13   6    7.64    0.93
  11  13  -6    6.97    1.18
 -10 -13   6    2.45    0.60
 -10 -13   6    2.41    0.66
  10  13  -6    2.03    0.82
  -9 -13   6    1.60    0.52
  -9 -13   6    2.34    0.58
   9  13  -6    1.16    0.69
  -8 -13   6    0.42    0.39
  -8 -13   6    0.95    0.47
   8  13  -6    0.03    0.49
  -7 -13   6    9.72    0.78
  -7 -13   6    9.57    0.80
   7  13  -6    9.60    0.98
  -6 -13   6    0.27    0.32
  -6 -13   6   -0.02    0.29
   6 -13  -6    0.11    0.33
   6  13  -6    0.27    0.40
   5 -13  -6    1.56    0.37
  -5 -13   6    1.59    0.35
  -5 -13   6    1.44    0.35
   5  13  -6    2.09    0.48
   5  13  -6    1.60    0.45
  -4 -13   6   40.76    1.41
  -4 -13   6   43.75    1.46
   4 -13  -6   38.20    1.57
   4 -13  -6   39.91    1.52
   4  13  -6   40.77    1.65
   4  13  -6   39.91    1.58
  -3 -13   6   39.00    1.30
   3 -13  -6   39.68    1.42
  -3 -13   6   37.07    1.32
   3 -13  -6   38.26    1.50
   3  13  -6   39.00    1.51
   3  13  -6   38.29    1.45
  -2 -13   6    1.55    0.28
   2 -13  -6    2.07    0.31
   2 -13  -6    1.82    0.37
   2  13  -6    2.47    0.37
   1 -13  -6    2.73    0.34
  -1 -13   6    2.79    0.32
   1 -13  -6    1.45    0.35
   1  13  -6    2.21    0.31
   0 -13  -6    8.74    0.62
   0 -13  -6    7.71    0.50
   0 -13  -6    8.11    0.48
   0  13  -6    9.52    0.45
  -1 -13  -6   23.80    0.92
  -1 -13  -6   23.52    0.98
  -2 -13  -6  104.02    3.20
  -2 -13  -6  118.08    3.23
  -3 -13  -6   34.46    1.34
  -3 -13  -6   38.21    1.34
  -4 -13  -6    2.41    0.40
  -4 -13  -6    3.08    0.41
  -5 -13  -6    2.44    0.46
  -6 -13  -6    0.46    0.36
  -7 -13  -6    1.84    0.50
  -8 -13  -6    0.81    0.52
  -9 -13  -6    1.64    0.59
 -10 -13  -6   15.18    1.30
 -11 -14   6   -0.45    0.52
 -11 -14   6    0.21    0.59
  11  14  -6   -0.57    0.68
 -10 -14   6    3.41    0.70
 -10 -14   6    2.39    0.66
  10  14  -6    4.12    0.92
  -9 -14   6   13.72    1.07
  -9 -14   6   13.77    1.00
   9  14  -6   11.95    1.30
  -8 -14   6   25.58    1.29
  -8 -14   6   26.18    1.32
   8  14  -6   24.72    1.59
  -7 -14   6   17.41    1.01
  -7 -14   6   21.14    1.11
   7  14  -6   17.98    1.31
  -6 -14   6    0.24    0.31
  -6 -14   6    0.28    0.32
   6  14  -6   -0.07    0.40
   5 -14  -6   16.31    1.04
   5 -14  -6   15.05    0.86
  -5 -14   6   15.24    0.83
  -5 -14   6   15.55    0.85
   5  14  -6   17.10    1.07
   5  14  -6   17.63    1.08
   4 -14  -6    1.90    0.47
   4 -14  -6    2.49    0.39
  -4 -14   6    2.92    0.42
  -4 -14   6    1.69    0.33
   4  14  -6    2.15    0.47
   4  14  -6    2.95    0.49
  -3 -14   6    0.29    0.23
   3 -14  -6    0.15    0.31
   3 -14  -6    0.08    0.22
  -3 -14   6   -0.09    0.21
   3  14  -6    0.54    0.30
   3  14  -6    0.03    0.28
  -2 -14   6    5.45    0.39
   2 -14  -6    6.28    0.44
   2 -14  -6    5.36    0.55
  -2 -14   6    5.09    0.45
   2  14  -6    5.50    0.50
   2  14  -6    4.65    0.48
   1 -14  -6   19.06    0.92
   1 -14  -6   19.86    0.75
  -1 -14   6   20.40    0.83
   1 -14  -6   20.45    0.85
   1  14  -6   20.42    0.85
   0 -14  -6   12.71    0.72
   0 -14  -6   13.64    0.63
   0 -14  -6   12.77    0.67
   0  14  -6   13.59    0.58
  -1 -14  -6   96.52    2.78
  -1 -14  -6   95.42    2.86
  -2 -14  -6    2.09    0.36
  -2 -14  -6    2.32    0.34
  -3 -14  -6    9.55    0.67
  -3 -14  -6   11.80    0.73
  -4 -14  -6   21.76    1.05
  -4 -14  -6   21.00    0.96
  -5 -14  -6   13.19    0.78
  -5 -14  -6   14.41    0.87
  -6 -14  -6   12.89    0.90
  -7 -14  -6    0.24    0.41
  -8 -14  -6    0.70    0.52
  -9 -14  -6    0.00    0.56
 -10 -14  -6   -0.06    0.59
  11 -15  -6   -0.72    0.71
 -11 -15   6    0.39    0.59
 -11 -15   6    0.48    0.61
  11  15  -6   -0.11    0.76
 -10 -15   6    3.16    0.66
 -10 -15   6    1.75    0.59
  10  15  -6    2.66    0.84
  -9 -15   6    1.71    0.55
  -9 -15   6    1.14    0.56
   9  15  -6    0.65    0.65
  -8 -15   6    2.56    0.59
  -8 -15   6    2.96    0.56
   8  15  -6    1.78    0.70
  -7 -15   6    4.05    0.59
  -7 -15   6    4.74    0.62
   7 -15  -6    2.84    0.71
   7  15  -6    4.54    0.79
  -6 -15   6    1.26    0.40
  -6 -15   6    0.99    0.37
   6 -15  -6    1.91    0.56
   6  15  -6    1.11    0.50
  -5 -15   6    0.17    0.30
  -5 -15   6    0.50    0.31
   5 -15  -6   -0.33    0.35
   5 -15  -6    0.45    0.30
   5  15  -6   -0.11    0.39
   5  15  -6   -0.23    0.36
  -4 -15   6   10.20    0.69
   4 -15  -6   10.30    0.66
  -4 -15   6   10.06    0.65
   4  15  -6   10.87    0.79
   4  15  -6    9.31    0.79
   3 -15  -6    7.95    0.56
  -3 -15   6    7.77    0.61
  -3 -15   6    7.81    0.56
   3 -15  -6    9.20    0.75
   3  15  -6    7.65    0.68
   3  15  -6    7.82    0.65
   2 -15  -6    0.46    0.33
  -2 -15   6    0.28    0.23
  -2 -15   6    0.33    0.20
   2 -15  -6    0.16    0.22
   2  15  -6    0.07    0.25
   2  15  -6    0.29    0.26
   1 -15  -6    1.72    0.24
  -1 -15   6    1.50    0.31
   1 -15  -6    2.10    0.32
   1 -15  -6    1.31    0.36
   1  15  -6    1.35    0.29
   0 -15  -6    4.00    0.36
   0 -15   6    4.76    0.43
   0 -15  -6    4.66    0.46
   0 -15  -6    3.36    0.43
   1 -15   6   12.39    0.65
  -1 -15  -6   12.54    0.74
  -1 -15  -6   11.84    0.63
  -2 -15  -6   51.19    1.68
  -2 -15  -6   48.69    1.71
  -3 -15  -6   20.13    0.92
  -3 -15  -6   18.45    0.93
  -4 -15  -6   19.18    0.97
  -4 -15  -6   18.63    1.00
  -5 -15  -6    0.43    0.33
  -5 -15  -6    0.62    0.33
  -6 -15  -6    0.38    0.41
  -7 -15  -6    0.33    0.44
  -8 -15  -6    4.41    0.72
  -9 -15  -6    1.57    0.61
 -10 -15  -6    4.35    0.85
  11 -16  -6    0.49    0.79
  11  16  -6    0.50    0.78
 -10 -16   6    1.70    0.63
 -10 -16   6    2.12    0.65
  10 -16  -6    1.73    0.86
  10  16  -6    1.55    0.76
  -9 -16   6   -0.35    0.46
   9 -16  -6    0.53    0.66
  -9 -16   6   -0.18    0.48
   9  16  -6    0.01    0.64
  -8 -16   6    0.86    0.51
  -8 -16   6    0.32    0.47
   8 -16  -6    0.69    0.62
   8  16  -6    1.70    0.69
  -7 -16   6   -0.14    0.40
  -7 -16   6    0.24    0.40
   7 -16  -6   -0.29    0.49
   7  16  -6    0.34    0.50
   6 -16  -6    0.17    0.48
  -6 -16   6    0.36    0.39
  -6 -16   6    0.65    0.37
   6  16  -6   -0.27    0.41
  -5 -16   6    0.91    0.36
   5 -16  -6   -0.12    0.36
  -5 -16   6   -0.17    0.29
   5  16  -6    0.19    0.40
  -4 -16   6    3.42    0.42
   4 -16  -6    3.48    0.57
  -4 -16   6    3.38    0.47
   4  16  -6    4.21    0.58
   3 -16  -6   10.03    0.62
  -3 -16   6    9.62    0.68
  -3 -16   6   10.87    0.64
   3 -16  -6   10.72    0.78
   3  16  -6    9.26    0.73
   3  16  -6   10.99    0.76
  -2 -16   6    2.54    0.37
   2 -16  -6    1.75    0.41
  -2 -16   6    1.38    0.27
   2 -16  -6    1.37    0.28
   2  16  -6    1.89    0.35
   2  16  -6    1.81    0.37
   1 -16  -6   28.47    1.12
   1 -16  -6   29.56    1.01
   1 -16  -6   30.78    1.27
  -1 -16   6   29.67    1.12
   1  16  -6   29.18    1.13
   0 -16  -6   16.97    0.82
   0 -16   6   17.80    0.81
   0 -16  -6   17.69    0.75
   0 -16  -6   18.45    0.89
   1 -16   6   -0.11    0.24
  -1 -16  -6    0.08    0.22
  -1 -16  -6    0.17    0.25
  -2 -16  -6    2.42    0.40
  -2 -16  -6    1.86    0.34
   2 -16   6    2.12    0.35
  -3 -16  -6    2.44    0.43
  -3 -16  -6    2.56    0.41
  -4 -16  -6    2.54    0.44
  -4 -16  -6    3.49    0.49
  -5 -16  -6    4.85    0.57
  -5 -16  -6    4.70    0.60
  -6 -16  -6    1.64    0.50
  -7 -16  -6    1.00    0.50
  -8 -16  -6    1.90    0.61
  -9 -16  -6    0.14    0.57
  10 -17  -6    0.44    0.72
 -10 -17   6    0.05    0.56
 -10 -17   6   -0.55    0.52
  10  17  -6   -0.96    0.65
   9 -17  -6    3.89    0.87
  -9 -17   6    2.41    0.64
  -9 -17   6    3.67    0.73
   9  17  -6    3.05    0.88
  -8 -17   6    3.74    0.65
   8 -17  -6    4.10    0.81
  -8 -17   6    2.38    0.56
   8  17  -6    2.57    0.73
  -7 -17   6    1.92    0.51
  -7 -17   6    1.78    0.49
   7 -17  -6    3.00    0.66
   7  17  -6    1.76    0.59
   6 -17  -6   -0.01    0.50
  -6 -17   6    0.10    0.32
  -6 -17   6    0.71    0.43
   6  17  -6   -0.07    0.39
  -5 -17   6    0.50    0.33
   5 -17  -6    0.88    0.52
  -5 -17   6    1.32    0.41
   5  17  -6    0.91    0.44
  -4 -17   6    0.53    0.29
  -4 -17   6    0.94    0.35
   4 -17  -6    0.53    0.31
   4 -17  -6    0.84    0.47
   4  17  -6    1.35    0.43
   4  17  -6    0.82    0.41
  -3 -17   6    2.09    0.34
  -3 -17   6    2.17    0.41
   3 -17  -6    1.91    0.49
   3 -17  -6    2.51    0.36
   3  17  -6    2.36    0.43
   3  17  -6    1.57    0.43
   2 -17  -6   44.77    1.56
  -2 -17   6   46.73    1.58
   2 -17  -6   43.12    1.68
   2  17  -6   43.56    1.64
   1 -17  -6    1.88    0.40
   1 -17  -6    2.81    0.38
   1 -17  -6    2.53    0.31
  -1 -17   6    2.13    0.37
   0 -17   6   18.84    0.85
   0 -17  -6   18.09    0.78
   0 -17  -6   17.58    0.94
  -1 -17  -6    2.76    0.36
   1 -17   6    2.69    0.40
  -1 -17  -6    2.09    0.39
  -2 -17  -6   19.87    0.94
  -2 -17  -6   18.43    0.88
   2 -17   6   17.84    0.85
  -3 -17  -6    0.52    0.31
  -3 -17  -6    0.20    0.32
  -4 -17  -6   -0.27    0.31
  -4 -17  -6   -0.35    0.33
  -5 -17  -6    6.58    0.68
  -5 -17  -6    5.40    0.65
  -6 -17  -6    1.09    0.46
  -7 -17  -6    1.94    0.54
  -8 -17  -6    0.85    0.57
  -9 -17  -6    0.16    0.58
  10 -18  -6    1.90    0.87
 -10 -18   6    2.34    0.68
 -10 -18   6    1.22    0.64
  10  18  -6    1.33    0.85
  -9 -18   6    1.44    0.62
   9 -18  -6    1.35    0.75
  -9 -18   6    0.37    0.49
   9  18  -6    1.40    0.71
  -8 -18   6    0.38    0.46
  -8 -18   6    0.15    0.49
   8 -18  -6    0.69    0.63
   8  18  -6   -0.41    0.52
   7 -18  -6    2.30    0.68
  -7 -18   6    1.08    0.46
  -7 -18   6    1.33    0.48
   7  18  -6    0.23    0.52
  -6 -18   6    3.73    0.60
   6 -18  -6    4.50    0.72
  -6 -18   6    3.69    0.53
   6  18  -6    5.58    0.80
  -5 -18   6    0.48    0.31
  -5 -18   6    0.46    0.38
   5 -18  -6    0.41    0.49
   5  18  -6    0.79    0.40
  -4 -18   6    1.70    0.42
   4 -18  -6    1.28    0.47
  -4 -18   6    1.82    0.37
   4  18  -6    1.62    0.46
   4  18  -6    1.32    0.47
   3 -18  -6    1.93    0.35
  -3 -18   6    1.89    0.34
  -3 -18   6    3.64    0.47
   3 -18  -6    3.94    0.59
   3  18  -6    2.81    0.47
   3  18  -6    2.20    0.47
  -2 -18   6   19.01    0.90
   2 -18  -6   19.00    1.03
   2 -18  -6   19.51    0.88
   1 -18  -6    7.47    0.56
  -1 -18   6    7.02    0.59
   1 -18  -6    8.53    0.73
   0 -18  -6    9.37    0.58
   0 -18   6    8.60    0.62
   0 -18  -6    9.33    0.73
   1 -18   6    0.48    0.30
  -1 -18  -6    0.74    0.27
  -1 -18  -6    1.19    0.35
  -2 -18  -6    1.69    0.38
  -2 -18  -6    2.36    0.38
   2 -18   6    1.64    0.35
  -3 -18  -6   -0.40    0.28
  -3 -18  -6    0.18    0.30
  -4 -18  -6    3.01    0.50
  -4 -18  -6    2.38    0.48
  -5 -18  -6    0.16    0.36
  -5 -18  -6    0.17    0.37
  -6 -18  -6    0.02    0.40
  -7 -18  -6    0.63    0.48
  -8 -18  -6    0.63    0.57
  -9 -18  -6    2.55    0.71
  10 -19  -6    7.38    1.13
 -10 -19   6    5.18    0.83
 -10 -19   6    5.43    0.88
  10  19  -6    5.48    1.10
  -9 -19   6    0.00    0.52
   9 -19  -6   -0.11    0.68
  -9 -19   6    0.10    0.55
   9  19  -6    0.59    0.70
   8 -19  -6    4.72    0.87
  -8 -19   6    3.15    0.68
  -8 -19   6    2.25    0.60
   8  19  -6    2.42    0.77
   7 -19  -6   18.70    1.25
  -7 -19   6   16.41    1.08
  -7 -19   6   15.76    1.06
   7  19  -6   16.26    1.35
  -6 -19   6    6.19    0.64
   6 -19  -6    4.95    0.81
  -6 -19   6    5.77    0.71
   6  19  -6    5.64    0.79
  -5 -19   6    3.41    0.53
  -5 -19   6    3.50    0.49
   5 -19  -6    2.68    0.64
   5  19  -6    3.47    0.62
  -4 -19   6   29.59    1.29
  -4 -19   6   31.62    1.23
   4 -19  -6   30.88    1.50
   4  19  -6   29.84    1.42
   4  19  -6   32.38    1.50
   3 -19  -6   57.08    1.92
   3 -19  -6   54.86    2.08
  -3 -19   6   56.91    1.96
   2 -19  -6    4.26    0.59
  -2 -19   6    5.81    0.56
   2 -19  -6    4.59    0.45
  -1 -19   6   24.04    1.04
   1 -19  -6   22.67    1.15
   1 -19  -6   22.14    1.00
   0 -19  -6    0.36    0.30
   0 -19  -6    0.29    0.22
   0 -19   6    0.26    0.29
  -1 -19  -6   28.61    1.25
   1 -19   6   29.90    1.17
  -1 -19  -6   27.65    1.13
   2 -19   6   22.23    0.99
  -2 -19  -6   22.53    1.01
  -2 -19  -6   23.07    1.08
  -3 -19  -6   27.61    1.30
  -3 -19  -6   37.94    1.39
  -4 -19  -6   10.89    0.86
  -4 -19  -6   11.77    0.86
  -5 -19  -6    9.87    0.84
  -5 -19  -6   10.67    0.88
  -6 -19  -6    7.98    0.83
  -7 -19  -6    8.74    0.93
  -8 -19  -6    4.33    0.79
  -9 -19  -6    3.24    0.75
 -10 -20   6   -0.02    0.61
 -10 -20   6    0.12    0.57
  10 -20  -6    0.07    0.78
  10  20  -6   -1.23    0.64
  -9 -20   6   10.23    1.04
   9 -20  -6   13.84    1.38
  -9 -20   6   12.22    1.08
   9  20  -6   12.86    1.40
  -8 -20   6   -0.14    0.45
   8 -20  -6   -0.23    0.61
  -8 -20   6   -0.22    0.44
   8  20  -6    0.10    0.58
  -7 -20   6    0.12    0.49
   7 -20  -6   -0.45    0.56
  -7 -20   6    0.50    0.45
   7  20  -6    0.38    0.56
  -6 -20   6    5.05    0.62
  -6 -20   6    4.39    0.64
   6 -20  -6    3.22    0.71
   6  20  -6    5.12    0.80
  -5 -20   6   14.30    0.95
  -5 -20   6   15.04    0.88
   5 -20  -6   11.59    1.04
   5  20  -6   11.72    1.01
  -4 -20   6   33.67    1.41
  -4 -20   6   32.75    1.30
   4 -20  -6   33.99    1.59
   4  20  -6   29.79    1.50
   4  20  -6   30.16    1.49
  -3 -20   6    0.89    0.40
   3 -20  -6    0.96    0.49
  -2 -20   6   -0.07    0.32
   2 -20  -6    0.27    0.39
   2 -20  -6   -0.15    0.24
   1 -20  -6    3.15    0.42
   1 -20  -6    3.85    0.54
  -1 -20   6    2.84    0.47
   0 -20   6    0.13    0.31
   0 -20  -6    0.07    0.33
  -1 -20  -6    5.81    0.52
  -1 -20  -6    7.93    0.70
   1 -20   6    6.71    0.60
  -2 -20  -6    5.53    0.54
  -2 -20  -6    5.46    0.61
   2 -20   6    5.26    0.55
  -3 -20  -6    3.76    0.51
  -3 -20  -6    2.53    0.51
  -4 -20  -6   34.10    1.41
  -4 -20  -6   28.52    1.38
  -5 -20  -6   11.29    0.92
  -5 -20  -6   12.45    0.95
  -6 -20  -6   -0.22    0.44
  -7 -20  -6   -0.01    0.49
  -8 -20  -6    0.30    0.53
  -9 -20  -6    2.62    0.73
  -9 -21   6    0.32    0.60
  -9 -21   6    0.87    0.60
   9 -21  -6   -0.53    0.67
   9  21  -6    0.23    0.72
   8 -21  -6    0.83    0.64
  -8 -21   6    1.02    0.52
  -8 -21   6    0.42    0.57
   8  21  -6   -0.04    0.62
  -7 -21   6   10.40    0.97
   7 -21  -6   10.75    1.15
  -7 -21   6   10.33    0.87
   7  21  -6   11.53    1.13
  -6 -21   6    3.72    0.56
   6 -21  -6    3.47    0.73
  -6 -21   6    2.99    0.61
   6  21  -6    2.82    0.67
  -5 -21   6    8.82    0.72
  -5 -21   6    7.82    0.79
   5 -21  -6    9.66    0.96
   5  21  -6   10.58    0.96
  -4 -21   6   37.50    1.57
   4 -21  -6   37.92    1.74
  -3 -21   6   51.37    1.91
   3 -21  -6   55.62    2.12
  -2 -21   6   13.55    0.86
   2 -21  -6   12.52    0.90
   1 -21  -6   17.98    1.00
  -1 -21   6   17.70    0.96
   0 -21  -6   -0.16    0.30
   0 -21   6    0.81    0.37
  -1 -21  -6    7.74    0.70
  -1 -21  -6    7.31    0.58
   1 -21   6    7.87    0.67
  -2 -21  -6    8.50    0.77
   2 -21   6    8.56    0.69
  -2 -21  -6    7.11    0.63
  -3 -21  -6   61.34    2.06
  -3 -21  -6   59.24    2.15
  -4 -21  -6   17.34    0.97
  -4 -21  -6   13.66    0.99
  -5 -21  -6    4.53    0.67
  -5 -21  -6    5.47    0.69
  -6 -21  -6   11.72    0.99
  -7 -21  -6    8.42    0.91
  -8 -21  -6    4.88    0.79
  -9 -22   6    5.69    0.88
   9 -22  -6    5.07    1.03
  -9 -22   6    4.57    0.77
   9  22  -6    3.26    0.89
   8 -22  -6    8.42    1.12
  -8 -22   6    8.35    0.90
  -8 -22   6    9.00    0.98
   8  22  -6    9.64    1.18
   7 -22  -6   10.50    1.17
  -7 -22   6   10.65    1.03
  -7 -22   6   11.31    0.93
   7  22  -6   11.40    1.17
   6 -22  -6    1.24    0.64
  -6 -22   6    2.19    0.59
  -6 -22   6    2.49    0.52
   6  22  -6    1.32    0.58
   5 -22  -6   32.55    1.63
  -5 -22   6   34.03    1.39
  -5 -22   6   31.94    1.47
   5  22  -6   35.09    1.65
  -4 -22   6   15.72    1.04
   4 -22  -6   18.12    1.23
   3 -22  -6    2.42    0.58
  -3 -22   6    2.82    0.51
  -2 -22   6    1.48    0.44
   1 -22  -6   25.71    1.29
  -1 -22   6   26.83    1.20
   0 -22   6   26.89    1.18
   0 -22  -6   29.25    1.33
   1 -22   6   18.92    0.99
  -1 -22  -6   19.35    1.04
  -2 -22  -6    1.46    0.48
   2 -22   6    1.62    0.45
  -2 -22  -6    1.64    0.39
  -3 -22  -6   13.77    0.99
  -3 -22  -6   18.68    1.00
  -4 -22  -6   34.38    1.57
  -4 -22  -6   37.00    1.53
  -5 -22  -6   11.22    0.97
  -5 -22  -6   13.76    1.00
  -6 -22  -6    3.03    0.65
  -6 -22  -6    2.47    0.64
  -7 -22  -6    0.11    0.53
  -8 -22  -6    0.47    0.60
   9 -23  -6    1.36    0.84
  -9 -23   6    0.77    0.56
  -9 -23   6    2.56    0.72
   9  23  -6    1.17    0.82
   8 -23  -6    0.38    0.65
  -8 -23   6    0.12    0.50
  -8 -23   6    0.52    0.59
   8  23  -6    0.21    0.67
   7 -23  -6    1.85    0.76
  -7 -23   6    1.95    0.56
  -7 -23   6    0.59    0.58
   7  23  -6   -0.16    0.60
  -6 -23   6    9.98    0.97
   6 -23  -6   10.84    1.11
  -6 -23   6   10.21    0.85
   6  23  -6   11.62    1.12
   5 -23  -6   -0.17    0.51
  -5 -23   6    0.45    0.46
  -4 -23   6   19.37    1.10
   4 -23  -6   19.19    1.29
   3 -23  -6    9.70    0.95
  -2 -23   6   28.93    1.31
   2 -23  -6   32.80    1.52
   1 -23  -6   -0.49    0.38
  -1 -23   6    0.34    0.38
   0 -23  -6    0.72    0.42
   0 -23   6    0.27    0.37
  -1 -23  -6    8.56    0.77
   1 -23   6    8.09    0.72
   2 -23   6   24.89    1.16
  -2 -23  -6   25.22    1.28
  -2 -23  -6   25.59    1.18
  -3 -23  -6   27.55    1.34
  -3 -23  -6   25.77    1.23
  -4 -23  -6    3.26    0.56
  -4 -23  -6    1.91    0.55
  -5 -23  -6    0.41    0.48
  -5 -23  -6    0.44    0.46
  -6 -23  -6    6.22    0.81
  -6 -23  -6    5.81    0.79
  -7 -23  -6    4.43    0.75
  -8 -23  -6    0.52    0.61
  -9 -24   6    5.63    0.95
   9 -24  -6    7.93    1.15
  -9 -24   6    5.72    0.83
   9  24  -6    4.70    1.04
   8 -24  -6   10.80    1.27
  -8 -24   6   12.38    1.18
  -8 -24   6   13.34    1.08
   8  24  -6   11.30    1.29
  -7 -24   6    8.88    0.87
  -7 -24   6    7.13    0.93
   7 -24  -6   10.32    1.18
   7  24  -6    7.82    1.07
   6 -24  -6    0.48    0.60
  -6 -24   6    0.61    0.52
  -6 -24   6    0.11    0.42
   5 -24  -6    4.81    0.85
  -5 -24   6    5.14    0.75
   4 -24  -6    2.12    0.64
  -4 -24   6    2.88    0.61
  -3 -24   6    0.26    0.39
   3 -24  -6   -0.03    0.45
   2 -24  -6    4.15    0.69
  -2 -24   6    3.34    0.54
  -1 -24   6   25.26    1.19
   1 -24  -6   26.87    1.34
   0 -24   6   54.74    2.00
   0 -24  -6   58.21    2.08
   1 -24   6    7.06    0.70
  -1 -24  -6    6.40    0.73
   2 -24   6    1.04    0.47
  -2 -24  -6    1.73    0.51
  -3 -24  -6    0.67    0.40
  -3 -24  -6    1.75    0.49
  -4 -24  -6   10.15    0.94
  -4 -24  -6   10.44    0.87
  -5 -24  -6    4.81    0.70
  -5 -24  -6    4.54    0.72
  -6 -24  -6    4.32    0.72
  -6 -24  -6    4.37    0.75
  -7 -24  -6   -0.51    0.52
   8 -25  -6    0.88    0.78
  -8 -25   6    0.24    0.61
  -8 -25   6    0.63    0.58
   8  25  -6    0.06    0.70
  -7 -25   6   -0.36    0.53
   7 -25  -6   -0.12    0.70
  -7 -25   6   -0.13    0.50
   7  25  -6    1.25    0.69
   6 -25  -6    5.60    0.96
  -6 -25   6    4.95    0.76
   5 -25  -6    2.30    0.74
  -5 -25   6    0.73    0.49
   4 -25  -6    2.09    0.68
  -4 -25   6    2.87    0.57
  -3 -25   6    0.79    0.43
   3 -25  -6   -0.72    0.48
   2 -25  -6    1.76    0.59
  -2 -25   6    2.21    0.51
   1 -25  -6    7.62    0.79
  -1 -25   6    7.01    0.73
   0 -25   6    7.11    0.72
   0 -25  -6    6.01    0.73
  -1 -25  -6   14.17    1.02
   1 -25   6   13.22    0.93
   2 -25   6   25.15    1.25
  -2 -25  -6   28.38    1.38
  -3 -25  -6   17.11    1.07
  -4 -25  -6    6.50    0.73
  -4 -25  -6    4.59    0.73
  -5 -25  -6    0.04    0.48
  -5 -25  -6    1.07    0.52
  -6 -25  -6    0.09    0.51
  -6 -25  -6   -0.07    0.50
  -7 -25  -6    3.52    0.79
   8 -26  -6    8.74    1.22
  -8 -26   6    8.50    1.05
  -8 -26   6    7.45    0.89
   8  26  -6    8.75    1.22
  -7 -26   6    2.34    0.72
   7 -26  -6    1.60    0.80
  -6 -26   6    3.71    0.74
   6 -26  -6    5.16    0.95
   5 -26  -6    4.30    0.81
  -5 -26   6    5.79    0.79
  -4 -26   6    0.18    0.48
   4 -26  -6    1.01    0.62
  -3 -26   6    0.37    0.42
   3 -26  -6    1.27    0.59
   2 -26  -6    9.95    0.97
  -2 -26   6   10.15    0.89
   1 -26  -6    6.86    0.80
  -1 -26   6    7.51    0.77
   0 -26   6   55.86    2.08
   0 -26  -6   57.41    2.16
   1 -26   6    6.17    0.73
  -1 -26  -6    6.76    0.79
   2 -26   6    1.12    0.51
  -2 -26  -6   -0.01    0.41
  -3 -26  -6    0.03    0.46
  -4 -26  -6    6.40    0.80
  -4 -26  -6    4.72    0.66
  -5 -26  -6   -0.25    0.48
  -5 -26  -6    0.50    0.53
  -6 -26  -6    1.37    0.60
  -6 -26  -6    1.68    0.62
  -7 -26  -6    5.53    0.87
  -7 -27   6    0.10    0.61
   7 -27  -6   -0.14    0.74
   6 -27  -6    1.23    0.68
  -6 -27   6    0.28    0.56
  -5 -27   6    0.14    0.47
   5 -27  -6   -0.54    0.58
   4 -27  -6   -0.09    0.54
  -4 -27   6    0.07    0.50
   3 -27  -6    4.54    0.79
  -3 -27   6    5.56    0.73
  -2 -27   6   14.95    1.06
   2 -27  -6   14.59    1.15
   1 -27  -6    0.64    0.50
  -1 -27   6    1.82    0.53
   0 -27   6    2.17    0.56
   0 -27  -6    2.25    0.55
  -1 -27  -6    7.31    0.84
   1 -27   6    8.89    0.82
   2 -27   6    4.59    0.67
  -2 -27  -6    4.91    0.72
  -3 -27  -6    0.30    0.49
  -4 -27  -6    1.41    0.58
  -5 -27  -6    3.40    0.70
  -5 -27  -6    3.28    0.67
  -6 -27  -6   11.95    1.13
  -6 -27  -6   17.45    1.25
   7 -28  -6    5.80    1.04
  -7 -28   6    5.18    0.92
  -6 -28   6   11.85    1.16
   6 -28  -6   12.92    1.32
  -5 -28   6    4.54    0.75
   5 -28  -6    7.54    1.01
  -4 -28   6   19.33    1.27
   4 -28  -6   22.50    1.48
  -3 -28   6    7.99    0.88
   3 -28  -6    8.41    0.95
   2 -28  -6    4.28    0.75
  -2 -28   6    3.37    0.62
  -1 -28   6   10.57    0.93
   1 -28  -6   10.49    0.97
   0 -28  -6    6.47    0.78
   0 -28   6    6.38    0.78
   1 -28   6    0.67    0.50
  -1 -28  -6    0.85    0.50
  -2 -28  -6    1.80    0.60
  -3 -28  -6    1.14    0.52
  -4 -28  -6    2.62    0.66
  -5 -28  -6    0.16    0.53
  -6 -28  -6    0.23    0.55
  -6 -28  -6    0.56    0.59
   7 -29  -6    2.49    0.89
  -7 -29   6    2.60    0.80
   6 -29  -6    2.97    0.82
  -6 -29   6    0.56    0.63
  -5 -29   6   -0.42    0.47
   5 -29  -6   -0.06    0.64
   4 -29  -6    6.71    0.97
  -4 -29   6    4.90    0.81
  -3 -29   6   15.55    1.20
   3 -29  -6   15.69    1.17
  -2 -29   6   23.71    1.37
   2 -29  -6   26.16    1.41
  -1 -29   6    4.88    0.71
   1 -29  -6    4.67    0.75
   0 -29   6    9.87    0.94
   0 -29  -6    9.43    0.95
  -1 -29  -6    0.33    0.48
   1 -29   6    0.40    0.49
  -2 -29  -6    0.54    0.54
  -3 -29  -6    1.22    0.54
  -4 -29  -6    3.96    0.71
  -5 -29  -6    6.40    0.87
  -6 -30   6    3.37    0.79
   6 -30  -6    4.97    1.01
  -5 -30   6    6.11    0.87
   5 -30  -6    7.18    1.06
  -4 -30   6   19.73    1.33
   4 -30  -6   22.56    1.50
  -3 -30   6   16.68    1.20
   3 -30  -6   17.46    1.36
  -2 -30   6    7.29    0.86
   2 -30  -6    7.33    0.89
  -1 -30   6    1.52    0.58
   1 -30  -6    1.58    0.62
   0 -30  -6    1.65    0.61
   0 -30   6    2.40    0.63
  -1 -30  -6   -0.07    0.52
   1 -30   6    0.50    0.50
  -2 -30  -6    0.55    0.56
  -3 -30  -6    5.45    0.80
  -4 -30  -6   21.06    1.32
  -5 -30  -6    3.06    0.74
   5 -31  -6    0.09    0.73
  -5 -31   6    1.32    0.59
   4 -31  -6    3.10    0.79
  -4 -31   6    3.70    0.76
   3 -31  -6   18.58    1.36
  -3 -31   6   22.05    1.35
   2 -31  -6   50.13    2.17
  -2 -31   6   51.34    2.11
  -1 -31   6   12.99    1.09
   1 -31  -6   13.02    1.14
   0 -31   6    8.43    0.92
   0 -31  -6    9.70    0.99
   1 -31   6   -0.02    0.52
  -1 -31  -6    0.00    0.53
  -2 -31  -6    0.42    0.55
  -3 -31  -6    0.87    0.60
  -4 -31  -6   16.82    1.21
  -5 -32   6   14.84    1.28
   5 -32  -6   14.17    1.33
   4 -32  -6   14.24    1.30
  -4 -32   6   14.32    1.25
   3 -32  -6   13.54    1.25
  -3 -32   6   12.30    1.12
   2 -32  -6    5.21    0.85
  -2 -32   6    6.48    0.87
  -1 -32   6    2.47    0.67
   1 -32  -6    4.29    0.80
   0 -32   6    0.17    0.53
   0 -32  -6    0.37    0.56
  -1 -32  -6    0.23    0.56
   1 -32   6    0.14    0.58
  -2 -32  -6    0.75    0.55
  -3 -32  -6   13.69    1.18
  -4 -33   6    0.55    0.58
   4 -33  -6    0.57    0.71
  -3 -33   6    8.04    1.00
   3 -33  -6    6.86    0.99
   2 -33  -6   22.52    1.47
  -2 -33   6   23.64    1.42
  -1 -33   6   16.39    1.19
   1 -33  -6   16.75    1.21
   0 -33  -6    0.18    0.52
   0 -33   6    0.82    0.58
  -1 -33  -6    0.60    0.60
   1 -33   6   -0.29    0.54
  -2 -33  -6    0.33    0.59
   2 -34  -6    5.19    0.91
  -2 -34   6    4.66    0.84
  -1 -34   6    0.41    0.59
   1 -34  -6    0.17    0.60
   0 -34   6    2.05    0.67
   0 -34  -6    0.29    0.56
   1 -34   6   -0.24    0.61
  -1 -34  -6    0.30    0.61
  12   0  -7   -0.44    0.69
 -12   0   7   -0.12    0.51
  11   0  -7    0.56    0.61
 -11   0   7   -0.20    0.47
  10   0  -7    0.12    0.50
 -10   0   7    0.42    0.44
  -9   0   7    0.28    0.35
   9   0  -7    0.42    0.50
   8   0  -7    0.37    0.41
  -8   0   7   -0.04    0.13
  -8   0   7   -0.21    0.28
  -7   0   7   -0.10    0.15
   7   0  -7   -0.47    0.33
  -7   0   7   -0.35    0.26
   6   0  -7   -0.14    0.29
  -6   0   7   -0.24    0.27
   6   0  -7   -0.14    0.29
  -6   0   7    0.16    0.17
  -6   0   7    0.04    0.23
  -5   0   7    0.19    0.15
   5   0  -7    0.22    0.28
  -5   0   7    0.16    0.20
   5   0  -7    0.08    0.27
  -5   0   7   -0.07    0.15
  -5   0   7   -0.16    0.21
  -4   0   7    0.03    0.11
  -4   0   7   -0.32    0.17
   4   0  -7   -0.16    0.24
  -4   0   7   -0.02    0.14
   4   0  -7   -0.27    0.21
  -4   0   7    0.28    0.20
  -3   0   7   -0.11    0.14
  -3   0   7   -0.04    0.03
   3   0  -7   -0.18    0.17
  -3   0   7   -0.03    0.16
   3   0  -7    0.15    0.22
  -2   0   7   -0.21    0.14
  -2   0   7   -0.03    0.07
  -2   0   7    0.13    0.20
   2   0  -7    0.35    0.21
  -1   0   7   -0.07    0.14
  -1   0   7    0.32    0.21
  -1   0   7   -0.09    0.11
   1   0  -7   -0.01    0.17
   1   0  -7   -0.10    0.13
   0   0   7    0.11    0.15
   0   0  -7   -0.04    0.13
   0   0   7   -0.21    0.15
   0   0   7    0.01    0.14
   0   0  -7    0.02    0.15
   1   0   7   -0.30    0.15
  -1   0  -7    0.34    0.15
  -1   0  -7    0.07    0.18
   1   0   7    0.20    0.15
   1   0   7    0.09    0.15
  -1   0  -7    0.13    0.12
  -2   0  -7   -0.20    0.14
   2   0   7   -0.21    0.18
  -2   0  -7   -0.14    0.13
   2   0   7   -0.22    0.13
   2   0   7   -0.19    0.14
  -3   0  -7    0.09    0.16
   3   0   7   -0.22    0.21
  -3   0  -7    0.57    0.20
   3   0   7   -0.19    0.15
   4   0   7   -0.17    0.24
  -4   0  -7   -0.26    0.19
  -5   0  -7    0.30    0.25
  -6   0  -7    0.07    0.28
  -7   0  -7   -0.12    0.33
  -8   0  -7   -0.14    0.38
  -9   0  -7    0.02    0.46
  12  -1  -7    0.53    0.75
 -12  -1   7    0.17    0.54
  12   1  -7    0.80    0.77
 -12   1   7    0.71    0.56
  11  -1  -7    0.48    0.66
 -11  -1   7    0.36    0.51
  11   1  -7    1.20    0.67
 -11   1   7    1.18    0.55
  10  -1  -7    5.94    0.91
 -10  -1   7    6.51    0.72
 -10   1   7    6.85    0.75
  10   1  -7    5.59    0.91
   9  -1  -7    0.04    0.48
  -9  -1   7    0.01    0.38
  -9   1   7    0.19    0.38
   9   1  -7    0.11    0.49
  -8  -1   7    5.39    0.59
  -8  -1   7    5.09    0.31
   8  -1  -7    5.58    0.75
   8   1  -7    4.32    0.70
   7  -1  -7   -0.11    0.35
   7  -1  -7    0.43    0.38
  -7  -1   7    0.18    0.33
  -7  -1   7    0.06    0.16
  -7  -1   7   -0.15    0.27
  -7   1   7   -0.01    0.28
   7   1  -7   -0.02    0.36
  -7   1   7    0.01    0.15
  -6  -1   7    8.54    0.62
  -6  -1   7    9.01    0.44
   6  -1  -7    8.52    0.72
  -6  -1   7    9.00    0.59
   6  -1  -7    8.45    0.79
  -6   1   7    8.89    0.43
  -6   1   7    8.51    0.57
   6   1  -7    9.34    0.78
   6   1  -7    8.57    0.78
  -5  -1   7    2.54    0.28
   5  -1  -7    2.71    0.45
  -5  -1   7    2.95    0.35
  -5  -1   7    2.58    0.25
   5  -1  -7    1.65    0.37
  -5  -1   7    3.36    0.38
  -5   1   7    2.81    0.35
   5   1  -7    3.24    0.47
  -5   1   7    2.42    0.25
   5   1  -7    1.50    0.37
  -4  -1   7    0.51    0.14
   4  -1  -7   -0.05    0.23
  -4  -1   7    0.30    0.20
   4  -1  -7    0.09    0.23
  -4  -1   7    0.59    0.17
  -4  -1   7    0.23    0.19
   4   1  -7   -0.04    0.23
   4   1  -7    0.57    0.27
  -4   1   7    0.31    0.16
  -4   1   7    0.70    0.22
  -3  -1   7   37.98    1.20
   3  -1  -7   38.71    1.34
   3  -1  -7   36.93    1.42
  -3  -1   7   37.29    1.22
   3   1  -7   39.47    1.43
  -3   1   7   40.32    1.21
   3   1  -7   38.17    1.34
   2  -1  -7   37.22    1.34
  -2  -1   7   37.49    1.17
  -2  -1   7   38.98    1.36
   2   1  -7   36.68    1.34
  -2   1   7   37.20    1.18
  -2   1   7   36.81    1.35
  -1  -1   7    1.00    0.18
  -1  -1   7    1.03    0.20
   1  -1  -7    1.24    0.26
  -1  -1   7    0.91    0.24
   1  -1  -7    0.88    0.17
  -1   1   7    1.17    0.21
   1   1  -7    1.01    0.23
  -1   1   7    0.64    0.14
   1   1  -7    1.02    0.18
  -1   1   7    1.06    0.24
   0  -1   7    0.96    0.19
   0  -1  -7    1.07    0.20
   0  -1  -7    1.02    0.19
   0  -1   7    0.94    0.19
   0  -1  -7    0.91    0.20
   0  -1   7    0.91    0.22
   0   1   7    0.71    0.18
   0   1  -7    1.30    0.22
   0   1   7    0.89    0.19
   0   1   7    1.33    0.25
   0   1  -7    0.91    0.18
   1  -1   7   18.39    0.70
  -1  -1  -7   16.64    0.74
   1  -1   7   17.02    0.65
  -1  -1  -7   17.37    0.68
  -1  -1  -7   14.35    0.62
   1  -1   7   17.59    0.75
   1   1   7   16.65    0.70
   1   1   7   16.01    0.65
  -1   1  -7   16.81    0.66
   1   1   7   16.04    0.73
   2  -1   7    3.77    0.32
  -2  -1  -7    2.94    0.31
   2  -1   7    4.48    0.34
  -2  -1  -7    4.01    0.32
   2  -1   7    3.95    0.41
   2   1   7    3.24    0.38
   2   1   7    4.21    0.36
  -2   1  -7    3.70    0.31
  -2   1  -7    3.55    0.32
   2   1   7    3.20    0.30
   3  -1   7    0.06    0.17
   3  -1   7    0.06    0.16
  -3  -1  -7    0.02    0.14
   3  -1   7   -0.06    0.24
  -3  -1  -7   -0.04    0.16
  -3   1  -7    0.13    0.19
   3   1   7   -0.35    0.19
  -3   1  -7   -0.15    0.14
   3   1   7    0.19    0.17
  -4  -1  -7    8.38    0.60
   4  -1   7    9.89    0.71
  -4   1  -7    8.70    0.55
  -5  -1  -7    0.07    0.26
   5  -1   7   -0.08    0.32
  -5   1  -7   -0.21    0.22
  -6  -1  -7    0.10    0.31
  -6   1  -7    0.00    0.27
  -7  -1  -7    2.84    0.50
  -7   1  -7    2.56    0.47
  -8  -1  -7    4.45    0.64
  -8   1  -7    4.22    0.60
  -9  -1  -7    0.53    0.49
 -10  -1  -7    0.31    0.52
  12  -2  -7    0.76    0.78
 -12  -2   7    1.26    0.61
 -12   2   7    0.65    0.56
  12   2  -7    0.26    0.76
 -11  -2   7    0.92    0.55
  11  -2  -7    1.60    0.72
 -11   2   7    1.49    0.55
  11   2  -7    0.68    0.70
 -10  -2   7    1.60    0.53
  10  -2  -7    3.68    0.78
  10   2  -7    3.70    0.78
 -10   2   7    2.74    0.56
  -9  -2   7    2.31    0.51
   9  -2  -7    3.11    0.67
   9   2  -7    2.51    0.70
  -9   2   7    2.95    0.50
   8  -2  -7   12.23    1.02
  -8  -2   7   14.95    0.55
  -8  -2   7   13.93    0.90
  -8  -2   7   12.72    0.86
  -8   2   7   13.20    0.84
   8   2  -7   14.22    1.05
  -7  -2   7    0.50    0.33
  -7  -2   7    0.25    0.18
  -7  -2   7    0.92    0.34
   7  -2  -7    0.86    0.42
   7  -2  -7    0.25    0.37
   7   2  -7    0.51    0.35
  -7   2   7    0.54    0.31
  -7   2   7    0.72    0.17
  -6  -2   7    2.62    0.37
   6  -2  -7    1.96    0.45
  -6  -2   7    2.90    0.44
  -6  -2   7    2.60    0.27
   6  -2  -7    2.59    0.46
  -6   2   7    3.34    0.40
  -6   2   7    2.70    0.25
   6   2  -7    3.42    0.56
   6   2  -7    3.17    0.51
   5  -2  -7    2.61    0.45
  -5  -2   7    3.19    0.35
   5  -2  -7    3.28    0.44
  -5  -2   7    3.36    0.32
  -5  -2   7    3.28    0.40
  -5  -2   7    3.07    0.28
   5   2  -7    2.54    0.41
   5   2  -7    3.09    0.46
  -5   2   7    2.93    0.27
  -5   2   7    3.64    0.37
   4  -2  -7    5.01    0.47
   4  -2  -7    5.94    0.56
  -4  -2   7    5.89    0.36
  -4  -2   7    4.88    0.42
  -4  -2   7    6.01    0.41
  -4   2   7    5.38    0.34
  -4   2   7    5.14    0.39
   4   2  -7    5.02    0.54
   4   2  -7    5.34    0.50
  -3  -2   7    1.91    0.25
   3  -2  -7    2.29    0.34
  -3  -2   7    1.52    0.22
   3   2  -7    1.74    0.32
  -3   2   7    1.31    0.21
   3   2  -7    1.23    0.27
  -2  -2   7   36.02    1.29
   2  -2  -7   34.49    1.27
  -2  -2   7   35.36    1.11
  -2   2   7   34.62    1.11
   2   2  -7   33.77    1.26
  -2   2   7   34.20    1.29
  -1  -2   7   31.95    1.06
   1  -2  -7   34.25    1.08
   1  -2  -7   33.52    1.19
  -1  -2   7   34.44    1.19
  -1   2   7   34.36    1.09
  -1   2   7   31.84    1.20
   1   2  -7   34.46    1.19
   0  -2   7    0.63    0.17
   0  -2   7    0.47    0.18
   0  -2  -7    0.98    0.22
   0  -2   7    0.39    0.18
   0  -2  -7    0.81    0.18
   0  -2  -7    0.46    0.16
   0   2   7    0.60    0.20
   0   2  -7    0.51    0.18
   0   2   7    0.59    0.17
   1  -2   7    0.73    0.18
  -1  -2  -7    0.59    0.17
   1  -2   7    0.83    0.18
  -1  -2  -7    0.60    0.19
   1  -2   7    0.54    0.21
  -1  -2  -7    0.83    0.21
   1   2   7    0.69    0.20
  -1   2  -7    0.71    0.17
  -1   2  -7    0.23    0.12
   1   2   7    0.92    0.20
  -2  -2  -7   16.38    0.70
   2  -2   7   16.86    0.68
   2  -2   7   17.55    0.69
   2  -2   7   17.35    0.84
   2   2   7   18.38    0.74
   2   2   7   18.01    0.70
  -2   2  -7   18.07    0.68
   3  -2   7    1.85    0.25
  -3  -2  -7    1.81    0.27
   3  -2   7    1.28    0.33
  -3  -2  -7    1.90    0.25
   3  -2   7    1.42    0.23
   3   2   7    1.66    0.25
  -3   2  -7    1.81    0.27
  -3   2  -7    1.66    0.23
  -4  -2  -7   22.90    0.95
   4  -2   7   22.56    1.13
  -4   2  -7   23.18    0.93
   5  -2   7   55.01    2.17
  -5  -2  -7   56.12    1.92
  -5   2  -7   59.90    1.88
  -6  -2  -7   10.84    0.74
  -6   2  -7   10.38    0.74
  -7  -2  -7    1.99    0.44
  -7   2  -7    1.87    0.43
  -8  -2  -7    2.84    0.57
  -8   2  -7    4.73    0.62
 -10  -2  -7    0.08    0.54
 -12  -3   7    0.24    0.58
  12   3  -7    0.74    0.79
  11  -3  -7    8.67    1.09
 -11  -3   7   10.53    0.99
  11   3  -7   10.63    1.26
 -11   3   7   11.44    0.95
 -10  -3   7    6.35    0.76
  10  -3  -7    7.81    0.96
  10   3  -7    5.95    0.96
 -10   3   7    6.68    0.72
  -9  -3   7   28.75    1.29
   9  -3  -7   25.77    1.47
  -9  -3   7   26.93    1.30
   9   3  -7   25.56    1.59
  -9   3   7   27.67    1.25
   8  -3  -7   12.06    1.02
  -8  -3   7   15.29    0.92
  -8  -3   7   14.01    0.58
  -8  -3   7   13.41    0.89
  -8   3   7   15.33    0.87
   8   3  -7   15.46    1.10
  -7  -3   7    2.60    0.28
  -7  -3   7    2.67    0.42
  -7  -3   7    2.89    0.46
   7  -3  -7    2.83    0.52
   7  -3  -7    3.29    0.56
   7   3  -7    2.22    0.51
  -7   3   7    2.96    0.41
   6  -3  -7   39.15    1.67
  -6  -3   7   40.26    1.47
  -6  -3   7   40.33    1.46
   6  -3  -7   38.07    1.57
  -6  -3   7   44.11    1.29
   6   3  -7   40.28    1.73
   6   3  -7   45.85    1.72
  -6   3   7   41.39    1.24
  -6   3   7   39.43    1.40
   5  -3  -7    4.78    0.54
  -5  -3   7    4.36    0.42
  -5  -3   7    4.56    0.33
   5  -3  -7    4.15    0.48
  -5  -3   7    4.16    0.43
  -5   3   7    4.14    0.31
   5   3  -7    4.16    0.51
   5   3  -7    4.16    0.53
  -5   3   7    4.63    0.40
  -4  -3   7    1.91    0.23
   4  -3  -7    1.49    0.34
   4  -3  -7    1.96    0.32
  -4  -3   7    1.91    0.30
  -4  -3   7    2.12    0.29
  -4   3   7    2.18    0.24
   4   3  -7    2.21    0.37
   4   3  -7    2.53    0.38
  -4   3   7    1.87    0.26
   3  -3  -7   94.69    2.85
  -3  -3   7   90.63    2.51
  -3  -3   7   88.29    2.53
  -3   3   7   87.57    2.50
   3   3  -7   86.35    2.81
   2  -3  -7  101.80    3.20
  -2  -3   7  105.22    2.92
  -2  -3   7  102.02    3.18
  -2   3   7  107.97    3.22
   2   3  -7  109.54    3.21
  -2   3   7  106.38    2.93
  -1  -3   7   30.73    1.12
   1  -3  -7   30.66    0.96
  -1  -3   7   31.76    1.01
   1  -3  -7   29.98    1.12
   1  -3  -7   30.37    1.01
  -1   3   7   30.66    1.02
  -1   3   7   30.83    1.15
   1   3  -7   31.24    1.11
   0  -3   7   32.40    1.09
   0  -3  -7   31.13    1.06
   0  -3  -7   32.12    1.04
   0  -3  -7   30.85    1.10
   0  -3   7   31.04    1.02
   0   3   7   28.88    1.12
   0   3  -7   31.89    1.08
   0   3   7   31.10    1.04
  -1  -3  -7    4.20    0.39
   1  -3   7    5.53    0.42
   1  -3   7    5.27    0.34
   1  -3   7    4.97    0.34
  -1  -3  -7    4.96    0.36
  -1  -3  -7    4.85    0.34
   1   3   7    5.36    0.39
  -1   3  -7    5.17    0.32
   1   3   7    5.73    0.36
   2  -3   7   10.87    0.66
   2  -3   7   12.42    0.54
   2  -3   7   11.48    0.54
  -2  -3  -7   12.80    0.58
   2   3   7   11.52    0.55
   3  -3   7   69.85    2.37
   3  -3   7   72.25    2.12
  -3  -3  -7   68.92    2.11
   3  -3   7   69.76    2.05
  -3  -3  -7   68.86    2.06
   3   3   7   69.72    2.08
  -4  -3  -7   56.86    1.87
   4  -3   7   53.93    2.10
  -4   3  -7   60.92    1.82
  -5  -3  -7   11.55    0.77
   5  -3   7   12.41    0.87
  -5   3  -7   11.60    0.72
  -6  -3  -7   37.46    1.51
  -6   3  -7   39.56    1.46
  -7  -3  -7   19.20    1.09
  -7   3  -7   17.42    1.01
  -8  -3  -7    0.46    0.41
  -9  -3  -7    1.41    0.52
 -10  -3  -7    3.94    0.76
 -12  -4   7    5.59    0.85
  12   4  -7    5.42    1.06
 -11  -4   7    0.22    0.51
  11  -4  -7    1.12    0.67
  11   4  -7   -0.04    0.62
 -11   4   7    0.86    0.50
 -10  -4   7    0.90    0.52
  10  -4  -7    0.59    0.56
 -10  -4   7    1.02    0.52
  10   4  -7    2.22    0.74
 -10   4   7    2.09    0.51
  -9  -4   7   22.25    1.19
  -9  -4   7   23.09    1.17
   9  -4  -7   21.40    1.35
  -9   4   7   24.03    1.10
   9   4  -7   24.41    1.48
   8  -4  -7   32.47    1.55
  -8  -4   7   34.16    1.40
  -8  -4   7   32.45    1.40
   8   4  -7   34.88    1.70
  -8   4   7   33.92    1.33
   7  -4  -7   12.76    0.91
   7  -4  -7   13.50    0.96
  -7  -4   7   13.55    0.78
  -7  -4   7   13.56    0.58
  -7  -4   7   13.90    0.79
  -7   4   7   12.50    0.75
   7   4  -7   13.83    0.98
  -6  -4   7    0.40    0.25
   6  -4  -7    0.46    0.36
  -6  -4   7    0.71    0.20
   6  -4  -7    0.19    0.30
  -6  -4   7    0.33    0.28
   6   4  -7    0.79    0.36
  -6   4   7   -0.01    0.24
   6   4  -7    1.02    0.41
   5  -4  -7    8.42    0.65
  -5  -4   7    8.38    0.43
  -5  -4   7    7.46    0.52
   5  -4  -7    7.46    0.66
  -5  -4   7    9.47    0.59
   5   4  -7    6.84    0.66
   5   4  -7    9.50    0.73
  -5   4   7    8.35    0.41
  -5   4   7    8.39    0.53
  -4  -4   7   10.69    0.50
  -4  -4   7   10.40    0.56
   4  -4  -7   11.31    0.69
  -4  -4   7   11.01    0.59
   4  -4  -7   10.17    0.65
   4   4  -7   10.05    0.68
  -4   4   7   10.93    0.49
  -4   4   7   11.26    0.56
   4   4  -7   12.05    0.73
  -3  -4   7   11.87    0.53
   3  -4  -7   12.62    0.68
  -3  -4   7   12.16    0.57
  -3   4   7   11.38    0.51
   3   4  -7   11.94    0.68
   3   4  -7   11.72    0.68
  -2  -4   7   -0.09    0.18
   2  -4  -7    0.02    0.07
   2  -4  -7    0.35    0.21
  -2  -4   7    0.00    0.14
  -2   4   7   -0.13    0.14
   2   4  -7   -0.21    0.19
  -1  -4   7   51.09    1.57
   1  -4  -7   52.45    1.56
  -1  -4   7   52.74    1.70
   1  -4  -7   51.64    1.72
  -1   4   7   54.15    1.59
  -1   4   7   51.80    1.76
   1   4  -7   54.36    1.71
   0  -4  -7   81.30    2.43
   0  -4  -7   77.56    2.28
   0  -4  -7   78.66    2.37
   0  -4   7   78.65    2.27
   0  -4   7   80.78    2.40
   0   4   7   80.30    2.48
   0   4   7   77.41    2.29
   0   4  -7   83.46    2.39
  -1  -4  -7   28.68    1.07
  -1  -4  -7   27.63    0.96
   1  -4   7   29.18    1.11
   1  -4   7   26.67    0.95
   1  -4   7   28.35    0.98
  -1  -4  -7   28.41    1.03
  -1   4  -7   27.64    0.94
   1   4   7   28.79    0.99
   2  -4   7    0.31    0.16
  -2  -4  -7    0.21    0.17
   2  -4   7    0.18    0.22
  -2  -4  -7    0.07    0.06
   2  -4   7    0.05    0.15
   2   4   7    0.13    0.18
  -3  -4  -7    1.78    0.26
  -3  -4  -7    1.88    0.28
   3  -4   7    1.36    0.23
   3  -4   7    1.88    0.38
   3  -4   7    1.85    0.24
   4  -4   7   70.83    2.50
   4  -4   7   71.21    2.16
  -4  -4  -7   68.64    2.20
  -4   4  -7   71.64    2.13
  -5  -4  -7   76.74    2.52
   5  -4   7   79.48    2.84
  -5   4  -7   83.03    2.43
  -6  -4  -7   63.01    2.17
  -6   4  -7   64.02    2.05
  -7  -4  -7   12.34    0.87
  -8  -4  -7    1.06    0.49
  -9  -4  -7    0.45    0.53
 -10  -4  -7    0.21    0.57
 -12  -5   7    2.36    0.66
  12   5  -7    0.70    0.82
 -11  -5   7   11.41    1.01
  11   5  -7    9.98    1.26
 -10  -5   7    9.18    0.90
  10  -5  -7   10.84    1.06
 -10  -5   7    9.74    0.91
 -10   5   7    8.74    0.79
  10   5  -7    9.68    1.12
   9  -5  -7   26.28    1.43
  -9  -5   7   25.65    1.30
  -9  -5   7   25.10    1.23
  -9   5   7   23.36    1.15
   9   5  -7   27.55    1.63
  -8  -5   7   -0.19    0.32
   8  -5  -7   -0.12    0.34
  -8  -5   7    0.44    0.40
   8   5  -7   -0.42    0.43
  -8   5   7    0.33    0.33
  -7  -5   7    0.16    0.18
   7  -5  -7    0.01    0.34
  -7  -5   7   -0.01    0.28
   7  -5  -7    0.17    0.35
  -7  -5   7    0.35    0.32
   7   5  -7    0.59    0.41
  -7   5   7    0.07    0.27
  -6  -5   7    3.13    0.31
  -6  -5   7    3.12    0.41
   6  -5  -7    3.31    0.49
  -6  -5   7    3.35    0.46
   6  -5  -7    3.12    0.52
   6   5  -7    2.78    0.49
   6   5  -7    2.73    0.51
  -6   5   7    3.18    0.38
  -5  -5   7   15.43    0.77
  -5  -5   7   16.75    0.78
   5  -5  -7   15.70    0.84
   5  -5  -7   15.96    0.90
   5   5  -7   14.94    0.92
  -5   5   7   16.90    0.73
   5   5  -7   16.37    0.95
  -4  -5   7    6.11    0.43
   4  -5  -7    5.11    0.52
   4  -5  -7    6.14    0.29
   4  -5  -7    7.11    0.54
  -4  -5   7    6.23    0.46
  -4   5   7    6.07    0.44
   4   5  -7    6.63    0.60
  -4   5   7    6.05    0.37
   3  -5  -7   47.28    1.68
  -3  -5   7   48.72    1.48
  -3   5   7   47.79    1.45
   3   5  -7   46.43    1.60
   3   5  -7   47.88    1.70
  -2  -5   7   49.12    1.62
   2  -5  -7   47.58    1.63
   2   5  -7   46.70    1.61
  -2   5   7   45.48    1.44
  -1  -5   7   74.12    2.27
   1  -5  -7   71.99    2.29
   1   5  -7   73.81    2.27
  -1   5   7   75.49    2.14
  -1   5   7   71.85    2.34
   0  -5   7   11.09    0.52
   0  -5   7   10.03    0.50
   0  -5  -7   10.23    0.51
   0  -5  -7   11.57    0.55
   0  -5  -7   10.35    0.52
   0   5  -7   11.01    0.51
   0   5   7   10.48    0.59
   0   5   7   10.53    0.52
  -1  -5  -7   47.56    1.49
   1  -5   7   46.63    1.51
  -1  -5  -7   50.77    1.60
  -1  -5  -7   46.23    1.61
   1  -5   7   49.88    1.50
  -1  -5  -7   49.57    1.52
   1   5   7   49.26    1.53
  -1   5  -7   49.22    1.49
   2  -5   7   62.74    1.90
  -2  -5  -7   65.53    1.93
   2  -5   7   64.43    1.88
   2  -5   7   60.21    2.13
  -3  -5  -7  112.30    3.20
  -3  -5  -7  115.44    3.27
   3  -5   7  113.98    3.26
   3  -5   7  112.39    3.58
   4  -5   7   41.98    1.74
  -4  -5  -7   42.01    1.51
  -4   5  -7   45.92    1.43
   5  -5   7    6.17    0.70
  -5  -5  -7    5.97    0.57
  -5   5  -7    7.12    0.53
  -6  -5  -7    1.47    0.40
  -7  -5  -7    5.60    0.67
  -8  -5  -7    0.99    0.45
  -9  -5  -7    3.26    0.69
 -10  -5  -7    6.44    0.88
 -12  -6   7    2.16    0.71
  12   6  -7    3.04    0.98
 -11  -6   7    0.82    0.55
 -11  -6   7    0.68    0.56
  11   6  -7    0.22    0.72
 -10  -6   7    8.19    0.85
 -10  -6   7    7.97    0.83
  10   6  -7    9.30    1.11
  -9  -6   7   39.03    1.62
  -9  -6   7   36.47    1.62
   9  -6  -7   38.06    1.75
   9   6  -7   35.44    1.86
  -9   6   7   40.22    1.51
   8  -6  -7   39.94    1.68
  -8  -6   7   39.11    1.57
  -8  -6   7   38.72    1.56
   8   6  -7   41.02    1.84
  -8   6   7   35.49    1.41
  -7  -6   7   14.79    0.88
   7  -6  -7   14.19    0.95
  -7  -6   7   15.87    0.87
  -7  -6   7   15.76    0.65
   7  -6  -7   13.45    0.93
  -7   6   7   14.29    0.77
   7   6  -7   15.47    1.11
   6  -6  -7   25.55    1.22
  -6  -6   7   25.64    1.09
  -6  -6   7   25.63    1.09
   6  -6  -7   23.23    1.13
   6   6  -7   26.24    1.30
  -6   6   7   25.26    0.99
   6   6  -7   24.46    1.28
   5  -6  -7    1.93    0.39
  -5  -6   7    2.04    0.32
   5  -6  -7    1.86    0.37
  -5  -6   7    2.32    0.36
   5   6  -7    2.14    0.43
   5   6  -7    1.58    0.38
  -5   6   7    1.88    0.30
   4  -6  -7   10.22    0.41
   4  -6  -7    9.13    0.62
  -4  -6   7    8.99    0.55
  -4  -6   7    9.26    0.53
   4  -6  -7   10.37    0.63
  -4   6   7    9.21    0.52
   4   6  -7    9.75    0.67
   4   6  -7    9.15    0.66
  -3  -6   7    0.32    0.17
   3  -6  -7    0.15    0.19
   3  -6  -7    0.19    0.24
  -3   6   7    0.19    0.16
   3   6  -7   -0.39    0.18
   3   6  -7    0.34    0.25
  -2  -6   7    8.65    0.54
   2  -6  -7    8.72    0.54
   2   6  -7    8.29    0.54
  -2   6   7    8.48    0.46
  -1  -6   7   71.51    2.22
   1  -6  -7   70.82    2.25
   1   6  -7   72.91    2.22
  -1   6   7   72.07    2.11
   0  -6  -7  457.32   11.95
   0  -6   7  456.05   12.51
   0  -6  -7  450.65   12.57
   0   6  -7  454.38   12.51
   0   6   7  462.96   11.97
  -1  -6  -7  178.24    4.78
   1  -6   7  174.90    4.92
   1  -6   7  178.62    4.75
  -1  -6  -7  176.24    5.03
  -1  -6  -7  167.77    4.73
  -1   6  -7  176.99    4.89
   2  -6   7   85.25    2.43
   2  -6   7   82.13    2.73
  -2  -6  -7   85.15    2.46
   2  -6   7   85.11    2.46
  -3  -6  -7   14.35    0.71
   3  -6   7   14.58    0.85
   3  -6   7   13.45    0.56
   4  -6   7   57.55    2.18
  -4  -6  -7   58.49    1.94
  -4   6  -7   60.08    1.80
  -5  -6  -7   77.70    2.44
   5  -6   7   71.39    2.69
  -6  -6  -7   18.09    1.03
  -7  -6  -7    8.14    0.79
  -8  -6  -7    3.60    0.64
  -9  -6  -7    1.78    0.62
 -10  -6  -7    3.25    0.75
 -12  -7   7    1.67    0.68
  12   7  -7    1.17    0.86
 -11  -7   7    1.30    0.58
 -11  -7   7    1.62    0.63
  11   7  -7    2.11    0.86
 -10  -7   7   17.66    1.13
 -10  -7   7   19.48    1.17
  10   7  -7   17.91    1.52
   9  -7  -7    0.52    0.48
  -9  -7   7    1.86    0.53
  -9  -7   7    0.49    0.42
   9   7  -7    0.14    0.54
  -9   7   7    1.46    0.44
   8  -7  -7    0.80    0.43
  -8  -7   7    0.70    0.39
  -8  -7   7    1.28    0.44
   8   7  -7    0.54    0.47
  -8   7   7    0.75    0.35
  -7  -7   7    0.77    0.35
   7  -7  -7    0.93    0.39
   7  -7  -7    0.62    0.38
  -7  -7   7    0.61    0.33
  -7   7   7    0.79    0.31
   7   7  -7    0.19    0.40
  -6  -7   7   51.76    1.77
  -6  -7   7   52.00    1.75
   6  -7  -7   52.32    1.97
   6  -7  -7   49.77    1.82
  -6   7   7   51.75    1.66
   6   7  -7   51.95    2.08
   6   7  -7   49.46    1.97
  -5  -7   7   15.14    0.74
   5  -7  -7   14.42    0.79
   5  -7  -7   15.01    0.85
  -5  -7   7   14.64    0.76
   5   7  -7   13.73    0.88
   5   7  -7   13.89    0.91
  -5   7   7   14.35    0.67
  -4  -7   7    1.99    0.33
   4  -7  -7    2.14    0.34
   4  -7  -7    2.41    0.23
   4  -7  -7    2.09    0.38
  -4  -7   7    2.56    0.31
   4   7  -7    1.88    0.37
  -4   7   7    2.40    0.30
   4   7  -7    2.22    0.39
  -3  -7   7    0.37    0.20
   3  -7  -7    0.42    0.21
   3  -7  -7    0.16    0.22
   3   7  -7   -0.15    0.21
   3   7  -7    0.44    0.26
  -2  -7   7    2.18    0.33
   2  -7  -7    2.03    0.31
   2   7  -7    2.02    0.31
  -1  -7   7   46.10    1.50
   1  -7  -7   43.35    1.51
   1   7  -7   45.92    1.51
   0  -7   7  107.66    3.09
   0  -7  -7  103.36    3.15
   0  -7  -7  103.88    3.00
   0   7  -7  109.13    3.08
  -1  -7  -7   69.14    2.15
   1  -7   7   68.92    2.02
  -1  -7  -7   64.56    1.99
  -1  -7  -7   70.58    2.05
  -1   7  -7   67.68    1.99
   2  -7   7   87.40    2.42
  -2  -7  -7   72.29    2.41
   2  -7   7   87.24    2.42
  -2  -7  -7   86.22    2.45
   3  -7   7  105.00    3.45
  -3  -7  -7  111.34    3.15
   3  -7   7  106.76    3.07
   4  -7   7  147.89    4.53
  -4  -7  -7  139.66    4.10
  -5  -7  -7    0.40    0.28
  -6  -7  -7   11.66    0.86
  -7  -7  -7    0.34    0.41
  -8  -7  -7    0.54    0.49
  -9  -7  -7   -0.13    0.47
 -10  -7  -7    1.35    0.62
 -11  -8   7    3.97    0.73
 -11  -8   7    4.21    0.77
  11   8  -7    3.59    0.93
 -10  -8   7   10.54    0.96
 -10  -8   7    9.37    0.91
  10   8  -7    9.88    1.20
  -9  -8   7   37.06    1.56
  -9  -8   7   34.18    1.53
   9   8  -7   33.67    1.81
  -8  -8   7   11.32    0.83
   8  -8  -7   11.99    0.94
  -8  -8   7   11.24    0.87
  -8   8   7   10.62    0.72
   8   8  -7   10.15    1.02
  -7  -8   7   29.74    1.25
   7  -8  -7   27.86    1.28
   7  -8  -7   27.28    1.35
  -7  -8   7   28.33    1.22
  -7   8   7   28.48    1.11
   7   8  -7   27.84    1.44
   6  -8  -7   11.92    0.78
  -6  -8   7   12.45    0.77
  -6  -8   7   11.13    0.70
   6  -8  -7   12.01    0.82
   6   8  -7   13.56    0.98
  -6   8   7   11.34    0.65
   6   8  -7   12.92    0.91
  -5  -8   7   29.71    1.12
  -5  -8   7   27.70    1.12
   5  -8  -7   29.56    1.18
   5  -8  -7   28.87    1.26
   5   8  -7   29.83    1.36
   5   8  -7   29.15    1.29
  -5   8   7   28.78    1.04
   4  -8  -7    0.03    0.20
  -4  -8   7   -0.09    0.19
  -4  -8   7    0.15    0.20
   4  -8  -7    0.15    0.23
   4   8  -7    0.44    0.30
   4   8  -7   -0.28    0.23
  -3  -8   7    3.12    0.33
   3  -8  -7    3.01    0.39
  -3  -8   7    3.34    0.33
   3  -8  -7    4.11    0.38
   3   8  -7    2.79    0.39
   3   8  -7    3.54    0.42
  -2  -8   7    7.62    0.52
   2  -8  -7    6.92    0.48
   2   8  -7    6.81    0.49
  -1  -8   7  183.38    5.26
   1  -8  -7  182.31    5.30
   1   8  -7  189.14    5.27
   0  -8  -7  153.06    4.24
   0  -8  -7  154.37    4.52
   0  -8   7  155.11    4.42
   0  -8  -7  158.51    4.31
   0   8  -7  160.85    4.43
  -1  -8  -7   75.99    2.23
   1  -8   7   76.06    2.22
  -1  -8  -7   76.47    2.26
  -1  -8  -7   78.36    2.40
  -1   8  -7   74.54    2.19
   2  -8   7   49.33    1.57
  -2  -8  -7   50.95    1.61
   2  -8   7   50.80    1.51
  -2  -8  -7   51.35    1.63
  -3  -8  -7   23.71    0.98
   3  -8   7   21.68    1.12
  -4  -8  -7   23.57    1.00
   4  -8   7   20.75    1.15
  -5  -8  -7   12.22    0.82
  -6  -8  -7    6.02    0.64
  -7  -8  -7    6.74    0.75
  -8  -8  -7    0.85    0.52
  -9  -8  -7    1.87    0.62
 -10  -8  -7    1.44    0.67
 -11  -9   7    6.93    0.88
 -11  -9   7    7.66    0.93
  11   9  -7    5.63    1.09
 -10  -9   7    6.92    0.80
 -10  -9   7    7.49    0.84
  10   9  -7    7.00    1.04
  -9  -9   7   -0.10    0.39
  -9  -9   7    0.19    0.45
   9   9  -7    0.64    0.57
  -8  -9   7    3.85    0.59
  -8  -9   7    3.26    0.54
   8   9  -7    4.55    0.75
  -7  -9   7   12.73    0.82
   7  -9  -7   12.43    0.86
   7  -9  -7   12.05    0.90
  -7  -9   7   14.46    0.84
   7   9  -7   12.49    1.07
  -7   9   7   15.01    0.78
  -6  -9   7    3.77    0.50
   6  -9  -7    2.71    0.50
   6  -9  -7    4.03    0.50
  -6  -9   7    3.98    0.47
  -6   9   7    4.10    0.41
   6   9  -7    3.61    0.58
   6   9  -7    3.13    0.57
  -5  -9   7   25.53    1.03
  -5  -9   7   23.28    1.01
   5  -9  -7   23.66    1.02
   5  -9  -7   24.48    1.13
   5   9  -7   23.51    1.21
   5   9  -7   21.95    1.17
  -5   9   7   24.23    0.91
   4  -9  -7    2.65    0.40
  -4  -9   7    3.39    0.39
   4  -9  -7    3.30    0.39
  -4  -9   7    4.14    0.40
   4   9  -7    3.06    0.46
   4   9  -7    3.93    0.51
   3  -9  -7    8.21    0.58
  -3  -9   7    7.65    0.51
   3  -9  -7    8.72    0.53
  -3  -9   7    8.60    0.51
   3   9  -7    8.14    0.62
   3   9  -7    9.15    0.62
   2  -9  -7    4.10    0.41
   2  -9  -7    4.78    0.47
   2   9  -7    4.02    0.42
  -1  -9   7    4.52    0.38
   1  -9  -7    3.06    0.35
   1   9  -7    3.89    0.36
   0  -9   7   31.03    1.06
   0  -9  -7   33.04    1.17
   0  -9  -7   30.52    1.07
   0   9  -7   33.09    1.07
  -1  -9  -7   80.06    2.50
  -1  -9  -7   78.38    2.32
  -1  -9  -7   81.52    2.38
   1  -9   7   81.19    2.30
  -1   9  -7   77.48    2.27
   2  -9   7   83.69    2.40
  -2  -9  -7   85.31    2.52
  -2  -9  -7   85.16    2.51
  -3  -9  -7   96.73    2.87
   4  -9   7   31.49    1.46
  -4  -9  -7   31.48    1.24
  -5  -9  -7   17.48    0.98
  -6  -9  -7    0.46    0.38
  -7  -9  -7    6.11    0.71
  -8  -9  -7    2.65    0.62
  -9  -9  -7    0.71    0.59
 -10  -9  -7    2.74    0.75
 -11 -10   7    0.56    0.57
 -11 -10   7    0.91    0.57
  11  10  -7    0.52    0.75
 -10 -10   7    1.02    0.56
[truncated: 527,899 more chars]
