# Supplementary material for: Crystal structure of tetra­kis­(μ-caproato-κ2 O:O′)bis­[(4-cyano­pyridine-κN 1)copper(II)]
Source: Acta Crystallogr E Crystallogr Commun. 2015 Oct 14;71(Pt 11):m195–6. doi: 10.1107/S2056989015019052 (PMC4645092; doi:10.1107/S2056989015019052)
Supplement: Supplementary file 2 [file e-71-0m195-Isup2.hkl]

#
# h,k,l, Fc-squared, Fo-squared, sigma(Fo-squared), status flag
#
data_I
_shelx_title ' SU100A_0m in P2(1)/c'
_shelx_refln_list_code          4
_shelx_F_calc_maximum      305.20
_exptl_crystal_F_000      1672.00
_reflns_d_resolution_high  0.7093

loop_
 _space_group_symop_operation_xyz
 'x, y, z'
 '-x, y+1/2, -z+1/2'
 '-x, -y, -z'
 'x, -y-1/2, z-1/2'

_cell_length_a     8.7740
_cell_length_b    25.3083
_cell_length_c    17.7893
_cell_angle_alpha  90.000
_cell_angle_beta  101.321
_cell_angle_gamma  90.000

_shelx_F_squared_multiplier     1.000

loop_
 _refln_index_h
 _refln_index_k
 _refln_index_l
 _refln_F_squared_calc
 _refln_F_squared_meas
 _refln_F_squared_sigma
 _refln_observed_status
   2   0   0      11837.05      12337.18       251.31 o
   3   0   0       1716.12       1738.97        35.06 o
   4   0   0        102.45         74.54        25.18 o
   5   0   0         10.08         19.66        15.24 o
   6   0   0       2694.96       2800.68        64.17 o
   7   0   0       1419.90       1537.49        55.69 o
   8   0   0       8511.93       9164.96       288.07 o
   9   0   0       3045.38       3080.17       139.00 o
  10   0   0        794.11        948.83        86.62 o
  11   0   0         21.13         84.61        53.38 o
   1   1   0      18482.19      20041.94       387.45 o
   2   1   0       3544.00       3522.35       112.81 o
   3   1   0        899.79        664.90        20.65 o
   4   1   0      10841.29      10872.54       141.94 o
   5   1   0       3517.09       3632.23        59.45 o
   6   1   0         52.08         48.03        12.29 o
   7   1   0       1537.87       1570.20        59.34 o
   8   1   0         14.49        -19.68        21.71 o
   9   1   0       4966.34       5049.76       134.24 o
  10   1   0       4118.80       4398.30       279.51 o
  11   1   0        926.25        984.08        97.70 o
  12   1   0        260.80        273.00        52.96 o
   2   2   0      42385.11      43728.79       842.21 o
   3   2   0       4799.77       5157.73        82.46 o
   4   2   0        239.32        253.02        16.97 o
   5   2   0        295.04        324.12        18.96 o
   6   2   0        955.43       1036.20        45.35 o
   7   2   0         97.48        128.06        16.46 o
   8   2   0       1316.02       1365.95        42.45 o
   9   2   0       2184.11       2129.11        79.76 o
  10   2   0        173.43        198.58        44.32 o
  11   2   0        194.25        148.07        59.43 o
  12   2   0        241.32        291.09        71.51 o
   2   3   0      22186.05      23624.02       650.68 o
   3   3   0      15432.83      16168.54       325.13 o
   4   3   0      28843.91      30199.24       617.77 o
   5   3   0       3792.07       3888.14        68.85 o
   6   3   0         33.96         35.20         8.76 o
   7   3   0         18.67         14.43         8.58 o
   8   3   0       2158.56       2115.39        53.18 o
   9   3   0       2507.14       2519.78        88.10 o
  10   3   0       4010.69       3912.15       173.25 o
  11   3   0       2579.86       2326.74       139.00 o
  12   3   0        439.16        471.39        82.59 o
   2   4   0        102.39         91.86        11.33 o
   3   4   0       1620.86       1461.27        45.84 o
   4   4   0       5268.05       5639.22       104.49 o
   5   4   0        152.01        178.65        27.39 o
   6   4   0        178.76        170.02        12.24 o
   7   4   0        877.98        846.40        22.55 o
   8   4   0        240.57        236.46        59.43 o
   9   4   0         77.57        176.27        49.36 o
  10   4   0         19.15         13.09        48.35 o
  11   4   0        789.70        774.57        90.65 o
  12   4   0         70.56        182.31        67.49 o
   2   5   0        487.24        561.42        21.00 o
   3   5   0       6406.10       6789.99       147.68 o
   4   5   0      27055.57      28560.90       454.92 o
   5   5   0       2428.52       2497.56        59.88 o
   6   5   0       4856.86       4785.40        74.27 o
   7   5   0        585.91        631.65        26.60 o
   8   5   0       1079.80       1099.44        43.79 o
   9   5   0       1256.52       1102.94        90.65 o
  10   5   0       2101.47       2237.10       131.95 o
  11   5   0        530.09        402.90        77.56 o
   2   6   0       3637.65       3492.31        76.21 o
   3   6   0      19643.49      19658.33       388.88 o
   4   6   0       1063.93        879.79        31.50 o
   5   6   0        848.42        835.86        27.90 o
   6   6   0        474.78        446.85        22.10 o
   7   6   0        146.54        137.06        16.74 o
   8   6   0        512.04        561.54        43.38 o
   9   6   0        151.46        143.03        49.36 o
  10   6   0        141.14         98.71        54.39 o
  11   6   0         10.70         65.47        57.41 o
   1   7   0       3672.66       3825.30       112.31 o
   2   7   0       1298.38       1279.72        34.19 o
   3   7   0       1713.24       1896.02        49.86 o
   4   7   0       4752.33       4907.22       135.82 o
   5   7   0       1840.26       1702.13        40.38 o
   6   7   0       5737.42       5782.92        86.05 o
   7   7   0       3600.14       3578.12        86.33 o
   8   7   0       1821.17       1885.65        72.52 o
   9   7   0       1403.68       1563.25       110.80 o
  10   7   0        823.47        967.97        97.70 o
  11   7   0        191.25        135.98        63.46 o
   0   8   0       2712.13       2971.38        92.67 o
   1   8   0          3.75          8.54         9.07 o
   2   8   0       3227.69       3821.22        82.61 o
   3   8   0      12528.08      12588.16       253.55 o
   4   8   0       8186.58       7871.05       184.33 o
   5   8   0      10834.49      10688.41       159.81 o
   6   8   0       3017.62       2995.61        61.58 o
   7   8   0         38.58         42.18        19.76 o
   8   8   0       1452.38       1420.95        61.95 o
   9   8   0       1995.57       2209.90       127.92 o
  10   8   0        240.94        264.91        66.48 o
  11   8   0         39.29        -20.14        53.38 o
   1   9   0        497.99        448.22        17.64 o
   2   9   0        197.91        113.09        11.02 o
   3   9   0        114.38        124.81        26.69 o
   4   9   0       2184.91       2184.44        64.04 o
   5   9   0       3464.93       3225.59        75.05 o
   6   9   0       5474.94       5288.82       107.33 o
   7   9   0      10368.60      10402.83       188.99 o
   8   9   0       1633.27       1816.61        71.70 o
   9   9   0         26.77          5.04        45.33 o
  10   9   0        167.18        169.22        62.45 o
  11   9   0        198.99        216.56        69.50 o
   0  10   0       1016.55        963.94        42.30 o
   1  10   0       4860.81       5300.29       111.08 o
   2  10   0       3877.70       3823.38        82.92 o
   3  10   0       2616.99       2347.39        48.56 o
   4  10   0       5821.34       5535.22       100.59 o
   5  10   0       6251.97       6385.31       103.92 o
   6  10   0       9265.00       9184.82       166.67 o
   7  10   0        512.22        517.82        36.35 o
   8  10   0       3161.43       3230.93        98.41 o
   9  10   0        966.12        876.15        58.50 o
  10  10   0        846.39       1041.50       104.75 o
  11  10   0        917.00        905.52       102.74 o
   1  11   0        121.97        144.04        19.14 o
   2  11   0       4964.66       4960.52       105.35 o
   3  11   0       2565.14       2646.48        46.84 o
   4  11   0         10.53          9.23         9.44 o
   5  11   0       3312.52       3331.05        73.18 o
   6  11   0       3088.40       2973.68        73.48 o
   7  11   0      10476.09      10760.43       233.19 o
   8  11   0        419.11        447.01        42.98 o
   9  11   0          1.88         46.33        31.46 o
  10  11   0          6.94         51.37        56.41 o
  11  11   0         76.72         94.68        66.48 o
   0  12   0        586.24        815.87        41.30 o
   1  12   0        357.37        410.90        22.04 o
   2  12   0          9.84         -2.50         7.98 o
   3  12   0       7860.68       7781.10       114.68 o
   4  12   0       5313.73       4997.82        82.13 o
   5  12   0       5125.66       4815.76        95.87 o
   6  12   0       3287.62       3276.66        68.94 o
   7  12   0         46.20         82.56        22.35 o
   8  12   0       1941.41       1755.61        91.66 o
   9  12   0        628.47        668.58        54.78 o
  10  12   0       1279.69       1186.54       110.80 o
  11  12   0         20.28        -29.21        55.40 o
   1  13   0       2279.82       2196.66        71.51 o
   2  13   0      14007.80      14757.24       238.60 o
   3  13   0       1501.86       1624.49        39.67 o
   4  13   0        238.01        255.42        26.45 o
   5  13   0        571.50        524.90        30.60 o
   6  13   0       2389.29       2360.25        56.95 o
   7  13   0       3166.45       3251.46        81.30 o
   8  13   0       2413.88       2165.84        80.33 o
   9  13   0         13.12         34.05        33.07 o
  10  13   0          7.28         -9.07        54.39 o
  11  13   0         28.35        -14.10        58.42 o
   0  14   0        932.38       1125.59        52.38 o
   1  14   0       1311.41       1423.39        32.98 o
   2  14   0       1100.44       1161.38        43.76 o
   3  14   0       8161.07       8262.21       123.16 o
   4  14   0       2183.68       2245.20        58.41 o
   5  14   0       1069.21       1035.42        47.95 o
   6  14   0         11.64         19.42        16.99 o
   7  14   0        182.46        196.29        62.45 o
   8  14   0          3.26        -26.70        26.70 o
   9  14   0        941.37        962.28        69.00 o
  10  14   0         19.91         45.33        58.42 o
  11  14   0        154.62        177.28        70.51 o
   1  15   0       2351.31       2668.96        59.33 o
   2  15   0        799.77        760.84        26.02 o
   3  15   0        957.87       1042.45        37.41 o
   4  15   0         50.56         80.55        17.90 o
   5  15   0       1059.69       1044.48        42.87 o
   6  15   0       2177.09       2281.60        64.51 o
   7  15   0        337.47        323.53        38.44 o
   8  15   0       2424.54       2293.91        93.67 o
   9  15   0        146.85         93.36        36.76 o
  10  15   0          6.93         -3.02        58.42 o
   0  16   0          6.68         12.95        14.50 o
   1  16   0       1464.38       1593.92        43.29 o
   2  16   0       3895.14       4122.79        87.10 o
   3  16   0       1599.71       1555.02        87.88 o
   4  16   0        639.28        678.45        34.89 o
   5  16   0        151.90        185.66        23.82 o
   6  16   0        152.18        146.89        25.35 o
   7  16   0         52.70        110.80        30.63 o
   8  16   0        171.90        206.54        37.73 o
   9  16   0          6.61        -33.99        33.99 o
  10  16   0        432.58        513.70        82.59 o
   1  17   0        181.50        256.39        28.13 o
   2  17   0         53.25         77.18        16.41 o
   3  17   0       3215.50       3260.49        73.49 o
   4  17   0       2050.10       2091.30        59.05 o
   5  17   0        262.97        230.70        26.04 o
   6  17   0        616.86        537.07        36.95 o
   7  17   0        215.55        252.78        38.77 o
   8  17   0         76.61         98.23        39.28 o
   9  17   0         60.99         97.60        38.77 o
  10  17   0         44.89          4.03        58.42 o
   0  18   0         68.19         98.71        31.22 o
   1  18   0       3886.80       3891.54       102.20 o
   2  18   0       1941.68       2032.51        56.29 o
   3  18   0         14.39         21.75        17.04 o
   4  18   0        366.26        324.90        27.75 o
   5  18   0        614.29        591.92        36.94 o
   6  18   0        137.01        126.43        27.03 o
   7  18   0        183.61        189.54        38.06 o
   8  18   0         95.32         91.73        36.55 o
   9  18   0        460.55        480.23        54.72 o
  10  18   0        388.78        311.24        75.54 o
   1  19   0       1035.65        989.58        50.92 o
   2  19   0       3263.13       3058.32        70.74 o
   3  19   0       3350.72       3146.71        77.14 o
   4  19   0        319.91        300.66        28.11 o
   5  19   0        629.75        623.80        38.06 o
   6  19   0        716.34        690.77        43.05 o
   7  19   0        494.97        452.58        56.91 o
   8  19   0        163.46        168.32        38.10 o
   9  19   0         24.36         18.27        60.43 o
  10  19   0         44.16        -22.16        55.40 o
   0  20   0       6552.38       6685.11       220.59 o
   1  20   0        873.22        878.67        60.94 o
   2  20   0        214.35        254.99        32.40 o
   3  20   0       1837.18       1728.78        53.34 o
   4  20   0       1752.00       1685.30        63.67 o
   5  20   0       2600.20       2641.42        73.46 o
   6  20   0        115.91        135.46        35.50 o
   7  20   0          5.10          2.46        31.69 o
   8  20   0        388.85        389.13        50.89 o
   9  20   0        126.23        150.62        44.80 o
  10  20   0       1638.97       1361.80       122.88 o
   1  21   0       1830.33       1811.89        99.21 o
   2  21   0       3599.20       3613.10       184.83 o
   3  21   0       1617.77       1677.47        53.62 o
   4  21   0        133.52         88.80        23.21 o
   5  21   0        442.34        505.52        53.39 o
   6  21   0       1072.97       1213.37        57.30 o
   7  21   0        268.64        351.79        46.30 o
   8  21   0        267.89        262.36        50.87 o
   9  21   0          9.43          4.86        65.47 o
   0  22   0       4909.52       4714.93       172.24 o
   1  22   0        561.11        622.96        45.93 o
   2  22   0       1768.21       1914.24        74.43 o
   3  22   0       6095.10       5875.48       183.32 o
   4  22   0       5740.66       5573.69       167.27 o
   5  22   0       3242.45       3161.21        83.90 o
   6  22   0        642.21        644.97        45.78 o
   7  22   0         21.12         11.58        33.47 o
   8  22   0        442.95        585.92        60.43 o
   9  22   0        615.29        592.10       110.80 o
   1  23   0       3908.57       4049.05       301.67 o
   2  23   0       2859.57       3181.50        99.70 o
   3  23   0       1714.31       1725.04        83.10 o
   4  23   0          2.50        -21.14        21.14 o
   5  23   0        218.45        152.80        28.91 o
   6  23   0       1582.11       1691.10        66.23 o
   7  23   0        903.12        847.18        63.60 o
   8  23   0        488.14        558.42        60.03 o
   9  23   0        491.01        812.74        85.11 o
   0  24   0       1493.42       1382.95        94.68 o
   1  24   0         23.77         43.93        25.99 o
   2  24   0         93.56         94.42        30.98 o
   3  24   0       2020.54       2380.65       441.68 o
   4  24   0       1514.07       1428.82       184.33 o
   5  24   0       1382.41       1528.17       113.05 o
   6  24   0         28.56         37.57        28.52 o
   7  24   0          4.49        -20.63        69.50 o
   8  24   0          3.62          0.70        40.52 o
   1  25   0         89.54        133.23        33.45 o
   2  25   0       2526.97       2457.99        87.96 o
   3  25   0        261.65        299.68        71.51 o
   4  25   0         69.71         48.93        46.84 o
   5  25   0       1147.11       1211.73        89.26 o
   6  25   0       1667.42       1567.56        85.64 o
   7  25   0       3307.74       3380.62       119.43 o
   8  25   0        164.32        140.28        47.88 o
   0  26   0        754.19        880.34        84.61 o
   1  26   0        698.02        709.18        54.83 o
   2  26   0        574.25        617.83        81.08 o
   3  26   0         20.96         26.36        42.30 o
   4  26   0        164.76        153.21        39.52 o
   5  26   0       1158.48       1098.97        72.29 o
   6  26   0       2934.29       2956.33        88.69 o
   7  26   0         61.81        143.36        42.72 o
   8  26   0        357.39        396.41        58.08 o
   1  27   0        318.20        300.75        42.34 o
   2  27   0        484.90        585.89        51.99 o
   3  27   0       1477.97       1388.78        73.65 o
   4  27   0       1049.70        986.13        67.30 o
   5  27   0         11.91        -35.86        39.28 o
   6  27   0        303.64        301.66        51.63 o
   7  27   0        399.20        283.71        70.00 o
   0  28   0       1772.43       2042.70       121.88 o
   1  28   0       2297.45       2405.14       211.52 o
   2  28   0        486.87        417.34        47.72 o
   3  28   0         55.54         46.11        34.81 o
   4  28   0        807.95        736.95        70.51 o
   5  28   0        230.98        195.67        46.61 o
   6  28   0        997.17       1145.38        78.26 o
   7  28   0        122.22        149.95        88.64 o
   1  29   0         23.88         61.23        42.81 o
   2  29   0        850.74        841.36        61.96 o
   3  29   0       3394.40       3350.63       114.31 o
   4  29   0        851.68        906.06        69.09 o
   5  29   0         86.29         78.55        41.73 o
   6  29   0        207.07        257.86        69.50 o
   7  29   0         52.48        145.04        67.49 o
   0  30   0       2595.52       2551.36       135.98 o
   1  30   0       3313.42       3597.07       211.52 o
   2  30   0       1772.42       1783.59       149.07 o
   3  30   0         44.51         68.29        39.15 o
   4  30   0        806.32        836.66        67.62 o
   5  30   0        243.45        289.42        50.47 o
   6  30   0         23.38          7.05        51.37 o
   1  31   0        147.22        156.87        88.13 o
   2  31   0        410.03        437.37        67.49 o
   3  31   0       2691.61       2765.37       185.33 o
   4  31   0       1558.87       1508.45        86.52 o
   5  31   0        774.76        719.30        67.30 o
   0  32   0       4566.84       4718.96       204.47 o
   1  32   0        662.49        632.93        60.43 o
   2  32   0        754.81        746.21       102.24 o
   3  32   0        144.30        138.26        47.34 o
   4  32   0        124.58        185.50        65.47 o
   5  32   0        426.24        376.42        75.54 o
   1  33   0        192.78        317.93        50.18 o
   2  33   0       3271.25       3533.52       123.19 o
   3  33   0       1643.48       1568.20       116.34 o
   4  33   0        900.31        808.07        70.51 o
   0  34   0       2120.93       2230.05       142.02 o
   1  34   0       2596.02       2771.38       110.74 o
   2  34   0       1361.08       1531.30       130.44 o
   3  34   0        137.44        170.11        48.47 o
   1  35   0        463.94        544.97        61.85 o
   2  35   0        533.82        526.43        61.46 o
 -12   1   1          6.80         33.04        43.54 o
 -11   1   1          1.14         -6.99        29.60 o
 -10   1   1         44.66         -6.55        32.05 o
  -9   1   1        813.64        863.48        80.58 o
  -8   1   1        213.78        227.46        25.12 o
  -7   1   1       1136.72       1170.24        43.33 o
  -6   1   1          5.10        -10.93        10.93 o
  -5   1   1       2160.08       2281.37        47.43 o
  -4   1   1       1266.28       1375.22        30.68 o
  -3   1   1       1049.03       1031.96        23.24 o
  -2   1   1       3321.87       3467.38        64.29 o
  -1   1   1       3367.46       3349.42        49.29 o
   2   1   1        372.93        377.69        19.52 o
   3   1   1       1690.14       1678.95        32.54 o
   4   1   1        321.88        386.13        17.06 o
   5   1   1        670.54        736.89        20.58 o
   6   1   1         27.76         26.65        14.40 o
   7   1   1        350.26        378.95        21.79 o
   8   1   1        403.71        422.71       122.88 o
   9   1   1        343.49        368.13        39.87 o
  10   1   1         61.35         44.49        34.25 o
  11   1   1          0.47         46.33        50.36 o
 -12   2   1        241.44        196.85        90.15 o
 -11   2   1        266.92        188.36        62.45 o
 -10   2   1        105.49         80.43        34.49 o
  -9   2   1          2.05        -36.94        43.82 o
  -8   2   1          7.06         -2.56        16.89 o
  -7   2   1         86.45         69.79        14.83 o
  -6   2   1       1035.63       1088.20        23.17 o
  -5   2   1       2792.93       2918.61        50.44 o
  -4   2   1      16330.90      17002.36       244.50 o
  -3   2   1        999.34        891.67        29.62 o
  -2   2   1      16065.29      16756.98       262.14 o
   2   2   1      64334.85      69885.66      2527.69 o
   3   2   1      29567.97      31420.27       426.77 o
   4   2   1      14251.16      15365.95       300.96 o
   5   2   1       1906.33       1810.97        34.05 o
   6   2   1       1045.92       1032.20        24.68 o
   7   2   1        455.03        463.39        29.09 o
   8   2   1        186.34        174.39        25.15 o
   9   2   1         41.87         75.09        29.40 o
  10   2   1        395.88        448.24        47.76 o
  11   2   1         71.93         52.38        53.38 o
 -12   3   1         28.64         83.33        46.60 o
 -11   3   1          3.73         60.43        55.40 o
 -10   3   1        345.11        383.81        38.54 o
  -9   3   1         78.54         43.84        22.99 o
  -8   3   1        230.61        233.23        23.12 o
  -7   3   1       1424.02       1429.08        36.86 o
  -6   3   1       7189.65       7425.35        97.52 o
  -5   3   1       8256.99       8402.64       116.09 o
  -4   3   1       1144.67       1175.55        36.54 o
  -3   3   1       2111.17       2220.89        56.53 o
  -2   3   1        277.25        249.11        56.41 o
   1   3   1         25.24         19.14         7.05 o
   2   3   1      93148.95     100142.57      1927.22 o
   3   3   1       2702.87       2720.81        46.14 o
   4   3   1        650.37        716.36        29.01 o
   5   3   1        443.25        400.20        16.18 o
   6   3   1        530.91        523.46        17.76 o
   7   3   1        274.29        290.19        14.69 o
   8   3   1       1221.96       1428.96        79.57 o
   9   3   1       1171.45       1205.92        63.60 o
  10   3   1        105.65         79.57        52.38 o
  11   3   1        221.92        160.15        62.45 o
 -12   4   1        587.75        630.24        70.41 o
 -11   4   1         14.49         46.33        50.36 o
 -10   4   1         10.34         -6.04        47.34 o
  -9   4   1        659.15        643.85        46.31 o
  -8   4   1        302.69        367.22        26.24 o
  -7   4   1        296.21        315.28        15.69 o
  -6   4   1        859.03        869.97        25.65 o
  -5   4   1       2121.63       2121.58        54.18 o
  -4   4   1      29352.54      31275.55       495.39 o
  -3   4   1      11331.46      11107.97       197.04 o
  -2   4   1       3558.13       3665.31        81.55 o
  -1   4   1        159.96        114.83        14.10 o
   2   4   1        684.33        759.47        33.24 o
   3   4   1      30649.36      33649.89       658.09 o
   4   4   1      25493.20      27407.70       437.64 o
   5   4   1       3121.88       2879.10        54.00 o
   6   4   1       5932.67       5933.87        77.86 o
   7   4   1       1735.60       1682.26        40.45 o
   8   4   1         49.89         81.50        25.22 o
   9   4   1        395.95        388.80        58.42 o
  10   4   1       1632.25       1770.74       123.89 o
  11   4   1        418.08        348.51        71.51 o
 -12   5   1        394.12        387.79        80.58 o
 -11   5   1          9.44        -34.25        50.36 o
 -10   5   1        463.51        532.83        72.52 o
  -9   5   1          1.28         -8.56        29.71 o
  -8   5   1          3.61        -14.05        17.27 o
  -7   5   1       3866.22       3815.20        61.23 o
  -6   5   1      15084.34      15172.98       195.88 o
  -5   5   1       3726.01       3814.46        68.03 o
  -4   5   1       1777.78       1792.11        52.66 o
  -3   5   1       2227.23       2771.79        77.05 o
  -2   5   1        396.64        341.73        28.20 o
   0   5   1          7.45          3.60         5.04 o
   1   5   1      11185.39      11792.87       320.31 o
   2   5   1      14432.87      14714.90       406.93 o
   3   5   1      21156.00      21618.03       429.76 o
   4   5   1      10416.74      11058.83       188.16 o
   5   5   1        405.97        483.92        33.10 o
   6   5   1       9179.04       9140.73       112.64 o
   7   5   1       3600.43       3612.79        63.94 o
   8   5   1       1947.62       1966.15       106.77 o
   9   5   1        765.20        809.83        80.58 o
  10   5   1          3.69         19.14        50.36 o
  11   5   1        400.31        239.73        68.49 o
 -12   6   1        549.68        582.19        91.66 o
 -11   6   1         61.92        121.88        61.44 o
 -10   6   1        291.07        330.38        62.45 o
  -9   6   1       1255.39       1371.45        65.57 o
  -8   6   1         96.54         89.21        27.80 o
  -7   6   1        633.45        669.30        24.90 o
  -6   6   1        110.66        144.59        16.22 o
  -5   6   1       7100.32       6826.70       108.30 o
  -4   6   1      14662.59      14541.01       240.69 o
  -3   6   1       6997.27       6481.42       174.25 o
  -2   6   1        516.22        465.65        28.71 o
  -1   6   1       3174.49       3242.08       255.84 o
   1   6   1       7798.85       8073.10       220.59 o
   2   6   1       1065.45       1102.94        40.29 o
   3   6   1       3073.20       3068.08       101.73 o
   4   6   1      27511.25      28703.01       457.81 o
   5   6   1      11875.92      11965.04       206.71 o
   6   6   1       2498.65       2656.15        49.74 o
   7   6   1        406.33        446.33        31.51 o
   8   6   1          5.09         55.40        40.29 o
   9   6   1       1956.12       2202.85       120.87 o
  10   6   1       1694.47       1938.95       127.92 o
  11   6   1        208.69        156.12        64.46 o
 -11   7   1        567.67        548.95        83.60 o
 -10   7   1         96.06         20.14        50.36 o
  -9   7   1          1.70         -7.08        28.07 o
  -8   7   1        463.11        537.82        43.69 o
  -7   7   1       4687.31       4713.25        92.03 o
  -6   7   1       6240.23       6248.97        83.39 o
  -5   7   1       8600.50       8573.30       131.58 o
  -4   7   1         53.44        100.02        12.44 o
  -3   7   1       9027.79       9879.17       204.41 o
  -2   7   1        290.88        245.77        16.73 o
  -1   7   1        419.42        573.12        20.93 o
   0   7   1      11394.82      11292.95       224.71 o
   2   7   1          5.73          7.47         6.02 o
   3   7   1      22589.39      24182.03       668.81 o
   4   7   1         51.43         80.90        13.80 o
   5   7   1         77.88        138.01        18.32 o
   6   7   1       4603.90       4417.11        80.45 o
   7   7   1       6331.41       6588.28       130.24 o
   8   7   1       4731.96       5010.06       192.38 o
   9   7   1       2144.25       2147.45       126.91 o
  10   7   1         73.32         69.50        53.38 o
  11   7   1         40.63         33.24        58.42 o
 -11   8   1         12.91        -45.33        45.33 o
 -10   8   1        336.12        410.96        72.52 o
  -9   8   1        130.31         85.05        32.67 o
  -8   8   1          6.75        -11.21        25.68 o
  -7   8   1        986.63       1038.00        43.48 o
  -6   8   1        648.32        687.27        35.23 o
  -5   8   1       2937.78       2651.42        53.30 o
  -4   8   1        360.57        257.34        18.41 o
  -3   8   1      15809.81      16165.38       324.07 o
  -2   8   1       5094.85       4689.45       101.48 o
  -1   8   1       7128.57       7610.24       155.25 o
   0   8   1       2367.87       2420.42        81.59 o
   2   8   1       1266.30       1442.38        47.34 o
   3   8   1        233.06        208.50        22.16 o
   4   8   1       2373.67       2229.87        61.77 o
   5   8   1      11378.86      11741.75       173.95 o
   6   8   1       8372.55       8341.73       153.46 o
   7   8   1        177.37        241.44        32.59 o
   8   8   1          1.62          2.82        25.28 o
   9   8   1       1708.07       1669.01       114.83 o
  10   8   1        411.01        349.52        71.51 o
  11   8   1        305.71        303.18        75.54 o
 -11   9   1        184.12         91.66        62.45 o
 -10   9   1        159.57         23.17        49.36 o
  -9   9   1        801.64        698.50        53.49 o
  -8   9   1       1135.43        970.23       105.26 o
  -7   9   1       3388.82       3509.47        82.71 o
  -6   9   1       4450.71       4269.65        78.67 o
  -5   9   1       1995.69       1730.01        41.28 o
  -4   9   1        905.65       1019.33        27.86 o
  -3   9   1       1827.09       2033.76        54.48 o
  -2   9   1         29.53         13.80         9.60 o
  -1   9   1        429.16        417.64        18.62 o
   0   9   1       2722.60       3136.05        70.09 o
   1   9   1        773.27        650.83        89.14 o
   2   9   1       6303.57       6954.05       194.40 o
   3   9   1        700.02        659.09        26.86 o
   4   9   1        314.45        360.59        24.92 o
   5   9   1       3722.46       3679.52        67.56 o
   6   9   1       5298.52       5469.31       110.49 o
   7   9   1       9499.22       9202.67       202.52 o
   8   9   1       5276.42       4973.19       148.07 o
   9   9   1        871.73        738.31        84.61 o
  10   9   1        441.89        549.96        81.59 o
  11   9   1          4.72         41.30        58.42 o
 -11  10   1        334.74        379.73        74.54 o
 -10  10   1         18.35        117.85        58.42 o
  -9  10   1        227.11        260.34        42.81 o
  -8  10   1        464.31        438.77        41.86 o
  -7  10   1        362.84        272.57        38.37 o
  -6  10   1          3.53          4.68        15.68 o
  -5  10   1        791.16        787.29        39.25 o
  -4  10   1       3606.40       3628.04        83.30 o
  -3  10   1      10369.61      10471.93       174.41 o
  -2  10   1       1029.19        901.11        48.85 o
  -1  10   1        188.97        156.13        13.77 o
   0  10   1       8847.47       8992.10       182.66 o
   1  10   1        840.20        828.21        34.25 o
   2  10   1         18.00         10.41         6.29 o
   3  10   1       1504.13       1410.73        36.94 o
   4  10   1       1538.78       1406.33        37.51 o
   5  10   1         66.29         58.32        14.01 o
   6  10   1         31.20         41.29        18.37 o
   7  10   1        143.15        200.75        30.21 o
   8  10   1        356.42        430.39        64.97 o
   9  10   1         41.34         73.53        48.35 o
  10  10   1        740.78        799.76        94.68 o
  11  10   1        307.95        212.53        71.51 o
 -11  11   1        525.65        542.91        90.65 o
 -10  11   1        357.69        406.93        70.51 o
  -9  11   1       1663.06       1620.71        74.23 o
  -8  11   1       1442.18       1393.94        66.76 o
  -7  11   1        490.26        493.79        34.59 o
  -6  11   1        621.83        700.01        35.97 o
  -5  11   1       2646.45       2590.07        63.49 o
  -4  11   1       1547.15       1529.73        32.11 o
  -3  11   1       2834.92       2946.91        51.97 o
  -2  11   1        739.00        746.56        27.25 o
  -1  11   1       1926.46       2154.79        54.00 o
   0  11   1        113.57        210.87        15.48 o
   1  11   1        407.12        416.84        20.07 o
   2  11   1        804.47        820.36        23.37 o
   3  11   1        978.76        944.74        27.76 o
   4  11   1       5330.28       5486.06        99.94 o
   5  11   1       2739.72       2607.65        59.90 o
   6  11   1       5030.36       4968.55        93.34 o
   7  11   1       3083.10       3007.87       140.01 o
   8  11   1       1106.19       1026.88        60.43 o
   9  11   1       2196.54       2003.42       126.91 o
  10  11   1       1168.56       1010.27       101.73 o
  11  11   1        115.44        168.21        68.49 o
 -11  12   1          1.57         25.18        59.43 o
 -10  12   1          1.07         10.07        47.34 o
  -9  12   1         97.12        159.07        36.85 o
  -8  12   1        509.83        470.03        44.89 o
  -7  12   1       1632.19       1707.29        57.10 o
  -6  12   1         56.85         61.05        16.93 o
  -5  12   1         32.24         38.51        15.84 o
  -4  12   1       1047.48       1138.91        30.60 o
  -3  12   1       3300.03       3500.69        53.89 o
  -2  12   1       3546.48       3567.57        81.76 o
  -1  12   1       5276.72       4887.87       107.82 o
   0  12   1       5721.50       5407.63       116.75 o
   1  12   1       1277.15       1049.33        95.69 o
   2  12   1       6440.19       6198.60       126.04 o
   3  12   1        138.41        103.04        16.86 o
   4  12   1        142.34        136.06        18.11 o
   5  12   1          1.82          4.63        15.10 o
   6  12   1        782.69        853.76        35.97 o
   7  12   1        696.41        554.86        43.76 o
   8  12   1        100.39         78.67        31.12 o
   9  12   1       1102.78       1169.42       102.74 o
  10  12   1        577.82        607.37        84.61 o
  11  12   1         87.02         12.09        63.46 o
 -11  13   1       1120.33       1214.74       117.85 o
 -10  13   1        598.15        609.33        56.86 o
  -9  13   1        909.27        933.39        63.24 o
  -8  13   1       1492.72       1465.74        95.19 o
  -7  13   1        175.59        240.29        33.13 o
  -6  13   1        108.11        103.20        18.90 o
  -5  13   1          6.74         -9.65        14.14 o
  -4  13   1       1297.94       1376.95        36.78 o
  -3  13   1       2434.26       2525.73        42.78 o
  -2  13   1       4571.43       4728.66        78.76 o
  -1  13   1       6128.90       6317.82       164.18 o
   0  13   1        535.61        541.89        23.93 o
   1  13   1       1343.75       1204.81        50.87 o
   2  13   1        221.18        170.04        16.01 o
   3  13   1      16849.06      17203.53       273.89 o
   4  13   1       4087.11       4045.88        82.75 o
   5  13   1       4789.82       4630.39        94.37 o
   6  13   1       3654.23       3468.80        94.35 o
   7  13   1          4.88         46.79        70.51 o
   8  13   1         53.64         71.51        51.37 o
   9  13   1       2028.38       1871.47       118.86 o
  10  13   1        222.99        317.28        69.50 o
  11  13   1        613.80        583.20        92.67 o
 -11  14   1        120.20        165.19        63.46 o
 -10  14   1          0.30         -1.43        35.42 o
  -9  14   1        466.32        500.69        51.27 o
  -8  14   1         30.65         52.58        31.24 o
  -7  14   1        898.67        911.94        45.96 o
  -6  14   1        462.14        534.47        30.63 o
  -5  14   1          4.24         -5.07        15.16 o
  -4  14   1        162.98        196.73        21.26 o
  -3  14   1        864.89        787.75        22.43 o
  -2  14   1        329.59        266.04        15.54 o
  -1  14   1      17928.87      17967.22       289.71 o
   0  14   1       5343.42       4990.39        79.91 o
   1  14   1      11104.88       9896.71       166.12 o
   2  14   1       8775.44       8702.36       128.10 o
   3  14   1       8833.53       9231.34       226.71 o
   4  14   1         35.81         51.86        16.47 o
   5  14   1       1233.98       1198.60        52.22 o
   6  14   1       3176.06       3140.80        76.17 o
   7  14   1         43.52         60.02        27.41 o
   8  14   1        869.70        749.43        54.20 o
   9  14   1       1598.43       1500.80       107.78 o
  10  14   1          9.64         37.27        52.38 o
  11  14   1         47.87         26.19        62.45 o
 -11  15   1        816.92        871.27       102.74 o
 -10  15   1       2632.67       2616.95       100.02 o
  -9  15   1       2442.97       2337.80        91.09 o
  -8  15   1        517.12        533.25        46.86 o
  -7  15   1         52.70         62.54        48.17 o
  -6  15   1        197.88        208.07        26.01 o
  -5  15   1        621.96        610.94        62.33 o
  -4  15   1       2548.26       2558.75        63.41 o
  -3  15   1       3776.25       3636.84        63.93 o
  -2  15   1      11956.33      12043.67       174.72 o
  -1  15   1       1318.13       1190.73        30.57 o
   0  15   1         20.26          7.87         9.25 o
   1  15   1       2442.82       2305.46        52.33 o
   2  15   1       3927.49       3352.06        70.18 o
   3  15   1      14775.48      14793.13       245.40 o
   4  15   1       8665.50       8688.61       154.46 o
   5  15   1       1893.46       1958.72        56.50 o
   6  15   1        413.18        398.91        58.63 o
   7  15   1         42.65         82.35        29.81 o
   8  15   1        182.22        172.28        47.34 o
   9  15   1         24.88         69.50        54.39 o
  10  15   1        671.68        688.96        91.66 o
 -10  16   1          1.08         48.46        36.95 o
  -9  16   1        532.67        578.74        57.92 o
  -8  16   1       2506.22       2522.90        93.10 o
  -7  16   1        255.36        307.59        32.89 o
  -6  16   1        464.07        505.52        36.36 o
  -5  16   1       1364.81       1322.58        51.27 o
  -4  16   1        813.55        916.20        61.40 o
  -3  16   1         48.30        101.62        17.37 o
  -2  16   1       5960.47       5962.24       107.71 o
  -1  16   1       9178.56       8774.03       160.22 o
   0  16   1      10937.03      11074.71       162.15 o
   1  16   1      25516.04      25797.48       407.56 o
   2  16   1      17539.91      16756.73       276.08 o
   3  16   1       6388.11       6638.17       125.73 o
   4  16   1       1291.54       1299.63        44.30 o
   5  16   1         29.43         59.16        19.80 o
   6  16   1        643.23        585.30        41.80 o
   7  16   1         66.71         55.14        44.82 o
   8  16   1          5.56         25.68        30.63 o
   9  16   1        704.94        659.75        85.62 o
  10  16   1        242.31        335.41        75.54 o
 -10  17   1       2635.95       2638.28       105.46 o
  -9  17   1       1830.77       1923.39       108.28 o
  -8  17   1        528.82        503.81        49.86 o
  -7  17   1        332.77        329.15        35.79 o
  -6  17   1        104.59         77.84        26.29 o
  -5  17   1         25.58         46.62        41.61 o
  -4  17   1         49.17         58.49        21.35 o
  -3  17   1       2611.89       2594.49        62.64 o
  -2  17   1      12934.51      12277.80       205.09 o
  -1  17   1       4639.41       4567.33        91.49 o
   0  17   1        981.33       1115.32        43.61 o
   1  17   1       2011.15       2267.99        69.80 o
   2  17   1      18215.27      17343.65       373.88 o
   3  17   1      10949.83      10586.05       262.07 o
   4  17   1      10980.56      11091.46       310.45 o
   5  17   1        268.86        290.71        27.48 o
   6  17   1         12.29         18.35        23.93 o
   7  17   1        221.80        213.00        72.52 o
   8  17   1         77.45         55.18        37.27 o
   9  17   1        248.51        287.46        46.45 o
  10  17   1       1143.76       1271.15       117.85 o
 -10  18   1         22.34        -34.10        34.10 o
  -9  18   1        746.27        676.27        73.53 o
  -8  18   1       2014.17       2069.98       150.58 o
  -7  18   1       4344.90       4394.92       123.76 o
  -6  18   1         45.87         54.43        23.82 o
  -5  18   1        783.42        808.62        42.01 o
  -4  18   1          5.04         17.57        17.48 o
  -3  18   1       1063.35       1026.07        74.15 o
  -2  18   1       2562.63       2511.47        60.36 o
  -1  18   1       9197.01       8988.74       194.79 o
   0  18   1      17296.13      17310.05       504.63 o
   1  18   1      24166.86      24782.59       481.11 o
   2  18   1       8883.77       8717.36       221.89 o
   3  18   1       4990.58       4758.18       132.49 o
   4  18   1       1397.16       1498.03        50.05 o
   5  18   1          2.59          0.93        19.10 o
   6  18   1         21.84         16.46        27.04 o
   7  18   1        302.68        300.39        82.59 o
   8  18   1        339.21        376.87        47.01 o
   9  18   1         75.32         52.80        57.92 o
  10  18   1         70.83        163.17        69.50 o
 -10  19   1        950.88        830.89        70.47 o
  -9  19   1       1647.11       1591.19        84.13 o
  -8  19   1       1029.83        913.05        64.45 o
  -7  19   1          8.47         21.09        26.50 o
  -6  19   1         82.90         47.31        23.47 o
  -5  19   1         26.30          7.44        21.12 o
  -4  19   1          4.09          6.90        17.47 o
  -3  19   1       6341.93       6152.81       143.75 o
  -2  19   1       3616.13       3744.84        80.35 o
  -1  19   1       3481.40       3405.66        94.35 o
   0  19   1        236.38        314.37        62.45 o
   1  19   1       1988.77       2350.17        75.83 o
   2  19   1      11215.17      10962.99       187.69 o
   3  19   1      12733.35      12091.38       233.22 o
   4  19   1        370.49        464.59        32.00 o
   5  19   1        440.91        485.92        35.66 o
   6  19   1       1245.07       1197.84        68.49 o
   7  19   1        357.60        265.01        94.18 o
   8  19   1        102.08        144.03        40.30 o
   9  19   1        960.77        925.01        70.13 o
  10  19   1        537.90        518.73        88.64 o
 -10  20   1        166.92        224.94        49.80 o
  -9  20   1        265.17        376.05        52.97 o
  -8  20   1        753.96        787.36        63.01 o
  -7  20   1        817.46        794.44        49.39 o
  -6  20   1       1539.29       1599.12        74.69 o
  -5  20   1         85.80         84.82        24.88 o
  -4  20   1       1589.13       1434.69        50.90 o
  -3  20   1        375.50        414.67        30.02 o
  -2  20   1       4833.35       4606.40       170.23 o
  -1  20   1       8242.02       8503.21       189.45 o
   0  20   1       8247.53       8239.39       183.40 o
   1  20   1      15187.69      15666.05       399.37 o
   2  20   1      14590.96      14756.01       244.69 o
   3  20   1       2219.88       2235.63        92.22 o
   4  20   1       1158.48       1186.41        48.65 o
   5  20   1        906.31        914.38        46.14 o
   6  20   1       1714.37       1710.85       111.80 o
   7  20   1        231.50        274.02        42.27 o
   8  20   1        443.05        452.24        52.35 o
   9  20   1        370.11        288.23        50.89 o
  -9  21   1       1281.75       1391.75        84.38 o
  -8  21   1       1203.10       1454.09        79.88 o
  -7  21   1       1810.03       1822.28        94.69 o
  -6  21   1        801.28        884.22        63.18 o
  -5  21   1        273.10        248.35        31.01 o
  -4  21   1         49.29         72.85        23.19 o
  -3  21   1       1057.41       1005.27        79.52 o
  -2  21   1       1277.35       1241.71        70.00 o
  -1  21   1       2639.34       2604.17        84.03 o
   0  21   1        226.09        201.47        51.37 o
   1  21   1        302.27        345.15        34.70 o
   2  21   1        506.23        570.04        43.45 o
   3  21   1        302.22        349.81        46.13 o
   4  21   1        405.28        425.93        32.98 o
   5  21   1        847.35        835.36        45.85 o
   6  21   1       1445.89       1532.91        74.77 o
   7  21   1       1131.86       1127.65        69.62 o
   8  21   1       1243.53       1201.85        75.02 o
   9  21   1        242.10        217.03        49.13 o
  -9  22   1        134.44        123.68        45.74 o
  -8  22   1        586.47        594.44        59.31 o
  -7  22   1          8.65        -27.44        27.44 o
  -6  22   1        826.12        797.34        56.12 o
  -5  22   1         11.65          0.08        22.40 o
  -4  22   1        471.46        502.94        45.42 o
  -3  22   1       1853.24       1794.98        81.59 o
  -2  22   1       7426.49       7062.30       169.15 o
  -1  22   1       2186.09       2347.57        81.55 o
   0  22   1       1790.18       1692.71        92.16 o
   1  22   1       1311.64       1398.82        66.98 o
   2  22   1       8261.29       8588.11       211.02 o
   3  22   1       2299.21       2120.75       168.45 o
   4  22   1        841.24        939.78        56.98 o
   5  22   1        775.91        909.16        48.58 o
   6  22   1        142.54        157.11        37.73 o
   7  22   1         82.49        155.65        41.31 o
   8  22   1        372.45        456.61        55.88 o
   9  22   1          8.09         45.63        43.69 o
  -9  23   1         31.27         45.86        42.66 o
  -8  23   1       2421.31       2456.78       102.09 o
  -7  23   1       3697.89       3540.27       170.41 o
  -6  23   1       2816.50       2986.87        86.14 o
  -5  23   1       3809.52       3699.31       161.37 o
  -4  23   1       1361.98       1309.59        58.44 o
  -3  23   1        874.66        787.54        55.88 o
  -2  23   1        176.57        220.91        35.21 o
  -1  23   1        623.69        742.41        50.43 o
   0  23   1          1.78         42.32        25.93 o
   1  23   1       2871.17       2880.30       116.84 o
   2  23   1         96.11        128.49        30.98 o
   3  23   1         87.29         91.21        30.93 o
   4  23   1        410.71        428.49        35.27 o
   5  23   1        783.54        809.34        55.20 o
   6  23   1       1405.37       1296.01        84.61 o
   7  23   1       3588.96       3700.95       139.50 o
   8  23   1        945.18        957.00        73.19 o
   9  23   1       1326.58       1289.71        91.16 o
  -9  24   1        292.47        283.77        52.97 o
  -8  24   1          5.14         44.31        41.12 o
  -7  24   1        302.62        306.34        46.09 o
  -6  24   1         11.47         51.85        40.72 o
  -5  24   1        347.98        477.49        39.48 o
  -4  24   1       3219.19       2966.44       144.04 o
  -3  24   1       3522.36       3620.04       112.16 o
  -2  24   1       1861.35       1897.56        76.17 o
  -1  24   1        176.91        212.52        79.57 o
   0  24   1        324.12        308.89        66.48 o
   1  24   1         18.83         53.78        28.84 o
   2  24   1       2985.23       3014.32       163.68 o
   3  24   1       2368.54       2528.11       190.37 o
   4  24   1        598.98        662.56        50.38 o
   5  24   1        525.17        524.66        40.88 o
   6  24   1        569.94        659.91        55.78 o
   7  24   1        104.23        175.47        42.98 o
   8  24   1        157.49        179.08        48.29 o
  -8  25   1       1365.81       1317.41       204.47 o
  -7  25   1       1130.11       1326.51        80.44 o
  -6  25   1       2926.39       2948.88        87.62 o
  -5  25   1       3811.50       3547.96       194.90 o
  -4  25   1        453.06        457.59        67.49 o
  -3  25   1         14.93         63.72        30.74 o
  -2  25   1         81.08         36.32        29.89 o
  -1  25   1       1349.63       1348.25        68.37 o
   0  25   1        317.52        372.76        42.72 o
   1  25   1       1022.03       1037.60        60.89 o
   2  25   1        537.89        498.96        71.01 o
   3  25   1        689.66        754.95        56.25 o
   4  25   1         59.35         67.49        33.47 o
   5  25   1       1348.28       1326.64        64.60 o
   6  25   1       4300.70       4310.99       156.12 o
   7  25   1       3357.24       3312.85       170.73 o
   8  25   1       2249.06       2055.39       100.55 o
  -8  26   1         73.38         85.62        42.73 o
  -7  26   1         89.19         45.64        40.58 o
  -6  26   1         43.25         63.39        31.41 o
  -5  26   1        726.76        683.23        61.58 o
  -4  26   1       4571.90       4639.64       271.96 o
  -3  26   1       4180.33       4276.73       140.51 o
  -2  26   1       3916.40       4039.16       120.00 o
  -1  26   1         63.03         38.13        29.18 o
   0  26   1        855.68        960.02        85.11 o
   1  26   1         41.26         59.18        32.40 o
   2  26   1        147.73        129.85        34.16 o
   3  26   1        882.79        933.05        61.53 o
   4  26   1       2175.60       2153.45        86.52 o
   5  26   1       3272.26       3111.68       370.16 o
   6  26   1        400.76        402.51        51.54 o
   7  26   1        476.16        558.29        62.45 o
   8  26   1         80.96        125.32        47.46 o
  -7  27   1        873.09        812.00        67.21 o
  -6  27   1       1750.33       1655.94        89.44 o
  -5  27   1        384.49        362.61        52.32 o
  -4  27   1        393.90        402.43        67.49 o
  -3  27   1        318.42        284.17        42.87 o
  -2  27   1       1405.21       1447.07        82.09 o
  -1  27   1       1569.91       1721.94        93.67 o
   0  27   1         38.54         70.00        32.76 o
   1  27   1         20.64         28.04        31.24 o
   2  27   1         10.07        -28.52        28.52 o
   3  27   1        450.65        483.16        49.40 o
   4  27   1         59.37         38.80        49.36 o
   5  27   1       1143.99       1202.08       200.95 o
   6  27   1       4894.99       4554.49       429.09 o
   7  27   1       3232.75       3344.93       169.22 o
  -7  28   1        205.27        177.28        71.51 o
  -6  28   1          3.97          0.32        39.58 o
  -5  28   1       1741.32       1683.76       188.36 o
  -4  28   1       2026.62       1967.43        90.08 o
  -3  28   1        996.71       1091.11       126.41 o
  -2  28   1       1168.82       1290.84        94.68 o
  -1  28   1        322.46        341.77        46.28 o
   0  28   1        327.84        386.54        46.99 o
   1  28   1         22.94         31.22        34.10 o
   2  28   1          0.30         25.18        34.19 o
   3  28   1         54.57         51.80        37.77 o
   4  28   1       2395.16       2175.10        95.18 o
   5  28   1       3529.37       3212.69       255.84 o
   6  28   1       1201.01        982.07       102.74 o
   7  28   1        224.38        195.14        48.07 o
  -7  29   1        638.61        593.27        95.69 o
  -6  29   1       2127.63       1946.86       131.95 o
  -5  29   1       1002.77        893.41        70.50 o
  -4  29   1        109.03        158.80        41.73 o
  -3  29   1         32.55         68.45        37.73 o
  -2  29   1         17.27         61.71        34.54 o
  -1  29   1        188.20        179.38        40.52 o
   0  29   1        797.33        759.58        59.83 o
   1  29   1         23.33         20.99        32.98 o
   2  29   1         82.42         68.68        38.06 o
   3  29   1          3.40         42.81        37.04 o
   4  29   1        343.01        360.13        65.47 o
   5  29   1        499.06        524.04        57.97 o
   6  29   1        946.73        896.45       102.74 o
  -6  30   1        124.66         68.18        44.89 o
  -5  30   1        379.03        331.76        80.58 o
  -4  30   1       1374.07       1262.36        80.82 o
  -3  30   1         94.29         68.49        78.57 o
  -2  30   1        977.24        971.04        68.02 o
  -1  30   1        442.49        366.81        48.78 o
   0  30   1        192.85        130.34        38.81 o
   1  30   1         76.47        117.34        39.89 o
   2  30   1          0.88         18.58        36.30 o
   3  30   1         21.91         45.83        39.89 o
   4  30   1       1575.34       1334.75        80.48 o
   5  30   1        980.93        994.90        74.30 o
   6  30   1        895.82        679.89        93.67 o
  -6  31   1        107.61         92.68        44.98 o
  -5  31   1        857.24        871.55        71.51 o
  -4  31   1          6.60          5.85        39.29 o
  -3  31   1         81.67         89.07        41.37 o
  -2  31   1         35.36         83.82        39.10 o
  -1  31   1        119.17        139.59        41.55 o
   0  31   1          2.38         27.51        35.54 o
   1  31   1        126.73        143.03        42.02 o
   2  31   1        112.85        187.11        42.34 o
   3  31   1         67.59         80.08        42.73 o
   4  31   1          0.94         42.23        38.72 o
   5  31   1          8.14         -9.06        40.20 o
  -5  32   1        522.66        473.21        87.63 o
  -4  32   1        773.71        721.71        67.28 o
  -3  32   1         25.35         83.84        41.14 o
  -2  32   1        283.99        312.07        73.53 o
  -1  32   1        381.39        316.44        51.54 o
   0  32   1        117.66        194.34        46.28 o
   1  32   1        177.69        233.15        93.17 o
   2  32   1         70.68         59.76        41.95 o
   3  32   1        325.20        272.76        90.15 o
   4  32   1        486.44        445.70        73.03 o
   5  32   1        453.32        578.16        87.63 o
  -4  33   1         72.17         83.16        45.60 o
  -3  33   1         71.07        -10.65        38.95 o
  -2  33   1        456.94        503.70        59.31 o
  -1  33   1         74.33         69.10        43.38 o
   0  33   1         17.32         54.21        42.37 o
   1  33   1         43.00         78.85        43.43 o
   2  33   1         27.31         17.92        41.24 o
   3  33   1        200.78        181.98        47.98 o
   4  33   1        210.28        364.62        78.57 o
  -3  34   1        114.04         99.11        67.99 o
  -2  34   1          5.90        -13.96        39.58 o
  -1  34   1       1333.88       1420.42       130.94 o
   0  34   1        242.31        245.96        50.03 o
   1  34   1        660.62        858.57       171.23 o
   2  34   1        782.41        878.48        83.60 o
   3  34   1        370.91        403.20        57.64 o
  -2  35   1        380.53        442.73        60.03 o
  -1  35   1        172.94        218.85        51.28 o
   0  35   1          0.94        -19.63        43.31 o
   1  35   1        184.58        140.47        47.70 o
   2  35   1        203.03        197.80        50.89 o
 -12   0   2        359.98        296.26        54.68 o
 -11   0   2        534.99        495.69        57.31 o
 -10   0   2         29.71         94.07        59.93 o
  -9   0   2        844.79        893.43        78.57 o
  -8   0   2       1199.08       1168.41        81.59 o
  -7   0   2       3615.41       3674.47        82.58 o
  -6   0   2      14108.22      14151.81       236.95 o
  -5   0   2       2770.79       2576.71        59.55 o
  -4   0   2         28.26         33.55        12.03 o
  -3   0   2       5946.24       6046.36       102.60 o
  -2   0   2       1347.72       1383.53        49.86 o
   0   0   2      44077.77      34862.90       402.90 o
   1   0   2       7489.53       7818.08       125.21 o
   2   0   2      14180.37      13760.49       187.62 o
   3   0   2       4299.25       3838.28        79.93 o
   4   0   2      13419.96      14239.13       292.10 o
   5   0   2       2905.67       3233.18        72.11 o
   6   0   2         10.15        -18.13        20.14 o
   7   0   2         49.06         69.50        24.17 o
   8   0   2         29.43          6.04        30.22 o
   9   0   2         75.33         13.09        39.28 o
  10   0   2       3437.88       3730.85       166.20 o
  11   0   2        333.39        284.04        63.46 o
 -12   1   2        132.81        137.81        48.04 o
 -11   1   2       1496.14       1481.55        60.52 o
 -10   1   2       8880.67       8932.86       175.42 o
  -9   1   2       9177.89       9530.15       214.73 o
  -8   1   2       3315.61       3531.28       101.82 o
  -7   1   2       1388.08       1343.08        36.72 o
  -6   1   2       2215.71       2305.14        54.13 o
  -5   1   2        328.62        283.50        20.10 o
  -4   1   2         90.97        100.79        12.39 o
  -3   1   2       7810.51       8117.89        90.05 o
  -2   1   2      18323.71      18611.55       344.66 o
  -1   1   2       8064.11       8531.58       117.90 o
   0   1   2       8521.94       8504.62       130.00 o
   1   1   2        657.49        651.77        11.24 o
   2   1   2      46607.16      47766.67       517.89 o
   3   1   2      18196.97      18099.86       201.20 o
   4   1   2      19112.06      18538.74       465.85 o
   5   1   2       5474.86       5399.78        84.32 o
   6   1   2         22.23         21.43         9.17 o
   7   1   2        240.90        274.28        25.97 o
   8   1   2          3.19         17.67        22.94 o
   9   1   2         20.76          7.31        56.41 o
  10   1   2       1080.48       1093.39        66.90 o
  11   1   2        817.70        840.05        90.65 o
 -12   2   2        216.03        226.44        52.51 o
 -11   2   2        792.24        818.02        69.90 o
 -10   2   2        504.20        597.70        50.43 o
  -9   2   2       1150.77       1183.39        69.77 o
  -8   2   2       2028.25       2175.69        81.42 o
  -7   2   2       2741.53       2861.02        55.01 o
  -6   2   2      14229.12      13936.16       182.23 o
  -5   2   2       1711.71       1569.19        34.18 o
  -4   2   2         42.98         84.66        20.77 o
  -3   2   2        870.85        984.49        23.21 o
  -2   2   2        171.30        152.34        15.64 o
  -1   2   2      20192.31      21153.67       329.31 o
   1   2   2      45498.55      43736.61      3512.28 o
   2   2   2      28206.82      28568.43       382.04 o
   3   2   2       8981.39       8839.50       113.94 o
   4   2   2        899.66        898.31        62.95 o
   5   2   2        863.52        860.51        24.42 o
   6   2   2         88.51        109.08        11.40 o
   7   2   2        662.86        672.11        33.87 o
   8   2   2        529.46        480.33        61.44 o
   9   2   2        655.19        621.43        53.89 o
  10   2   2        747.56        880.34        88.64 o
  11   2   2        131.24        182.31        62.45 o
 -12   3   2         57.89         57.62        45.25 o
 -11   3   2       1766.93       2045.10       228.14 o
 -10   3   2       3934.54       4076.14       102.03 o
  -9   3   2       4329.61       4492.94        96.97 o
  -8   3   2       2007.72       1988.19        47.49 o
  -7   3   2       1118.93       1173.71        28.34 o
  -6   3   2       2491.81       2604.55        49.36 o
  -5   3   2        856.88        909.44        30.01 o
  -4   3   2       4723.20       5068.34        98.76 o
  -3   3   2        242.26        246.45        14.83 o
  -2   3   2      10412.93      10884.65       423.85 o
  -1   3   2      24077.64      24721.54       480.76 o
   0   3   2      10079.23      10516.67       264.91 o
   1   3   2       8924.81       8368.26       816.88 o
   2   3   2      42799.91      47238.27       885.94 o
   3   3   2       4706.31       4592.33        70.26 o
   4   3   2      18761.09      19165.57       303.94 o
   5   3   2       3134.18       3013.43        49.09 o
   6   3   2        287.07        260.81        15.22 o
   7   3   2        139.38        142.26        21.22 o
   8   3   2        525.75        515.35        41.24 o
   9   3   2        369.28        419.87        57.92 o
  10   3   2        349.93        335.41        66.48 o
  11   3   2        402.06        399.88        73.53 o
 -12   4   2          4.43        -19.14        40.23 o
 -11   4   2        315.58        320.31        70.51 o
 -10   4   2         22.61          8.06        47.34 o
  -9   4   2       1696.31       1751.27        52.58 o
  -8   4   2        506.60        466.04        37.00 o
  -7   4   2        522.28        563.85        23.82 o
  -6   4   2       5471.71       5531.44        71.45 o
  -5   4   2       4488.96       4567.81        71.08 o
  -4   4   2        666.70        584.32        20.09 o
  -3   4   2         19.17         20.24        10.00 o
  -2   4   2        751.92        629.96        23.84 o
  -1   4   2      13356.69      14257.99       282.75 o
   0   4   2      39117.64      41297.51       805.49 o
   1   4   2      27930.11      27682.04      1831.68 o
   3   4   2      17133.06      17726.80       343.15 o
   4   4   2       3872.61       3795.97        70.95 o
   5   4   2       1098.44       1266.21        32.33 o
   6   4   2         89.93         91.92        10.95 o
   7   4   2         16.99         11.54        15.23 o
   8   4   2        225.77        308.47        71.51 o
   9   4   2        477.38        432.11        64.46 o
  10   4   2          6.83         21.15        45.33 o
  11   4   2         19.20         70.51        57.41 o
 -12   5   2        203.09        141.35        53.48 o
 -11   5   2        203.72        240.73        66.48 o
 -10   5   2       2070.58       1980.75        83.30 o
  -9   5   2       1416.22       1403.62        66.83 o
  -8   5   2         45.87         27.85        15.55 o
  -7   5   2        890.50        909.59        27.02 o
  -6   5   2       2957.68       2962.58        45.33 o
  -5   5   2         97.12         72.08        11.64 o
  -4   5   2        583.70        635.97        22.65 o
  -3   5   2       2202.14       2158.44        59.12 o
  -2   5   2       4098.04       4585.05       101.14 o
  -1   5   2       2629.55       2925.05        93.67 o
   0   5   2       2107.85       2212.48        50.51 o
   1   5   2       1432.08       1441.37        56.41 o
   2   5   2        221.93        168.21        16.12 o
   3   5   2       1436.32       1403.43        50.87 o
   4   5   2      20677.17      21338.80       346.19 o
   5   5   2       4152.84       4121.51        71.84 o
   6   5   2       1812.08       1702.65        42.87 o
   7   5   2         12.39         -8.53        25.53 o
   8   5   2        778.14        819.90        75.54 o
   9   5   2       2689.08       2815.26       142.02 o
  10   5   2       2185.79       2003.42       121.88 o
  11   5   2       1412.92       1239.92       111.80 o
 -12   6   2         37.70         41.58        76.55 o
 -11   6   2         14.60         66.48        58.42 o
 -10   6   2         94.87        103.78        34.81 o
  -9   6   2        173.60        144.41        35.76 o
  -8   6   2         54.97         45.74        17.50 o
  -7   6   2        568.59        592.22        23.48 o
  -6   6   2       1267.12       1252.80        27.85 o
  -5   6   2       2876.88       2931.76        56.54 o
  -4   6   2       3779.57       3637.22        64.03 o
  -3   6   2      13362.28      13560.86       277.06 o
  -2   6   2         89.11         39.25        11.02 o
  -1   6   2         87.27         36.71        10.31 o
   0   6   2       2597.59       2124.55       319.30 o
   1   6   2       1259.87       1266.11        52.38 o
   2   6   2        750.06       1049.55        37.27 o
   3   6   2      10391.01      11111.97       316.28 o
   4   6   2      13818.05      14518.94       241.97 o
   5   6   2        274.54        295.74        20.24 o
   6   6   2        189.09        185.40        15.77 o
   7   6   2        753.07        772.18        43.32 o
   8   6   2        314.25        279.01        54.39 o
   9   6   2          1.06          2.01        40.29 o
  10   6   2        294.66        387.79        68.49 o
  11   6   2        958.89        990.13       106.77 o
 -12   7   2        484.16        378.41        65.10 o
 -11   7   2         38.46          0.00        53.38 o
 -10   7   2         41.94         33.24        45.33 o
  -9   7   2        493.31        519.00        55.90 o
  -8   7   2        195.37        204.21        32.74 o
  -7   7   2        996.76        984.38        29.02 o
  -6   7   2       1087.11       1045.00        25.03 o
  -5   7   2       1576.46       1458.84        36.82 o
  -4   7   2       8974.39       9397.03       141.14 o
  -3   7   2        739.69        770.70        31.34 o
  -2   7   2       2760.19       2854.20        69.08 o
  -1   7   2       4137.33       4357.84        95.03 o
   0   7   2      10649.77      10538.53       212.24 o
   1   7   2       6993.79       6967.14       207.49 o
   2   7   2       3484.02       3908.13       111.80 o
   3   7   2        714.29        851.13        39.28 o
   4   7   2       2170.66       2378.54        55.42 o
   5   7   2      12065.42      12491.54       215.95 o
   6   7   2       2957.68       2989.59        71.24 o
   7   7   2       4575.61       4602.56       117.82 o
   8   7   2       3339.88       3288.67       145.04 o
   9   7   2       1995.16       2301.56       132.96 o
  10   7   2       3490.02       3440.76       170.23 o
  11   7   2       1071.75       1005.23       106.77 o
 -11   8   2        919.85        902.49       100.72 o
 -10   8   2         54.53         52.01        41.80 o
  -9   8   2        323.24        381.56        43.69 o
  -8   8   2         82.76        104.60        28.38 o
  -7   8   2        309.00        338.83        24.73 o
  -6   8   2       2238.76       2270.66        40.02 o
  -5   8   2       1041.27        989.13        30.44 o
  -4   8   2       2116.24       1854.15        39.51 o
  -3   8   2       5353.44       4618.16       179.29 o
  -2   8   2       6996.91       6551.34       139.94 o
  -1   8   2        545.31        430.81        20.51 o
   0   8   2       9740.89      10288.04       305.20 o
   1   8   2          2.31         -1.01        14.10 o
   3   8   2         94.91         84.57        30.72 o
   4   8   2       1912.87       1837.43        46.40 o
   5   8   2       4807.49       4620.12        80.08 o
   6   8   2       2751.85       2747.40        68.70 o
   7   8   2        821.69        885.77        49.48 o
   8   8   2        170.15        220.59        50.36 o
   9   8   2        974.08        827.96        85.62 o
  10   8   2       2329.59       2646.04       144.04 o
  11   8   2        669.04        637.59        92.67 o
 -11   9   2          3.26          0.00        52.38 o
 -10   9   2         43.09         21.35        34.41 o
  -9   9   2         49.19         56.44        30.98 o
  -8   9   2        202.63        205.20        46.84 o
  -7   9   2       1840.38       1779.34        54.62 o
  -6   9   2       1317.89       1338.12        38.35 o
  -5   9   2       3060.91       2922.61        57.21 o
  -4   9   2       2942.13       2762.36        51.84 o
  -3   9   2         85.97         83.17        15.30 o
  -2   9   2       4721.56       4743.70       123.39 o
  -1   9   2       3439.18       3210.37        74.69 o
   0   9   2       1512.96       1301.67        38.81 o
   1   9   2       2808.09       2755.83        96.70 o
   3   9   2       1284.74       1251.67        39.28 o
   4   9   2        680.02        706.66        32.16 o
   5   9   2        628.33        708.69        33.85 o
   6   9   2       3422.64       3586.29        85.12 o
   7   9   2       8147.14       8528.89       190.30 o
   8   9   2       5544.32       5561.02       210.52 o
   9   9   2       5716.98       5162.15       210.52 o
  10   9   2       1259.47       1437.34       118.86 o
  11   9   2        185.25        184.33        71.51 o
 -11  10   2       1211.41       1043.51       108.78 o
 -10  10   2        809.17        726.33        58.37 o
  -9  10   2         26.04         25.66        67.49 o
  -8  10   2        110.16        149.30        32.05 o
  -7  10   2        685.86        806.49        40.69 o
  -6  10   2        820.91        757.94        31.56 o
  -5  10   2       1564.66       1455.93        37.56 o
  -4  10   2       4094.95       3848.55        66.31 o
  -3  10   2      17700.98      17388.31       281.44 o
  -2  10   2       6677.68       6282.66       135.65 o
  -1  10   2        607.59        481.78        29.21 o
   0  10   2          6.20         19.85        11.02 o
   3  10   2        500.00        585.28        22.88 o
   4  10   2         32.55         26.08        11.41 o
   5  10   2       6965.53       6585.21       197.96 o
   6  10   2       5760.65       5569.34       113.12 o
   7  10   2       1761.27       1718.17        65.11 o
   8  10   2       1201.48       1096.89        92.67 o
   9  10   2       2460.38       2215.95       133.96 o
  10  10   2       1473.59       1454.47       118.86 o
  11  10   2        404.20        408.94        81.59 o
 -11  11   2        174.87        196.41        64.46 o
 -10  11   2         47.45         45.57        34.88 o
  -9  11   2         12.59         16.62        29.91 o
  -8  11   2        475.08        455.73        44.31 o
  -7  11   2         26.19         24.93        19.86 o
  -6  11   2       2378.35       2131.60        58.92 o
  -5  11   2       2247.65       2127.99        56.11 o
  -4  11   2       1955.69       1718.11        35.05 o
  -3  11   2       1094.76       1150.33        28.31 o
  -2  11   2        480.08        387.67        22.02 o
  -1  11   2       2473.66       2281.25        58.60 o
   0  11   2       1362.70        993.15        48.35 o
   1  11   2       1665.53        854.15        33.24 o
   3  11   2       7766.74       7671.34       156.45 o
   4  11   2       1048.72       1102.92        47.34 o
   5  11   2       1496.09       1496.15        40.54 o
   6  11   2       1034.77       1003.68        51.41 o
   7  11   2       9918.20       9791.52       215.63 o
   8  11   2      10024.19       9298.92       310.23 o
   9  11   2       3314.66       3131.54       154.11 o
  10  11   2          4.85         29.21        51.37 o
  11  11   2         23.26         31.22        61.44 o
 -11  12   2       1070.27       1106.97       112.81 o
 -10  12   2         60.20         56.90        37.57 o
  -9  12   2          2.99          9.57        29.91 o
  -8  12   2       1981.45       1841.24        75.55 o
  -7  12   2        851.86        957.50        50.24 o
  -6  12   2        699.30        699.17        51.55 o
  -5  12   2        106.52        107.07        16.28 o
  -4  12   2       1152.33        975.31        26.21 o
  -3  12   2      13221.52      12405.22       159.28 o
  -2  12   2       5566.09       5218.51       116.64 o
  -1  12   2       1593.21       1332.86        41.73 o
   0  12   2       2738.07       3241.37        75.96 o
   1  12   2       2127.67       2416.54        58.93 o
   2  12   2       2097.40       2072.92        80.58 o
   3  12   2       1180.20       1283.37        45.58 o
   4  12   2        925.71        923.60        41.66 o
   5  12   2       6774.47       6576.21       123.01 o
   6  12   2       9000.35       8814.32       194.96 o
   7  12   2       3000.94       3163.96        96.48 o
   8  12   2         15.02        136.99        49.36 o
   9  12   2       1610.69       1689.16       114.83 o
  10  12   2        333.09        303.18        68.49 o
  11  12   2        391.49        249.80        77.56 o
 -11  13   2        314.32        332.39        77.56 o
 -10  13   2        115.39         69.42        38.44 o
  -9  13   2        926.25        913.54        62.29 o
  -8  13   2        116.12         86.79        30.68 o
  -7  13   2        413.17        415.76        39.49 o
  -6  13   2       1548.97       1441.59        43.78 o
  -5  13   2        596.12        668.64        33.87 o
  -4  13   2       4397.63       4457.95        76.53 o
  -3  13   2        289.77        287.92        15.29 o
  -2  13   2       1993.84       2043.40        41.63 o
  -1  13   2       6455.57       6407.48       114.71 o
   0  13   2         59.63         28.83        11.13 o
   1  13   2       1056.31       1232.86        48.35 o
   2  13   2         44.80         88.66        16.46 o
   3  13   2        430.39        537.20        33.07 o
   4  13   2       1636.05       1748.95        47.88 o
   5  13   2          0.05          7.06        16.47 o
   6  13   2       1445.19       1448.33        78.57 o
   7  13   2       4510.09       4574.72       124.59 o
   8  13   2       1639.35       1618.65       111.80 o
   9  13   2         23.03        -13.09        50.36 o
  10  13   2       1012.23        940.77       101.73 o
  11  13   2         63.82         10.07        64.46 o
 -11  14   2        266.96        340.45        77.56 o
 -10  14   2        136.36         84.38        39.52 o
  -9  14   2          5.34         44.03        81.08 o
  -8  14   2       1773.59       1616.18       100.79 o
  -7  14   2         77.80        117.16        26.15 o
  -6  14   2        324.32        371.09        26.67 o
  -5  14   2       1017.41       1142.36        43.37 o
  -4  14   2        779.11        821.99        29.34 o
  -3  14   2      12731.34      12642.26       163.25 o
  -2  14   2       5834.23       5565.65        89.40 o
  -1  14   2       1876.25       1628.19        38.24 o
   0  14   2          2.25         12.14         8.76 o
   1  14   2         30.64         40.82        12.18 o
   2  14   2        242.37        273.42        31.22 o
   3  14   2        653.24        742.75        32.78 o
   4  14   2        889.17        933.68        40.13 o
   5  14   2       6462.72       6495.93       153.41 o
   6  14   2       3900.98       4147.44       113.00 o
   7  14   2       2489.07       2255.61        82.39 o
   8  14   2          0.67         -5.37        27.75 o
   9  14   2         48.37         73.53        55.40 o
  10  14   2        115.44        177.28        62.45 o
 -11  15   2        105.88        121.88        67.49 o
 -10  15   2          5.91         20.89        37.70 o
  -9  15   2        242.65        231.16        41.31 o
  -8  15   2          2.90         -1.32        25.81 o
  -7  15   2       1427.49       1433.27        55.21 o
  -6  15   2          5.59         -4.89        19.17 o
  -5  15   2        146.73        194.85        23.82 o
  -4  15   2       2106.31       2101.50        56.84 o
  -3  15   2        293.90        310.54        18.73 o
  -2  15   2        974.18        977.47        28.81 o
  -1  15   2       1372.34       1298.47        32.70 o
   0  15   2        298.61        306.80        18.82 o
   1  15   2       1281.81       1213.50        34.94 o
   2  15   2         66.38         76.34        23.69 o
   3  15   2        786.88        811.19        35.29 o
   4  15   2        401.61        420.77        34.49 o
   5  15   2         90.88         99.49        25.46 o
   6  15   2         51.16         59.81        26.32 o
   7  15   2        256.86        259.11        37.39 o
   8  15   2         31.86        118.43        45.33 o
   9  15   2         57.19         48.35        50.36 o
  10  15   2        210.53        292.10        72.52 o
 -10  16   2        372.08        395.11        51.98 o
  -9  16   2          8.60         15.61        33.47 o
  -8  16   2         57.12        129.97        29.99 o
  -7  16   2         71.09         32.80        30.97 o
  -6  16   2       1050.20       1105.63        81.51 o
  -5  16   2        426.49        387.89        30.53 o
  -4  16   2         27.70         27.25        21.35 o
  -3  16   2       1004.21       1040.19        30.90 o
  -2  16   2       2690.15       2681.26        46.39 o
  -1  16   2        441.03        477.99        27.41 o
   0  16   2       1324.32       1425.07        38.83 o
   1  16   2         81.82         53.89        19.23 o
   2  16   2       1035.02        997.25        35.63 o
   3  16   2       2548.58       2686.73        82.24 o
   4  16   2       1316.30       1371.86        58.40 o
   5  16   2        416.09        420.91        51.07 o
   6  16   2         91.95        106.63        29.81 o
   7  16   2          0.07         -7.08        28.38 o
   8  16   2          6.50         -5.04        29.91 o
   9  16   2        325.14        409.95        76.55 o
  10  16   2        381.61        415.99        81.59 o
 -10  17   2         13.46        -22.27        40.79 o
  -9  17   2         28.37         -1.20        35.92 o
  -8  17   2         43.26         39.50        28.90 o
  -7  17   2          1.45         -0.15        25.00 o
  -6  17   2        465.43        583.41        50.14 o
  -5  17   2        210.24        252.27        27.35 o
  -4  17   2         96.27        117.70        21.12 o
  -3  17   2         82.27         89.66        18.13 o
  -2  17   2        558.65        585.40        23.53 o
  -1  17   2         20.57         21.49        18.78 o
   0  17   2        910.16        930.95        92.67 o
   1  17   2         36.94         19.18        13.14 o
   2  17   2        223.91        255.05        20.88 o
   3  17   2         56.94         65.95        17.62 o
   4  17   2        290.13        250.43        24.69 o
   5  17   2         93.18         86.57        22.78 o
   6  17   2        139.26        174.45        38.78 o
   7  17   2        105.37         46.92        31.64 o
   8  17   2         59.10         88.99        34.88 o
   9  17   2          3.25         33.24        52.38 o
  10  17   2          0.15         21.15        58.42 o
 -10  18   2          0.24         -3.53        38.46 o
  -9  18   2          3.54         32.49        35.59 o
  -8  18   2        171.87        171.97        39.59 o
  -7  18   2        154.67        181.65        31.20 o
  -6  18   2         63.91         50.51        23.14 o
  -5  18   2          1.73         -3.00        19.47 o
  -4  18   2        103.43        113.28        27.89 o
  -3  18   2       4231.62       4245.20        89.07 o
  -2  18   2        406.84        420.54        26.09 o
  -1  18   2        886.08        773.82        44.85 o
   0  18   2        836.58        950.85        58.92 o
   1  18   2       1829.68       1925.01        66.99 o
   2  18   2       2206.88       2066.60        54.60 o
   3  18   2        103.18        133.97        24.93 o
   4  18   2        586.11        616.94        48.55 o
   5  18   2       2027.86       2065.44        62.21 o
   6  18   2        417.20        459.02        44.51 o
   7  18   2        257.12        247.43        39.87 o
   8  18   2         26.72         57.86        34.49 o
   9  18   2        201.94        296.13        70.51 o
  10  18   2        816.89        828.97       102.74 o
 -10  19   2          3.85        -51.37        51.37 o
  -9  19   2        542.46        662.04        61.25 o
  -8  19   2         19.86        -17.94        29.03 o
  -7  19   2        129.13        163.31        31.91 o
  -6  19   2        616.07        617.17        41.61 o
  -5  19   2         65.46         51.33        22.22 o
  -4  19   2        214.13        245.96        36.84 o
  -3  19   2         44.83         62.38        18.04 o
  -2  19   2        427.70        427.74        37.98 o
  -1  19   2       2349.54       2234.10        74.07 o
   0  19   2       1686.88       1767.27        64.43 o
   1  19   2        178.77        159.28        45.83 o
   2  19   2        489.11        568.11        31.08 o
   3  19   2       1737.82       1510.43        72.31 o
   4  19   2        396.59        394.42        30.10 o
   5  19   2          4.19         18.94        20.75 o
   6  19   2       1001.73       1011.25        60.89 o
   7  19   2        253.39        221.58        40.95 o
   8  19   2        275.45        329.98        72.02 o
   9  19   2        336.83        248.79        70.51 o
 -10  20   2         39.45         14.02        43.05 o
  -9  20   2        365.53        312.87        50.92 o
  -8  20   2        349.79        306.22        47.49 o
  -7  20   2       2184.17       2152.59        73.52 o
  -6  20   2        490.91        553.84        39.92 o
  -5  20   2        153.47        198.38        28.45 o
  -4  20   2        340.78        442.05        64.07 o
  -3  20   2       7385.44       7318.06       209.73 o
  -2  20   2       4263.18       3949.73       109.62 o
  -1  20   2       4021.93       3893.64       104.70 o
   0  20   2       1791.41       1759.46       117.34 o
   1  20   2        846.58        991.62        49.08 o
   2  20   2        784.87        864.91        59.28 o
   3  20   2        357.03        315.59        26.71 o
   4  20   2        260.26        252.47        27.41 o
   5  20   2       1404.41       1484.04        70.19 o
   6  20   2       2514.15       2714.59        95.79 o
   7  20   2        373.66        323.75        44.85 o
   8  20   2        289.20        290.21        69.50 o
   9  20   2         54.13        -20.14        55.40 o
  -9  21   2        727.82        634.22       146.05 o
  -8  21   2         12.71        -12.50        60.43 o
  -7  21   2         34.58         64.90        30.94 o
  -6  21   2       2128.00       2079.23        69.34 o
  -5  21   2        451.44        472.83        36.50 o
  -4  21   2         10.06         -8.90        27.26 o
  -3  21   2        655.19        611.39        46.55 o
  -2  21   2       5355.73       4792.78       125.97 o
  -1  21   2       4117.39       4088.65       137.99 o
   0  21   2       2585.52       2567.29        81.82 o
   1  21   2        639.28        620.29        44.00 o
   2  21   2       5309.37       5095.90       130.62 o
   3  21   2       1186.70       1170.43        78.35 o
   4  21   2         19.10         10.11        20.54 o
   5  21   2        135.33        156.48        27.88 o
   6  21   2        928.41        929.94        61.53 o
   7  21   2       2074.63       2039.87        87.14 o
   8  21   2       1438.78       1610.19        87.96 o
   9  21   2        508.15        449.23        80.58 o
  -9  22   2          1.60         -5.12        38.77 o
  -8  22   2        819.86        847.91       155.12 o
  -7  22   2       1108.21       1081.57        64.05 o
  -6  22   2         84.57        125.50        30.76 o
  -5  22   2         16.62         -6.75        23.57 o
  -4  22   2       1848.77       1807.17        59.25 o
  -3  22   2       2392.93       2244.03        84.22 o
  -2  22   2       2773.25       2532.34        84.40 o
  -1  22   2        894.47        955.23        55.17 o
   0  22   2        425.39        429.16        54.39 o
   1  22   2        330.12        375.09        38.44 o
   2  22   2        594.18        621.89        46.23 o
   3  22   2        127.78        121.72        23.13 o
   4  22   2        160.34        189.41        32.75 o
   5  22   2       2305.16       2226.73        69.39 o
   6  22   2       3307.62       3685.80       116.44 o
   7  22   2       2051.89       2074.07       198.43 o
   8  22   2         12.88         29.79        39.87 o
   9  22   2        125.69        126.91        63.46 o
  -9  23   2        170.19         47.99        43.69 o
  -8  23   2        960.60       1102.18       161.66 o
  -7  23   2       1213.96       1220.70        63.39 o
  -6  23   2       1106.10       1231.49        59.56 o
  -5  23   2       2743.61       2748.76       120.87 o
  -4  23   2       1307.71       1458.05        75.13 o
  -3  23   2         36.29         62.36        29.55 o
  -2  23   2       1437.99       1480.81        68.71 o
  -1  23   2       4667.25       5008.27       132.11 o
   0  23   2        605.09        628.56        47.33 o
   1  23   2        208.24        148.79        35.25 o
   2  23   2        439.20        497.44        44.31 o
   3  23   2        104.84        120.32        32.40 o
   4  23   2        564.33        606.49        41.76 o
   5  23   2          0.38         -0.82        45.63 o
   6  23   2        718.58        686.38        56.59 o
   7  23   2       1564.89       1808.40        87.94 o
   8  23   2         18.19        -15.35        38.69 o
   9  23   2        810.89        849.11       104.75 o
  -9  24   2        381.67        386.67        57.07 o
  -8  24   2        464.07        379.42        53.42 o
  -7  24   2        101.64         62.89        34.03 o
  -6  24   2         83.96         71.28        29.74 o
  -5  24   2        437.23        415.27        40.29 o
  -4  24   2       1861.05       1708.60        99.72 o
  -3  24   2       2981.17       2819.11        97.88 o
  -2  24   2       2255.60       2186.90        81.82 o
  -1  24   2         36.63         15.31        26.64 o
   0  24   2          1.61         41.20        28.13 o
   1  24   2        835.39        986.45        59.12 o
   2  24   2         29.04         -1.84        27.41 o
   3  24   2          0.00         56.80        37.77 o
   4  24   2        984.21       1025.64       101.79 o
   5  24   2       2992.90       3085.35       171.23 o
   6  24   2       2054.29       1864.08        85.82 o
   7  24   2        167.24        189.21        85.62 o
   8  24   2         61.67        208.50        69.50 o
  -8  25   2        439.01        293.74        52.17 o
  -7  25   2        443.45        537.02        48.56 o
  -6  25   2        380.05        417.77        41.46 o
  -5  25   2       1291.86       1261.43        76.26 o
  -4  25   2       3834.77       3423.10       157.13 o
  -3  25   2        619.56        554.19        83.60 o
  -2  25   2        336.59        301.59        41.29 o
  -1  25   2         58.40         21.88        32.74 o
   0  25   2        118.49        124.06        42.30 o
   1  25   2          5.11         18.63        28.49 o
   2  25   2         82.17         43.96        32.23 o
   3  25   2          1.94         32.23        29.18 o
   4  25   2        817.12        761.06       109.79 o
   5  25   2        601.85        537.21        93.67 o
   6  25   2         95.12         97.84        38.81 o
   7  25   2        268.59        285.99        76.05 o
   8  25   2        404.14        429.68        59.31 o
  -8  26   2         46.72         44.17        43.45 o
  -7  26   2         71.59         46.14        34.74 o
  -6  26   2        195.85        236.32        47.88 o
  -5  26   2       1223.78        951.31        69.11 o
  -4  26   2        323.17        305.55        46.03 o
  -3  26   2         74.63        142.39        37.27 o
  -2  26   2       1129.15       1281.32       123.39 o
  -1  26   2        476.63        626.22        81.08 o
   0  26   2        342.25        397.57        43.80 o
   1  26   2        193.48        209.45        37.73 o
   2  26   2        104.63         64.81        32.74 o
   3  26   2          5.24         17.50        31.69 o
   4  26   2        486.64        478.56        49.08 o
   5  26   2        862.46        811.54        90.15 o
   6  26   2        357.93        396.53        89.65 o
   7  26   2        453.39        503.33        58.60 o
   8  26   2        175.05        155.46        49.80 o
  -8  27   2         83.01        110.61        61.95 o
  -7  27   2         11.04         -3.95        33.81 o
  -6  27   2        549.92        633.56        86.62 o
  -5  27   2       1212.59       1079.52        73.98 o
  -4  27   2       1023.05        867.87        65.53 o
  -3  27   2        939.56        812.43        60.64 o
  -2  27   2        269.25        245.38        50.87 o
  -1  27   2         31.86         15.49        32.03 o
   0  27   2        614.45        553.52        51.22 o
   1  27   2         16.65         -6.02        30.98 o
   2  27   2         36.48         87.29        34.10 o
   3  27   2         41.31         56.91        34.41 o
   4  27   2          6.24        101.01        98.21 o
   5  27   2         38.55         13.09        49.36 o
   6  27   2        666.65        631.09        61.95 o
   7  27   2        123.18         91.16        43.45 o
  -7  28   2       1157.89       1281.26        89.93 o
  -6  28   2        845.72        861.22       141.01 o
  -5  28   2        162.85        137.83        44.41 o
  -4  28   2         63.17         62.23        36.30 o
  -3  28   2         86.87         50.42        36.14 o
  -2  28   2         68.40         79.57        54.39 o
  -1  28   2        830.71        916.79        63.72 o
   0  28   2       2687.64       3036.50       105.40 o
   1  28   2       1212.45       1347.57        70.80 o
   2  28   2        768.45        774.87        59.83 o
   3  28   2        535.90        538.59        69.50 o
   4  28   2          4.21        -18.45        33.27 o
   5  28   2         28.03        -46.33        49.36 o
   6  28   2          1.42          4.03        53.38 o
   7  28   2         34.20         37.97        50.36 o
  -7  29   2         20.60         10.07        45.89 o
  -6  29   2         17.57         21.89        42.83 o
  -5  29   2         17.77        -12.13        52.88 o
  -4  29   2        231.70        282.09        47.72 o
  -3  29   2         75.62         36.91        65.47 o
  -2  29   2         15.71         30.22        48.35 o
  -1  29   2        179.22        185.17        40.43 o
   0  29   2          1.72         30.60        35.25 o
   1  29   2        517.62        589.94        54.00 o
   2  29   2        960.38       1118.84        71.56 o
   3  29   2       2732.42       2835.36       104.63 o
   4  29   2       2468.30       2596.88       125.91 o
   5  29   2         58.96        111.80        57.41 o
   6  29   2        389.50        281.02        71.51 o
  -6  30   2       1219.03       1042.18        79.62 o
  -5  30   2        433.64        467.57        75.54 o
  -4  30   2        549.27        531.88        56.46 o
  -3  30   2        162.16        218.98        44.31 o
  -2  30   2         20.16         19.39        35.08 o
  -1  30   2        423.54        433.71        50.83 o
   0  30   2       1263.70       1225.69       124.90 o
   1  30   2       1810.65       1964.59       117.85 o
   2  30   2       1044.46       1203.07        75.46 o
   3  30   2        482.21        501.94        55.91 o
   4  30   2        651.65        684.12        61.58 o
   5  30   2         19.04        -26.19        53.38 o
   6  30   2         30.88         38.28        59.43 o
  -6  31   2         43.06         54.30        44.60 o
  -5  31   2         60.33         87.21        45.90 o
  -4  31   2         15.63        -43.31        43.31 o
  -3  31   2         74.44         98.11        42.66 o
  -2  31   2        136.03        147.83        40.43 o
  -1  31   2        353.28        433.65        57.41 o
   0  31   2        732.48        699.52       102.74 o
   1  31   2        140.90        150.29        42.00 o
   2  31   2       1540.12       1714.05        81.53 o
   3  31   2       1992.70       2206.46        96.14 o
   4  31   2       3542.28       3315.75       117.51 o
   5  31   2       1654.44       1521.95       126.91 o
  -5  32   2        158.64        198.35        49.76 o
  -4  32   2        113.96        112.72        97.20 o
  -3  32   2          1.75         -3.71        39.81 o
  -2  32   2        186.97        210.39        54.90 o
  -1  32   2        454.65        535.58        58.35 o
   0  32   2       3034.26       3237.02       115.70 o
   1  32   2       2520.15       2509.37       115.83 o
   2  32   2       2438.41       2669.65       126.91 o
   3  32   2        477.23        447.68        57.25 o
   4  32   2         55.44         71.53        41.02 o
   5  32   2         75.89        101.73        62.45 o
  -4  33   2        109.07         83.49        50.87 o
  -3  33   2         17.98         -6.90        40.20 o
  -2  33   2        100.41        102.60        55.90 o
  -1  33   2         61.68        110.26        45.22 o
   0  33   2        627.41        720.28        64.71 o
   1  33   2        190.05        252.28        49.84 o
   2  33   2        204.83        264.40        49.86 o
   3  33   2       1073.94       1221.67        80.47 o
   4  33   2       2518.00       2647.78       108.32 o
  -3  34   2         60.80         25.65        43.88 o
  -2  34   2        122.10        140.96        48.37 o
  -1  34   2        667.85        594.76        61.46 o
   0  34   2       2982.12       3142.19       115.99 o
   1  34   2       1022.10        978.34        79.57 o
   2  34   2       2172.07       2411.87       103.27 o
   3  34   2        578.52        505.82        59.78 o
  -2  35   2        268.79        311.32       105.26 o
  -1  35   2        209.10        260.71        53.40 o
   0  35   2        122.12        153.61        49.14 o
   1  35   2          4.44         93.67        46.28 o
 -12   1   3         56.93         54.10        44.88 o
 -11   1   3        185.56        226.69        32.09 o
 -10   1   3         56.82         92.15        27.61 o
  -9   1   3          9.68          9.67        21.32 o
  -8   1   3        769.00        861.46        36.37 o
  -7   1   3        110.04         81.47        14.09 o
  -6   1   3        480.45        495.73        18.62 o
  -5   1   3       1237.11       1248.05        20.59 o
  -4   1   3       1016.21       1130.22        18.93 o
  -3   1   3          2.56         -5.27         5.27 o
  -2   1   3        623.52        611.38        13.05 o
  -1   1   3       2453.08       2522.77        35.71 o
   0   1   3       1294.40       1218.20        16.40 o
   1   1   3      12838.30      12847.88       118.26 o
   2   1   3        416.73        421.25        18.27 o
   3   1   3         17.20         14.35         5.39 o
   4   1   3       1373.26       1667.35        33.71 o
   5   1   3        186.36        238.94        15.99 o
   6   1   3        121.86        116.46        13.36 o
   7   1   3        253.56        234.69        29.18 o
   8   1   3         26.21         27.28        24.38 o
   9   1   3        268.20        301.27        62.45 o
  10   1   3         88.86         66.75        34.81 o
  11   1   3         83.38         -6.04        53.38 o
 -12   2   3         18.10        -19.20        42.59 o
 -11   2   3         34.02         31.91        27.23 o
 -10   2   3         70.21         66.24        28.06 o
  -9   2   3         12.90         24.73        20.37 o
  -8   2   3         99.41        106.14        19.44 o
  -7   2   3       6750.37       6889.18        94.83 o
  -6   2   3       5228.30       5640.83        69.67 o
  -5   2   3        395.32        472.98        16.32 o
  -4   2   3        507.99        480.42        16.21 o
  -3   2   3          9.50         16.03         7.55 o
  -2   2   3        821.93        825.25        18.19 o
  -1   2   3      31404.78      32368.80       437.50 o
   0   2   3        645.30        712.48        15.27 o
   1   2   3       3418.98       3357.98        36.16 o
   2   2   3      12102.67      12743.25       176.51 o
   3   2   3         18.71         40.52         6.84 o
   4   2   3        591.89        613.66        25.66 o
   5   2   3        430.68        448.31        19.38 o
   6   2   3       1798.44       1765.23        39.65 o
   7   2   3        130.02        143.31        26.05 o
   8   2   3        250.51        211.12        31.64 o
   9   2   3          1.33          4.48        28.13 o
  10   2   3        639.17        662.77        80.58 o
  11   2   3        619.48        561.04        83.60 o
 -12   3   3        674.15        684.03        70.18 o
 -11   3   3        228.06        233.41        74.54 o
 -10   3   3        255.91        321.09        32.71 o
  -9   3   3        127.12        153.85        28.86 o
  -8   3   3       1111.63       1179.92        53.65 o
  -7   3   3        293.19        272.49        16.29 o
  -6   3   3       1274.18       1289.68        33.02 o
  -5   3   3       8706.13       8939.35       102.42 o
  -4   3   3       4907.24       4725.22        70.83 o
  -3   3   3       3371.29       3372.42        58.48 o
  -2   3   3       6698.32       6681.16        79.75 o
  -1   3   3       6114.93       6549.58        95.16 o
   0   3   3       9042.83       9767.85       135.79 o
   1   3   3      17144.62      17476.87       240.95 o
   2   3   3       4702.41       4698.62        71.68 o
   3   3   3        721.66        636.65        18.77 o
   4   3   3       3549.14       3375.13        65.57 o
   5   3   3        151.12        147.64        15.12 o
   6   3   3        364.50        323.55        21.85 o
   7   3   3        125.91        130.56        21.45 o
   8   3   3        957.03        909.13        53.69 o
   9   3   3       2951.76       3050.96       146.05 o
  10   3   3        742.58        695.00        82.59 o
  11   3   3        374.53        405.92        76.55 o
 -12   4   3         26.89         36.95        45.32 o
 -11   4   3        721.52        758.47       100.22 o
 -10   4   3        705.77        709.48        60.39 o
  -9   4   3        733.85        804.42        38.41 o
  -8   4   3         51.64         74.56        10.36 o
  -7   4   3       1536.43       1539.09        35.92 o
  -6   4   3       3814.13       3962.15        55.76 o
  -5   4   3       4615.61       4726.47        60.44 o
  -4   4   3      10089.51      10545.02       140.90 o
  -3   4   3         62.92         31.23         9.44 o
  -2   4   3       7949.92       7648.20       111.68 o
  -1   4   3       1662.95       1727.45        37.22 o
   0   4   3        971.79        564.06        33.24 o
   1   4   3       2149.62       2264.31        47.01 o
   2   4   3        738.27       1008.26        43.31 o
   3   4   3         26.02         25.42        10.26 o
   4   4   3      10514.84      11307.29       159.47 o
   5   4   3        504.53        442.87        19.36 o
   6   4   3       3252.60       3034.19        62.14 o
   7   4   3        296.34        346.71        33.27 o
   8   4   3        353.05        352.54        55.40 o
   9   4   3        213.20        262.89        56.41 o
  10   4   3        584.60        563.05        78.57 o
  11   4   3        436.86        401.89        77.56 o
 -12   5   3       1198.23       1127.57        85.12 o
 -11   5   3         76.68         10.07        39.50 o
 -10   5   3        120.45        119.16        64.97 o
  -9   5   3        593.22        624.06        34.89 o
  -8   5   3       1087.55       1110.20        37.31 o
  -7   5   3       1275.06       1220.28        34.73 o
  -6   5   3       5732.81       5750.87        73.41 o
  -5   5   3       5782.77       5821.93        71.43 o
  -4   5   3       3355.43       3125.69        52.00 o
  -3   5   3       8319.61       8258.42       149.33 o
  -2   5   3        659.96        722.66        24.85 o
  -1   5   3        203.90        137.92        12.33 o
   0   5   3      52588.57      55712.86       765.23 o
   1   5   3        886.80       1080.77        35.76 o
   2   5   3        692.57        768.53        29.21 o
   3   5   3       1729.22       1832.50        39.85 o
   4   5   3      16744.36      18161.21       287.54 o
   5   5   3       2592.15       2633.61        52.07 o
   6   5   3         16.73          2.14        13.41 o
   7   5   3        102.61        188.41        66.98 o
   8   5   3       1201.11       1215.75        88.64 o
   9   5   3       2413.38       2297.53       123.89 o
  10   5   3       1016.46       1345.68       111.80 o
  11   5   3         46.17         74.54        59.43 o
 -12   6   3        902.01        878.62        88.64 o
 -11   6   3        562.77        526.67        62.01 o
 -10   6   3       1097.66       1085.50        66.45 o
  -9   6   3        864.32        911.90        57.33 o
  -8   6   3        121.93        102.88        17.70 o
  -7   6   3       1001.11       1054.09        29.76 o
  -6   6   3       1900.13       1774.33        33.44 o
  -5   6   3       2112.79       2331.05        51.34 o
  -4   6   3        373.18        327.19        16.19 o
  -3   6   3      10625.88      10431.57       180.99 o
  -2   6   3       7079.37       6707.12       178.02 o
  -1   6   3      17080.91      18276.92       316.85 o
   0   6   3        238.48        257.44        19.13 o
   1   6   3        786.97        715.15        38.28 o
   2   6   3         60.50         31.48         9.57 o
   3   6   3        110.16         68.53        11.77 o
   4   6   3          2.08          4.69         7.30 o
   5   6   3       3716.78       3685.90        91.08 o
   6   6   3       3057.99       3197.95        62.06 o
   7   6   3       4025.76       4264.69       164.18 o
   8   6   3       1076.57       1057.61        88.64 o
   9   6   3        375.93        451.25        69.50 o
  10   6   3       1119.00       1024.37        98.71 o
  11   6   3       1506.38       1581.38       128.93 o
 -12   7   3       1842.29       2028.28       139.00 o
 -11   7   3        318.75        345.67        55.89 o
 -10   7   3         72.10         68.99        49.36 o
  -9   7   3        141.77        137.65        46.84 o
  -8   7   3         33.80         -5.27        24.09 o
  -7   7   3          7.70         15.81        16.19 o
  -6   7   3         41.01         18.62         9.84 o
  -5   7   3       3476.63       3471.10        58.88 o
  -4   7   3      15948.52      16104.42       208.13 o
  -3   7   3       3648.20       3541.23       120.78 o
  -2   7   3       2896.41       3224.67        65.26 o
  -1   7   3        185.89        285.48        18.86 o
   0   7   3      13214.78      13880.85       225.60 o
   1   7   3      12745.31      12443.55       357.57 o
   2   7   3        531.06        589.24        40.29 o
   3   7   3       7969.56       8716.25       177.69 o
   4   7   3          4.96          3.91         8.21 o
   5   7   3       2489.54       2474.03        95.26 o
   6   7   3        155.01        167.17        21.66 o
   7   7   3       2488.87       2867.64       132.96 o
   8   7   3       3232.68       3387.38       150.08 o
   9   7   3       1823.21       2015.51       124.90 o
  10   7   3        476.49        587.23        83.60 o
  11   7   3        534.10        570.10        87.63 o
 -12   8   3        471.64        481.46       107.78 o
 -11   8   3         57.46         35.00        42.10 o
 -10   8   3        498.78        467.75        50.83 o
  -9   8   3        184.32        160.11        38.28 o
  -8   8   3         34.96         31.33        26.70 o
  -7   8   3        842.95        829.94        35.07 o
  -6   8   3         27.54         30.81        10.11 o
  -5   8   3       2031.94       2129.28        42.58 o
  -4   8   3       6104.70       5925.56        94.12 o
  -3   8   3       9873.89       9618.11       204.41 o
  -2   8   3       5611.95       5224.51       117.15 o
  -1   8   3       5868.02       5614.96       122.45 o
   0   8   3       2413.81       2402.34        47.72 o
   1   8   3       3912.53       4384.55       142.02 o
   2   8   3       2685.10       2857.57       104.75 o
   3   8   3       2664.09       3171.47        73.70 o
   4   8   3       1450.67       1539.94        58.68 o
   5   8   3       1117.32       1032.61        38.44 o
   6   8   3       6317.08       6272.56       122.60 o
   7   8   3       1421.67       1563.25       100.72 o
   8   8   3        887.67        905.52        85.62 o
   9   8   3        822.39        807.81        87.63 o
  10   8   3       2078.65       2017.52       134.97 o
  11   8   3        835.77        800.76        97.70 o
 -11   9   3        414.38        399.28        52.65 o
 -10   9   3        191.15        205.79        42.45 o
  -9   9   3        495.35        600.93        63.46 o
  -8   9   3         68.04         53.45        35.76 o
  -7   9   3        446.19        376.31        36.26 o
  -6   9   3       1057.12        962.39        31.17 o
  -5   9   3        216.58        230.34        16.35 o
  -4   9   3        236.08        285.63        16.85 o
  -3   9   3       2264.07       2422.47        66.94 o
  -2   9   3       8055.47       8833.88       288.58 o
  -1   9   3        326.67        514.16        24.81 o
   0   9   3       7609.13       7431.71       126.72 o
   1   9   3      16417.08      16251.96       463.33 o
   3   9   3        106.42        146.22        12.42 o
   4   9   3         27.88         52.28        14.28 o
   5   9   3          9.85        -12.00        12.93 o
   6   9   3       1190.04       1173.28        62.87 o
   7   9   3       4036.65       4220.37       171.23 o
   8   9   3       3065.01       3314.86       154.11 o
   9   9   3       1985.39       1893.63       119.86 o
  10   9   3        364.08        211.52        67.49 o
  11   9   3        320.60        257.86        74.54 o
 -11  10   3         68.30         85.85        41.30 o
 -10  10   3         50.40         28.27        40.79 o
  -9  10   3       1342.39       1345.14        67.08 o
  -8  10   3       1067.69        987.70        58.02 o
  -7  10   3        382.09        397.07        37.39 o
  -6  10   3        259.82        253.21        19.42 o
  -5  10   3       1721.68       1781.11        42.28 o
  -4  10   3       8913.75       8949.80       134.58 o
  -3  10   3       7617.09       7616.69       133.19 o
  -2  10   3      10305.89      10496.86       218.62 o
  -1  10   3      14586.41      14851.65       300.15 o
   0  10   3       4370.27       4235.44        97.57 o
   1  10   3        293.44        312.25        31.22 o
   3  10   3        530.78        531.83        44.32 o
   4  10   3        361.10        495.38        45.83 o
   5  10   3        386.17        354.22        33.32 o
   6  10   3        744.18        750.34        38.31 o
   7  10   3        251.99        271.96        53.38 o
   8  10   3        144.37         38.28        45.33 o
   9  10   3        643.57        838.03        87.63 o
  10  10   3       1510.61       1475.62       121.88 o
  11  10   3         54.22         80.58        64.46 o
 -11  11   3        283.70        322.92        89.14 o
 -10  11   3        231.97        213.61        43.38 o
  -9  11   3        890.18        911.02        60.43 o
  -8  11   3         17.96         27.65        26.81 o
  -7  11   3        414.70        387.46        37.75 o
  -6  11   3         29.02         25.40        13.61 o
  -5  11   3         46.70         74.40        16.47 o
  -4  11   3       2599.00       2698.54        47.57 o
  -3  11   3       2570.08       2881.87        47.88 o
  -2  11   3       1962.41       2189.23        60.34 o
  -1  11   3        675.71        738.34        30.40 o
   0  11   3       1775.03       1876.56        53.36 o
   2  11   3        173.81        231.67        28.20 o
   3  11   3       6184.49       6030.40       188.36 o
   4  11   3       2660.00       2392.50        68.66 o
   5  11   3       2628.18       2627.79        65.05 o
   6  11   3       2451.58       2560.41        79.12 o
   7  11   3       3780.54       3689.55       156.12 o
   8  11   3       1038.75        938.76        89.65 o
   9  11   3        907.22        996.17        98.71 o
  10  11   3        133.50        125.91        60.43 o
  11  11   3        803.00        734.28        99.72 o
 -11  12   3          8.27         20.01        38.44 o
 -10  12   3        229.48        220.51        44.89 o
  -9  12   3       2244.39       2109.49        83.50 o
  -8  12   3        344.97        410.13        66.48 o
  -7  12   3        162.46        190.34        30.26 o
  -6  12   3       4615.48       4414.68        94.29 o
  -5  12   3       1975.71       2013.39        66.69 o
  -4  12   3       4085.55       4128.51        65.26 o
  -3  12   3       4492.82       4435.06        66.43 o
  -2  12   3       2883.28       2893.26        53.09 o
  -1  12   3       7716.33       8022.38       172.25 o
   0  12   3        437.55        366.48        48.35 o
   2  12   3       3979.51       3852.73       127.92 o
   3  12   3       2785.57       2806.50       142.53 o
   4  12   3        633.82        616.33       112.31 o
   5  12   3        605.84        638.56        47.00 o
   6  12   3       2752.99       2612.26        82.46 o
   7  12   3         81.23         47.40        32.74 o
   8  12   3         40.94        161.16        52.38 o
   9  12   3        144.04        145.04        55.40 o
  10  12   3         14.66        -11.08        48.35 o
  11  12   3        180.55        273.97        73.53 o
 -11  13   3        206.75        166.28        50.87 o
 -10  13   3       1679.52       1641.02        81.57 o
  -9  13   3       4725.33       4510.97       130.25 o
  -8  13   3       2315.17       1987.42        77.59 o
  -7  13   3       1670.70       1650.09        67.28 o
  -6  13   3       1594.85       1504.38        53.23 o
  -5  13   3       2807.82       2848.67        59.53 o
  -4  13   3       3358.47       3370.77        63.00 o
  -3  13   3       1751.54       1773.02        35.30 o
  -2  13   3        150.92        175.40        14.27 o
  -1  13   3         13.39         38.77        11.68 o
   0  13   3         16.34         -3.02        21.15 o
   1  13   3        499.86        215.55        16.12 o
   2  13   3        677.46        734.42        36.63 o
   3  13   3       7583.25       7934.92       169.51 o
   4  13   3       4799.56       4883.47       156.63 o
   5  13   3       7045.32       6773.05       154.51 o
   6  13   3       4863.82       4827.26       123.71 o
   7  13   3       1248.31       1298.34        64.10 o
   8  13   3        306.00        283.04        59.43 o
   9  13   3        205.53        247.78        62.45 o
  10  13   3        535.64        378.73        75.54 o
 -11  14   3        161.86        115.60        45.22 o
 -10  14   3        263.28        302.48        47.26 o
  -9  14   3        598.21        610.25        46.19 o
  -8  14   3       2260.66       2174.31        70.08 o
  -7  14   3       4268.53       4387.48       112.75 o
  -6  14   3       2847.95       2866.43        64.82 o
  -5  14   3       4351.31       4207.41        90.04 o
  -4  14   3       4612.47       4527.60        79.04 o
  -3  14   3         50.67         81.89        11.55 o
  -2  14   3        706.62        735.68        24.97 o
  -1  14   3         68.48         38.25        10.76 o
   0  14   3        318.52        182.10        14.61 o
   1  14   3       3286.57       3159.80        75.22 o
   2  14   3       8149.01       7363.22       349.01 o
   3  14   3       9004.92       9183.88       294.34 o
   4  14   3       1970.78       2007.60        54.27 o
   5  14   3       1353.08       1406.68        63.46 o
   6  14   3       1015.07       1095.79        55.83 o
   7  14   3       2246.06       2311.58        84.61 o
   8  14   3         90.79         96.70        51.37 o
   9  14   3       1078.72        919.62        96.70 o
  10  14   3         63.78         46.33        59.43 o
 -11  15   3        329.24        311.35        53.40 o
 -10  15   3       2006.34       1897.90        86.48 o
  -9  15   3       3365.69       3375.51        94.03 o
  -8  15   3       6187.74       6028.31       130.73 o
  -7  15   3       2366.25       2428.92        74.44 o
  -6  15   3        408.65        387.24        31.75 o
  -5  15   3         14.86         18.60        17.76 o
  -4  15   3       1884.07       1831.36        43.97 o
  -3  15   3       3475.65       3515.68        57.63 o
  -2  15   3        467.97        448.31        23.84 o
  -1  15   3       2724.82       2738.24        60.53 o
   0  15   3       1225.59       1117.44        38.79 o
   1  15   3        148.23        116.41        15.53 o
   2  15   3       2664.86       2571.72        58.49 o
   3  15   3       8772.93       8269.18       145.57 o
   4  15   3       9872.09       9917.63       172.13 o
   5  15   3       9144.93       9834.46       301.67 o
   6  15   3       1997.25       1978.95        74.12 o
   7  15   3        180.18        265.09        37.67 o
   8  15   3         63.60         17.12        44.32 o
   9  15   3        102.98        124.90        58.42 o
  10  15   3         62.68         10.07        58.42 o
 -11  16   3        289.17        351.68       126.41 o
 -10  16   3         78.30        115.70        42.00 o
  -9  16   3          4.06          3.07        30.29 o
  -8  16   3       2606.58       2634.61        80.26 o
  -7  16   3       9032.12       9205.38       208.00 o
  -6  16   3       4176.50       4300.86       120.11 o
  -5  16   3      15452.70      15142.55       255.38 o
  -4  16   3        291.39        290.19        25.11 o
  -3  16   3        890.97        889.60        29.50 o
  -2  16   3        134.19        157.31        15.85 o
  -1  16   3        288.31        277.72        21.43 o
   0  16   3       3600.05       3370.46        68.46 o
   1  16   3      10281.92       9873.19       166.20 o
   2  16   3      11141.25      10726.64       180.62 o
   3  16   3      11055.03      10936.89       186.27 o
   4  16   3        844.35       1029.93        45.47 o
   5  16   3        628.40        631.12        44.14 o
   6  16   3       1585.25       1544.57        67.88 o
   7  16   3       1420.18       1578.54       103.24 o
   8  16   3         33.51         78.57        51.37 o
   9  16   3        319.33        273.97        68.49 o
  10  16   3         11.96         69.50        57.41 o
 -10  17   3       1775.46       1677.73        85.96 o
  -9  17   3       3171.46       3054.11        91.58 o
  -8  17   3       6047.49       5902.69       130.58 o
  -7  17   3       3208.42       3314.61        87.98 o
  -6  17   3         57.40         65.40        24.85 o
  -5  17   3        457.48        506.32        34.42 o
  -4  17   3        712.57        654.87        34.99 o
  -3  17   3       4237.27       4226.94        88.17 o
  -2  17   3        524.54        566.43        23.39 o
  -1  17   3       1739.50       1753.25       180.80 o
   0  17   3         96.91         66.97        21.00 o
   1  17   3         84.54        121.00        17.60 o
   2  17   3       4841.31       5023.03        97.24 o
   3  17   3       3804.23       3921.98        83.27 o
   4  17   3       2374.01       2423.66        80.53 o
   5  17   3        929.26       1020.36        55.19 o
   6  17   3       4345.13       4359.85       156.12 o
   7  17   3        942.58        952.01        60.89 o
   8  17   3         27.92         44.32        50.36 o
   9  17   3         39.34        -17.12        47.34 o
  10  17   3         22.73        -35.25        57.41 o
 -10  18   3          5.40        -36.43        36.43 o
  -9  18   3          7.38         56.85        36.95 o
  -8  18   3       2263.01       2165.42        75.15 o
  -7  18   3       7692.60       7664.71       154.93 o
  -6  18   3       5883.97       6129.20       127.45 o
  -5  18   3       1813.76       1764.67        57.89 o
  -4  18   3       1150.61       1056.12        43.88 o
  -3  18   3       2480.10       2520.11        64.17 o
  -2  18   3        497.92        497.03        23.27 o
  -1  18   3        317.33        324.09        32.35 o
   0  18   3       4600.09       4410.79       110.75 o
   1  18   3      12926.32      13227.40       218.56 o
   2  18   3      17111.74      17501.36       283.33 o
   3  18   3       7840.91       7329.41       134.69 o
   4  18   3         12.69          0.02        17.63 o
   5  18   3         37.22         61.38        27.04 o
   6  18   3        236.16        275.35        37.39 o
   7  18   3        736.99        771.00        80.58 o
   8  18   3         22.29         20.14        46.33 o
   9  18   3        155.40        103.75        64.46 o
  10  18   3        186.16        168.21        65.47 o
 -10  19   3        792.08        874.78        71.58 o
  -9  19   3       1939.71       1979.23        90.38 o
  -8  19   3       3953.41       3950.54       103.43 o
  -7  19   3       2357.69       2287.67        74.85 o
  -6  19   3        789.67        758.17        44.26 o
  -5  19   3       1817.34       1767.37        60.86 o
  -4  19   3         12.71         11.25        18.45 o
  -3  19   3         96.73         88.32        19.86 o
  -2  19   3        271.98        244.15        31.31 o
  -1  19   3        211.57        212.35        29.81 o
   0  19   3         91.09         80.95        23.14 o
   1  19   3         84.75         82.21        17.31 o
   2  19   3        439.09        474.37        29.00 o
   3  19   3       4346.10       4109.62       161.67 o
   4  19   3        685.89        839.95        40.88 o
   5  19   3        667.77        667.41        85.62 o
   6  19   3       4952.39       5241.62       215.55 o
   7  19   3        991.53        977.67        64.45 o
   8  19   3        276.98        179.29        58.42 o
   9  19   3          0.80        -53.38        53.38 o
 -10  20   3         54.21         37.09        41.29 o
  -9  20   3        201.49        192.73        87.13 o
  -8  20   3        437.30        450.94        46.60 o
  -7  20   3       4452.22       4343.00       155.09 o
  -6  20   3       3105.24       3141.56       128.43 o
  -5  20   3         63.88         73.80        24.12 o
  -4  20   3        730.48        760.45        39.90 o
  -3  20   3         54.57         50.09        25.47 o
  -2  20   3        476.70        412.64        37.73 o
  -1  20   3        980.17        914.44        49.76 o
   0  20   3        369.78        376.09        35.21 o
   1  20   3       3843.22       3974.51       105.75 o
   2  20   3       6127.22       5919.14       113.81 o
   3  20   3        811.05        941.97        52.75 o
   4  20   3        401.39        376.88        32.57 o
   5  20   3         16.98         44.22        28.38 o
   6  20   3          3.19         67.80        30.93 o
   7  20   3        116.50        116.55        36.95 o
   8  20   3        230.30        239.73        61.44 o
   9  20   3         43.87        122.88        64.46 o
  -9  21   3        981.21       1036.02        74.36 o
  -8  21   3       2046.93       1901.38        86.49 o
  -7  21   3        437.90        465.10        43.09 o
  -6  21   3        186.78        161.89        57.76 o
  -5  21   3        715.65        752.38        58.87 o
  -4  21   3          0.62        -19.25        19.25 o
  -3  21   3        548.01        498.59        59.43 o
  -2  21   3        284.82        315.85        37.14 o
  -1  21   3          8.17         35.48        25.22 o
   0  21   3         16.76         52.50        30.22 o
   1  21   3       1074.24       1200.77        57.57 o
   2  21   3        783.92        818.04        38.45 o
   3  21   3       1025.91       1108.79        45.87 o
   4  21   3        659.71        720.53        40.10 o
   5  21   3       1741.37       1785.65       130.44 o
   6  21   3       1045.33       1259.03       139.00 o
   7  21   3        758.51        665.83       132.96 o
   8  21   3         46.42         38.28        54.39 o
   9  21   3        591.19        698.02        94.68 o
  -9  22   3          1.87          8.09        50.87 o
  -8  22   3        700.42        739.95        95.82 o
  -7  22   3         70.17         33.65        33.38 o
  -6  22   3         15.54          6.81        24.62 o
  -5  22   3       1237.83       1306.60        56.50 o
  -4  22   3       4922.63       4846.65       106.91 o
  -3  22   3       2396.94       2412.97       202.46 o
  -2  22   3       4123.92       4033.67       115.36 o
  -1  22   3         52.29         62.12        25.93 o
   0  22   3        309.14        309.87        36.24 o
   1  22   3         14.76         24.64        22.43 o
   2  22   3       2754.85       2895.82        91.80 o
   3  22   3         78.64         98.74        22.35 o
   4  22   3        603.02        583.16        37.72 o
   5  22   3        613.27        604.16        50.87 o
   6  22   3        191.07        227.61        52.38 o
   7  22   3         37.01         42.82        36.67 o
   8  22   3         38.62         18.35        41.95 o
   9  22   3         79.64        130.94        67.49 o
  -9  23   3        123.47        167.28        48.42 o
  -8  23   3          5.90        -32.18        32.18 o
  -7  23   3          5.14          9.19        29.94 o
  -6  23   3        163.06        140.44        72.55 o
  -5  23   3        352.75        356.68        35.46 o
  -4  23   3         16.45         -1.21        43.82 o
  -3  23   3        907.09        847.52        56.62 o
  -2  23   3       2286.97       2136.78        90.15 o
  -1  23   3        377.76        425.20        78.57 o
   0  23   3          9.23         33.20        26.64 o
   1  23   3        407.16        436.30        67.49 o
   2  23   3        484.25        618.86        59.93 o
   3  23   3         54.76         67.57        22.73 o
   4  23   3        535.98        532.14        49.31 o
   5  23   3        371.27        323.67        45.33 o
   6  23   3        461.30        548.71       118.35 o
   7  23   3        283.62        344.28        50.12 o
   8  23   3        107.96        175.17        74.54 o
  -9  24   3        214.93        275.91        53.06 o
  -8  24   3        144.09        150.44        40.51 o
  -7  24   3        523.15        498.09        54.96 o
  -6  24   3         12.43         19.94        27.60 o
  -5  24   3        275.92        256.91        47.84 o
  -4  24   3       3994.33       3802.99       120.60 o
  -3  24   3       4774.41       4465.99       127.77 o
  -2  24   3       4208.12       4189.59       120.65 o
  -1  24   3        866.38       1107.10       152.60 o
   0  24   3       1384.81       1465.31       166.20 o
   1  24   3         33.79        -11.41        25.22 o
   2  24   3          1.37          5.74        43.31 o
   3  24   3          7.96         25.18        28.49 o
   4  24   3         99.35         92.96        42.80 o
   5  24   3        333.34        354.30        80.58 o
   6  24   3       1110.83       1195.41        72.88 o
   7  24   3        203.95        215.69        45.22 o
   8  24   3        163.29        172.64        52.38 o
  -8  25   3        101.25         91.67        37.49 o
  -7  25   3        194.78        248.21        52.57 o
  -6  25   3        506.65        471.95        43.52 o
  -5  25   3        510.62        513.33        55.64 o
  -4  25   3        128.82        147.91        39.28 o
  -3  25   3         67.78         45.11        33.27 o
  -2  25   3         19.76         57.71        32.74 o
  -1  25   3        419.80        550.13        69.00 o
   0  25   3       1298.87       1270.48        62.66 o
   1  25   3        561.81        686.29        60.94 o
   2  25   3        798.41        981.54        61.20 o
   3  25   3         14.58        -23.60        29.55 o
   4  25   3        116.29        153.76        35.42 o
   5  25   3          0.21         -2.70        31.24 o
   6  25   3        719.93        725.99        60.87 o
   7  25   3        882.85        829.85       137.49 o
   8  25   3       1251.52       1337.02        88.24 o
  -8  26   3          3.19         14.16        34.92 o
  -7  26   3         83.79         64.17        35.86 o
  -6  26   3        565.81        592.86        62.96 o
  -5  26   3        120.89        135.98        41.31 o
  -4  26   3        820.58        831.91        64.39 o
  -3  26   3       3197.92       3092.61       106.77 o
  -2  26   3       3679.84       3990.42       119.88 o
  -1  26   3       2443.42       2541.49       143.03 o
   0  26   3          7.56         70.86        37.77 o
   1  26   3         24.14         38.48        32.03 o
   2  26   3        272.98        276.07        42.00 o
   3  26   3        515.08        553.74        51.60 o
   4  26   3         38.14         10.39        32.03 o
   5  26   3        608.63        469.49        92.67 o
   6  26   3        453.80        379.10        75.54 o
   7  26   3        255.23        349.54        51.86 o
  -8  27   3         62.23         74.51        72.89 o
  -7  27   3         76.15        172.03        50.33 o
  -6  27   3         19.87         57.68        41.38 o
  -5  27   3       1024.67       1044.11        74.62 o
  -4  27   3        122.16        160.85        41.24 o
  -3  27   3        148.41        138.58        37.70 o
  -2  27   3         32.79         72.95        52.38 o
  -1  27   3       2023.06       1917.80        83.29 o
   0  27   3       5288.65       5297.05       143.51 o
   1  27   3        513.33        572.12        51.27 o
   2  27   3        742.26        847.13        62.95 o
   3  27   3        109.50         69.30        35.59 o
   4  27   3        113.68         75.52        36.67 o
   5  27   3         62.87          5.04        48.35 o
   6  27   3        711.10        639.27       105.26 o
   7  27   3       1267.97       1096.97        80.08 o
  -7  28   3        126.90         49.38        48.42 o
  -6  28   3        183.64        197.05        50.32 o
  -5  28   3         51.68         72.62        41.57 o
  -4  28   3       1061.62       1178.82        74.53 o
  -3  28   3        994.72        916.98        66.05 o
  -2  28   3       3760.03       4007.25       125.30 o
  -1  28   3       3254.31       3771.96       166.70 o
   0  28   3        159.57        209.87        39.81 o
   1  28   3         27.44         48.37        35.76 o
   2  28   3         45.00         55.49        35.59 o
   3  28   3        503.72        570.26        53.91 o
   4  28   3         11.41         70.51        52.38 o
   5  28   3        305.66        218.57        64.46 o
   6  28   3       1290.18       1240.25       259.87 o
   7  28   3        688.63        581.07       144.54 o
  -7  29   3        357.66        350.14        62.52 o
  -6  29   3          7.31         11.48        55.90 o
  -5  29   3        728.90        770.99        67.30 o
  -4  29   3       1609.68       1580.46        96.70 o
  -3  29   3         61.17         88.29        37.67 o
  -2  29   3         33.29         90.46        48.85 o
  -1  29   3        879.83        985.13        66.95 o
   0  29   3       2064.39       2217.85        89.71 o
   1  29   3       1171.26       1276.23        73.32 o
   2  29   3        245.93        184.06        42.00 o
   3  29   3         90.17         35.33        37.73 o
   4  29   3        285.11        273.97        62.45 o
   5  29   3          6.70         44.32        53.38 o
   6  29   3        375.66        348.51        74.54 o
  -6  30   3         35.41         26.27        44.45 o
  -5  30   3         78.22         54.38        43.59 o
  -4  30   3        614.33        633.07        63.01 o
  -3  30   3        771.15        848.07        80.58 o
  -2  30   3       1520.38       1497.55       114.83 o
  -1  30   3       1599.53       1564.49        80.58 o
   0  30   3        312.90        287.87        45.58 o
   1  30   3        154.38        126.91        55.40 o
   2  30   3        106.37        147.37        41.62 o
   3  30   3         98.54        135.47        44.16 o
   4  30   3         19.68         27.20        52.38 o
   5  30   3        245.86        214.54        65.47 o
   6  30   3        497.34        338.44        76.55 o
  -6  31   3        253.41        210.07        75.04 o
  -5  31   3        760.44        750.44        69.70 o
  -4  31   3        163.32        189.79        78.57 o
  -3  31   3         38.00         31.35        39.15 o
  -2  31   3         20.18         39.20        39.10 o
  -1  31   3        560.13        564.55        56.62 o
   0  31   3       1272.18       1369.33        80.12 o
   1  31   3        264.71        386.46        76.05 o
   2  31   3         59.33         96.56        42.30 o
   3  31   3         49.72         62.84        41.62 o
   4  31   3        599.77        563.05        83.60 o
   5  31   3         53.69         35.25        57.41 o
  -5  32   3          7.28         34.94        44.89 o
  -4  32   3         11.21         34.95        43.88 o
  -3  32   3          3.57         51.09        42.87 o
  -2  32   3         84.00         78.61        40.95 o
  -1  32   3        467.42        451.41        55.91 o
   0  32   3        267.94        269.45        47.70 o
   1  32   3        164.00        167.79        45.93 o
   2  32   3         36.43         22.97        39.52 o
   3  32   3        147.84        113.56        44.80 o
   4  32   3         56.39         88.64        61.44 o
  -4  33   3         24.18          4.39        43.29 o
  -3  33   3        379.11        381.63        56.97 o
  -2  33   3        198.13        175.35        67.99 o
  -1  33   3        385.06        432.98        57.30 o
   0  33   3         17.02        -18.71        36.85 o
   1  33   3          3.73         55.69        41.95 o
   2  33   3        217.01        271.70        93.67 o
   3  33   3         66.79         53.34        53.89 o
   4  33   3         12.49         32.23        58.42 o
  -3  34   3        343.02        438.11        94.68 o
  -2  34   3         44.91         73.41        43.31 o
  -1  34   3        163.59        154.11        48.43 o
   0  34   3        129.86        161.32        45.93 o
   1  34   3        173.35        228.05        86.12 o
   2  34   3        101.85         82.91        44.85 o
   3  34   3         32.10         19.57        43.59 o
  -2  35   3        148.59        154.03        50.75 o
  -1  35   3         11.01         22.99        41.73 o
   0  35   3        284.60        303.22        69.50 o
   1  35   3         39.05          9.61        42.98 o
 -12   0   4         92.41         40.90        63.46 o
 -11   0   4        631.99        726.45        64.85 o
 -10   0   4       1063.87       1057.77        94.18 o
  -9   0   4        920.53        925.45        59.53 o
  -8   0   4        854.13        922.33        55.66 o
  -7   0   4       4783.78       4671.52        87.10 o
  -6   0   4      32426.16      32820.86       396.90 o
  -5   0   4      19951.88      19594.43       221.38 o
  -4   0   4       3956.09       3750.63        70.32 o
  -3   0   4       1243.87       1428.27        28.88 o
  -2   0   4       5565.02       5975.63       103.01 o
  -1   0   4       1895.06       2083.26        41.72 o
   0   0   4      51389.27      53859.62       950.12 o
   1   0   4      36371.64      39265.15       473.86 o
   2   0   4       5585.80       7018.34        91.81 o
   3   0   4       8207.59       8158.61       138.86 o
   4   0   4        379.49        301.29        48.22 o
   5   0   4        208.95        223.03        19.01 o
   6   0   4       1786.80       1848.30        89.65 o
   7   0   4        381.97        436.14        51.37 o
   8   0   4       1600.31       1861.40       104.75 o
   9   0   4       2273.08       2240.12       121.88 o
  10   0   4        105.19         65.47        50.36 o
 -12   1   4         10.05         -8.82        29.22 o
 -11   1   4        550.79        518.72        39.81 o
 -10   1   4       4860.95       5028.89       103.71 o
  -9   1   4       8644.99       8992.94       151.09 o
  -8   1   4       1690.65       1824.92        47.26 o
  -7   1   4       8526.23       8723.04       106.72 o
  -6   1   4       2126.91       2155.13        33.11 o
  -5   1   4       1206.02       1295.16        17.80 o
  -4   1   4       8462.03       8845.51       104.99 o
  -3   1   4       8738.22       8655.33        95.39 o
  -2   1   4       7062.39       7038.75        77.17 o
  -1   1   4       8598.34       8923.68       103.70 o
   0   1   4       1008.48       1016.28        14.64 o
   1   1   4         59.38         77.68         4.64 o
   2   1   4        237.40        262.01         7.70 o
   3   1   4       5593.94       5219.82        64.19 o
   4   1   4      40327.27      42366.87       499.79 o
   5   1   4      16121.01      16131.38       266.78 o
   6   1   4       2461.21       2652.63        77.62 o
   7   1   4       3886.92       4109.89       109.66 o
   8   1   4         17.83         18.19        24.90 o
   9   1   4          0.04         15.08        29.18 o
  10   1   4        226.26        204.47        58.42 o
 -12   2   4        369.25        496.16        79.57 o
 -11   2   4        445.83        498.11        53.50 o
 -10   2   4        418.12        481.28        36.52 o
  -9   2   4        275.08        305.68        25.78 o
  -8   2   4        221.88        260.04        22.05 o
  -7   2   4       1680.27       1669.44        30.02 o
  -6   2   4      28573.45      28826.08       279.41 o
  -5   2   4      20177.23      20483.70       170.83 o
  -4   2   4       6704.72       6553.95        90.09 o
  -3   2   4       1944.84       1841.91        33.13 o
  -2   2   4      26429.38      28048.92       287.91 o
  -1   2   4       3985.53       4105.17        57.26 o
   0   2   4        189.64        183.45         7.05 o
   1   2   4       3859.37       4676.46        49.70 o
   2   2   4        150.97        294.20         9.50 o
   3   2   4       5704.64       5445.86        94.57 o
   4   2   4      11673.52      12030.73       169.70 o
   5   2   4        267.17        258.94        22.68 o
   6   2   4        152.57        124.80        19.22 o
   7   2   4        938.09        950.14        51.46 o
   8   2   4       1072.41       1189.56        99.72 o
   9   2   4       1442.43       1440.58        71.45 o
  10   2   4         66.06         68.49        52.38 o
  11   2   4         29.30        -47.34        51.37 o
 -12   3   4         63.90         56.56        45.20 o
 -11   3   4        420.03        415.14        56.33 o
 -10   3   4       2816.59       2915.69        76.24 o
  -9   3   4       5353.00       5423.64       103.96 o
  -8   3   4       4182.70       4104.52        72.99 o
  -7   3   4       1308.24       1303.76        27.34 o
  -6   3   4       2467.64       2387.74        43.05 o
  -5   3   4       1282.57       1262.25        25.98 o
  -4   3   4       3873.24       4062.05        55.04 o
  -3   3   4       6293.98       6230.69        78.22 o
  -2   3   4      20211.71      21361.52       239.51 o
  -1   3   4      26372.83      26153.56       370.37 o
   0   3   4         17.88         19.94         5.04 o
   1   3   4       1536.15       1483.56        20.72 o
   2   3   4       9806.24      10541.46       122.46 o
   3   3   4       1369.82       1215.80        32.30 o
   4   3   4      18802.47      19103.02       261.56 o
   5   3   4       9127.13       8961.33       133.84 o
   6   3   4       1254.54       1225.44        44.10 o
   7   3   4         27.83         65.78        23.47 o
   8   3   4        500.46        649.06        66.98 o
   9   3   4          7.76         54.39        46.33 o
  10   3   4          2.92        -13.09        48.35 o
  11   3   4        110.31        155.12        62.45 o
 -12   4   4        259.16        140.68        52.51 o
 -11   4   4         17.23         -8.71        38.86 o
 -10   4   4        121.04        119.85        23.39 o
  -9   4   4       1013.96       1074.89        40.83 o
  -8   4   4        826.91        887.68        25.93 o
  -7   4   4       5570.18       5772.28        82.95 o
  -6   4   4      10320.32      10418.24       129.53 o
  -5   4   4      21893.90      22687.07       238.70 o
  -4   4   4      17678.90      17880.40       254.18 o
  -3   4   4       3190.72       3137.85        56.13 o
  -2   4   4       2413.81       2684.58        42.55 o
  -1   4   4       9856.11      10224.32       128.74 o
   0   4   4      15026.57      15397.75       173.25 o
   1   4   4      11506.27      12083.62       169.89 o
   2   4   4        597.07        516.20        13.48 o
   3   4   4       4601.82       4333.71        68.57 o
   4   4   4       6190.49       6236.16        94.97 o
   5   4   4        115.53        155.11        14.20 o
   6   4   4        238.32        289.80        24.67 o
   7   4   4       1016.37       1015.78        59.93 o
   8   4   4        970.17       1203.66        93.67 o
   9   4   4         35.54         -3.02        43.31 o
  10   4   4         58.00         56.41        54.39 o
  11   4   4         37.80        128.93        63.46 o
 -12   5   4        282.34        349.08        60.92 o
 -11   5   4        758.82        728.17        69.37 o
 -10   5   4       2646.53       2788.24       119.70 o
  -9   5   4       1144.55       1209.13        42.86 o
  -8   5   4        120.49        141.91        19.91 o
  -7   5   4       1522.00       1575.74        38.65 o
  -6   5   4       2662.12       2661.74        42.34 o
  -5   5   4       1094.20       1167.67        24.36 o
  -4   5   4       2398.12       2588.70        50.41 o
  -3   5   4       2044.53       2257.81        53.66 o
  -2   5   4       8253.63       8615.04       149.84 o
  -1   5   4       9761.43      10860.18       138.59 o
   0   5   4       1914.15       2124.85        32.95 o
   1   5   4        263.51        315.98        10.85 o
   2   5   4         95.06        175.21        20.17 o
   3   5   4       2328.47       2142.17        45.51 o
   4   5   4       1273.29       1091.95        27.47 o
   5   5   4       1983.94       1873.30        50.90 o
   6   5   4       3532.25       3446.97        78.97 o
   7   5   4        382.99        411.96        52.38 o
   8   5   4       1254.23       1377.92        92.67 o
   9   5   4        808.23        758.46        85.62 o
  10   5   4        221.04        172.24        63.46 o
  11   5   4        530.30        580.18        89.65 o
 -12   6   4         49.51         40.38        46.88 o
 -11   6   4        146.91        192.26        39.64 o
 -10   6   4        814.36        844.16        53.23 o
  -9   6   4       1897.38       1828.22        74.69 o
  -8   6   4       1576.57       1472.20        44.61 o
  -7   6   4       2651.79       2723.59        52.71 o
  -6   6   4       4572.04       4610.57        62.01 o
  -5   6   4       4097.37       4323.03        56.65 o
  -4   6   4        452.40        406.78        19.92 o
  -3   6   4      14182.67      14407.88       244.23 o
  -2   6   4       8348.72       7809.16       137.62 o
  -1   6   4       2761.09       2700.89        46.48 o
   0   6   4       4064.46       4173.78        61.01 o
   1   6   4      17666.37      17715.76       264.48 o
   2   6   4       3658.96       3617.59        79.99 o
   3   6   4       1927.25       2034.70        34.41 o
   4   6   4       1792.43       2064.13        41.33 o
   5   6   4        314.61        362.34        25.97 o
   6   6   4        431.70        345.28        35.42 o
   7   6   4        672.13        709.10        69.50 o
   8   6   4        138.47        161.16        50.36 o
   9   6   4         18.72        -10.07        45.33 o
  10   6   4         68.25        117.85        56.41 o
  11   6   4         70.16        143.03        65.47 o
 -12   7   4        631.66        532.73        67.76 o
 -11   7   4        269.28        287.72        63.78 o
 -10   7   4       1335.24       1375.29       150.37 o
  -9   7   4         17.19         18.38        36.26 o
  -8   7   4          0.86          9.77        15.09 o
  -7   7   4         37.16         28.19        13.71 o
  -6   7   4        342.55        360.18        16.70 o
  -5   7   4        174.73        164.88        11.48 o
  -4   7   4       2423.02       2422.92        43.22 o
  -3   7   4          3.34          8.58        11.24 o
  -2   7   4       4808.39       5274.02        98.84 o
  -1   7   4       6181.83       6424.42       113.36 o
   0   7   4      10951.77      11041.41       182.92 o
   1   7   4        764.20        534.19        16.22 o
   2   7   4      10716.36      10721.16       294.12 o
   3   7   4       3464.69       3473.09        64.85 o
   4   7   4       1749.46       1703.82        38.03 o
   5   7   4        275.05        215.06        27.96 o
   6   7   4        240.28        245.89        32.39 o
   7   7   4       1660.73       1670.02       101.73 o
   8   7   4       2919.35       2943.18       139.00 o
   9   7   4       2191.79       2160.55       130.94 o
  10   7   4       3414.34       3566.67       177.28 o
  11   7   4        844.68        528.81        88.64 o
 -12   8   4         37.30         67.53        51.54 o
 -11   8   4        886.90       1006.64        62.33 o
 -10   8   4       1258.15       1389.38        92.68 o
  -9   8   4       1780.51       1679.12        73.19 o
  -8   8   4       1562.63       1447.13        62.57 o
  -7   8   4         37.17         26.66        13.34 o
  -6   8   4        242.89        260.40        14.80 o
  -5   8   4       1065.42       1036.26        48.73 o
  -4   8   4        561.70        415.58        20.62 o
  -3   8   4      12060.29      12664.36       218.02 o
  -2   8   4      24692.45      25736.58       417.73 o
  -1   8   4       5129.80       4639.69        86.42 o
   0   8   4      20976.19      21206.67       341.71 o
   1   8   4      12948.09      13623.04       393.83 o
   3   8   4        110.28         92.22         8.68 o
   4   8   4         76.50         53.44        13.66 o
   5   8   4        125.23        122.31        17.58 o
   6   8   4        659.70        653.70        61.44 o
   7   8   4         48.71          2.01        33.24 o
   8   8   4        137.04        160.15        51.37 o
   9   8   4        187.23        160.15        54.39 o
  10   8   4        134.75        230.66        64.46 o
  11   8   4        222.44        228.65        71.51 o
 -11   9   4        125.58        126.05        36.84 o
 -10   9   4         21.00         -3.30        32.35 o
  -9   9   4        746.27        718.14        53.60 o
  -8   9   4       1205.28       1190.17        61.44 o
  -7   9   4        121.20        169.22        24.53 o
  -6   9   4        140.78        119.62        12.49 o
  -5   9   4        322.40        397.18        25.65 o
  -4   9   4       4376.91       4297.75        74.89 o
  -3   9   4       2896.44       2839.29        63.99 o
  -2   9   4       1301.13       1470.55        52.22 o
  -1   9   4      27631.14      29880.41       479.56 o
   0   9   4      14950.44      15073.99       246.91 o
   1   9   4      23311.46      23321.84       656.73 o
   2   9   4      10012.12      10806.77       305.20 o
   3   9   4       1123.64        966.23        21.79 o
   4   9   4        165.53        194.28        38.28 o
   5   9   4        387.78        398.32        26.13 o
   6   9   4        563.80        466.36        54.39 o
   7   9   4       2759.63       2572.51       123.89 o
   8   9   4       3150.34       2816.27       143.03 o
   9   9   4       3509.25       3507.24       169.22 o
  10   9   4       2402.48       2303.58       146.05 o
  11   9   4        712.58        728.24       100.72 o
 -11  10   4        773.01        835.31        89.57 o
 -10  10   4       1933.20       1999.86        86.58 o
  -9  10   4       2747.33       2848.46        98.72 o
  -8  10   4        786.10        760.47        51.98 o
  -7  10   4        147.74        143.18        27.96 o
  -6  10   4         23.80         42.97        13.19 o
  -5  10   4        723.69        862.32        27.75 o
  -4  10   4       1106.82       1237.08        50.45 o
  -3  10   4       9736.05       9657.39       117.74 o
  -2  10   4      17744.19      17812.17       295.58 o
  -1  10   4      29145.83      29853.80       480.13 o
   0  10   4      25202.54      25845.86       415.56 o
   2  10   4        202.38        217.57        28.20 o
   3  10   4       3214.75       3136.57       114.83 o
   4  10   4       1103.80       1040.92        43.01 o
   5  10   4        627.66        646.68        33.26 o
   6  10   4       1678.31       1595.48        95.69 o
   7  10   4       4329.77       4336.21       175.26 o
   8  10   4          6.50         36.26        45.33 o
   9  10   4          8.67        -46.33        46.33 o
  10  10   4        398.45        552.98        85.62 o
  11  10   4       1250.37       1060.63       112.81 o
 -11  11   4        648.24        628.06        52.82 o
 -10  11   4         58.18         71.12        36.63 o
  -9  11   4        294.57        300.88        41.95 o
  -8  11   4        729.11        777.96        53.40 o
  -7  11   4         12.30         26.34        29.21 o
  -6  11   4         22.04         23.33        13.50 o
  -5  11   4        657.16        626.09        42.89 o
  -4  11   4       8555.94       8404.81       130.28 o
  -3  11   4       2273.02       2166.57        40.19 o
  -2  11   4        326.07        346.70        20.97 o
  -1  11   4       3858.76       3930.89        77.41 o
   0  11   4        659.36        547.45        21.26 o
   2  11   4       3251.12       3007.65       106.77 o
   3  11   4        162.18        153.10        28.20 o
   4  11   4        169.22        187.98        22.79 o
   5  11   4        130.15        188.75        21.65 o
   6  11   4         75.40         73.76        27.20 o
   7  11   4        406.46        454.27        63.46 o
   8  11   4       1506.83       1227.84       100.72 o
   9  11   4       2930.86       3025.78       158.14 o
  10  11   4       1015.78        982.07       106.77 o
 -11  12   4       1043.09        959.32        89.41 o
 -10  12   4       1874.14       1731.77        83.41 o
  -9  12   4       2054.68       1941.95        85.11 o
  -8  12   4        154.33        210.89        35.96 o
  -7  12   4         44.15         37.11        25.22 o
  -6  12   4          6.85         -5.40        19.79 o
  -5  12   4       2132.57       2220.55        51.58 o
  -4  12   4        116.47        136.54        20.10 o
  -3  12   4       3160.00       3035.07        68.82 o
  -2  12   4      11722.36      11446.37       167.39 o
  -1  12   4      13700.94      13928.74       234.50 o
   0  12   4      10785.39      11088.94       227.83 o
   2  12   4       6701.96       7074.92       212.53 o
   3  12   4       6734.12       6762.70       278.00 o
   4  12   4        344.77        469.75        51.37 o
   5  12   4       1870.56       1824.65        55.16 o
   6  12   4       1955.33       1847.86        78.57 o
   7  12   4       2652.70       2360.99       121.88 o
   8  12   4        118.42        226.63        55.40 o
   9  12   4         53.53         12.09        46.33 o
  10  12   4        525.46        387.79        79.57 o
 -11  13   4       2046.50       1926.67        80.42 o
 -10  13   4        846.22        814.28       127.92 o
  -9  13   4          5.79         -9.74        31.12 o
  -8  13   4         24.83         31.53        30.21 o
  -7  13   4        873.82        770.95        49.84 o
  -6  13   4        595.17        517.60        39.89 o
  -5  13   4        767.46        758.69        28.19 o
  -4  13   4       5065.26       4991.71        84.74 o
  -3  13   4      16215.15      16368.48       230.51 o
  -2  13   4       1360.04       1426.11        35.02 o
  -1  13   4        237.72        205.76        21.02 o
   0  13   4       3698.38       3591.01        71.39 o
   1  13   4       3727.23       3599.49        86.75 o
   2  13   4       1553.06       1356.04        78.57 o
   3  13   4       1572.68       1709.88        57.30 o
   4  13   4        311.10        346.87        33.24 o
   5  13   4       1664.92       1633.08        61.14 o
   6  13   4        154.41        159.57        29.81 o
   7  13   4        232.83        228.65        53.38 o
   8  13   4        781.60        809.83        88.64 o
   9  13   4        520.44        469.38        74.54 o
  10  13   4        985.00       1033.44       109.79 o
 -11  14   4        514.63        546.04        56.06 o
 -10  14   4        235.87        185.69        43.09 o
  -9  14   4        590.84        554.37        53.06 o
  -8  14   4          1.56         14.46        29.89 o
  -7  14   4          3.87         12.22        23.13 o
  -6  14   4       1068.86        959.29        48.52 o
  -5  14   4        152.13        169.05        17.77 o
  -4  14   4         48.13         65.35        14.45 o
  -3  14   4       8147.02       7993.79       122.34 o
  -2  14   4       2930.05       2747.12        60.65 o
  -1  14   4        485.64        449.52        33.88 o
   0  14   4        422.48        530.72        25.85 o
   1  14   4         46.30         38.49         8.96 o
   2  14   4       1025.73       1009.21        96.70 o
   3  14   4        936.60        945.87        57.41 o
   4  14   4        141.28        135.11        23.47 o
   5  14   4         81.31        101.11        24.90 o
   6  14   4        199.46        226.30        33.38 o
   7  14   4        651.47        476.43        67.49 o
   8  14   4        377.81        536.86        74.54 o
   9  14   4         30.84          3.02        51.37 o
  10  14   4          3.55        -31.22        57.41 o
 -11  15   4        289.54        208.17        42.30 o
 -10  15   4        797.01        718.66        62.29 o
  -9  15   4        301.52        306.11        68.16 o
  -8  15   4         15.55         42.52        32.95 o
  -7  15   4        632.38        702.10        43.35 o
  -6  15   4         94.72         73.38        21.76 o
  -5  15   4       1616.94       1536.64        46.62 o
  -4  15   4        638.68        603.47        40.60 o
  -3  15   4       1505.79       1574.46        38.77 o
  -2  15   4          1.02         -0.50        11.83 o
  -1  15   4        369.17        346.51        22.31 o
   0  15   4       1741.97       1879.73        46.30 o
   1  15   4       1009.73        888.15        48.73 o
   2  15   4       5127.91       5492.52       133.66 o
   3  15   4         13.76         19.29        15.10 o
   4  15   4         31.98          9.57        19.94 o
   5  15   4        124.85        141.37        28.49 o
   6  15   4        150.04        176.53        60.94 o
   7  15   4        164.74        219.58        52.38 o
   8  15   4         69.25         51.37        50.36 o
   9  15   4         53.42        167.20        59.43 o
  10  15   4          7.35          1.01        54.39 o
 -11  16   4          2.48         -8.65        35.54 o
 -10  16   4          1.55        -14.61        35.61 o
  -9  16   4          7.09         26.32        64.85 o
  -8  16   4         38.71         37.22        42.72 o
  -7  16   4         67.10         83.32        32.93 o
  -6  16   4         79.25         77.07        24.92 o
  -5  16   4          5.43         -8.06        15.57 o
  -4  16   4        623.92        657.27        34.65 o
  -3  16   4        381.29        354.55        45.51 o
  -2  16   4         15.20         12.92        14.39 o
  -1  16   4          6.21         11.49        13.08 o
   0  16   4       1091.47       1197.05        37.04 o
   1  16   4          1.10         -3.43        16.95 o
   2  16   4         53.95         71.28        15.95 o
   3  16   4       1334.61       1420.47        44.81 o
   4  16   4          0.45         56.79        22.36 o
   5  16   4         54.05         30.83        23.37 o
   6  16   4         26.37         55.55        27.53 o
   7  16   4          2.12         65.47        43.31 o
   8  16   4          9.21        -20.14        47.34 o
   9  16   4         33.76        106.77        60.43 o
  10  16   4         39.28         95.69        66.48 o
 -10  17   4         19.83        -11.20        40.29 o
  -9  17   4        212.14        155.35        38.75 o
  -8  17   4        172.83        216.94        47.57 o
  -7  17   4         48.36         58.59        26.82 o
  -6  17   4        543.66        564.72        53.57 o
  -5  17   4        510.98        508.09        33.99 o
  -4  17   4         36.96         23.98        18.23 o
  -3  17   4       1135.60       1142.01        45.71 o
  -2  17   4       1582.91       1592.91        38.60 o
  -1  17   4         75.24         60.04        16.29 o
   0  17   4        404.48        476.42        25.64 o
   1  17   4        686.40        674.72        36.12 o
   2  17   4        110.62        106.21        17.55 o
   3  17   4        504.41        416.23        38.41 o
   4  17   4        103.69        141.83        27.06 o
   5  17   4        205.82        164.73        30.60 o
   6  17   4        129.24        253.48        69.00 o
   7  17   4        291.43        202.46        54.39 o
   8  17   4          0.90         -8.06        45.33 o
   9  17   4        478.13        446.21        76.55 o
  10  17   4         24.10         49.36        58.42 o
 -10  18   4        256.45        263.51        50.21 o
  -9  18   4        656.28        577.15        55.56 o
  -8  18   4         26.54          9.87        29.17 o
  -7  18   4        107.84        150.21        30.05 o
  -6  18   4       1471.45       1532.35        59.35 o
  -5  18   4        152.05        188.36        34.90 o
  -4  18   4        782.28        790.09        39.16 o
  -3  18   4        517.16        519.24        33.12 o
  -2  18   4       1017.39        924.44        35.77 o
  -1  18   4       5754.60       5737.53       111.16 o
   0  18   4       1088.33       1069.54        37.76 o
   1  18   4          8.47         17.47        20.62 o
   2  18   4          4.23         -9.09        14.83 o
   3  18   4         62.98         44.89        18.11 o
   4  18   4        754.95        794.16        71.51 o
   5  18   4        326.41        397.84        39.15 o
   6  18   4        963.81       1038.30        60.89 o
   7  18   4       1346.33       1267.30        69.76 o
   8  18   4         45.49         54.39        49.36 o
   9  18   4         42.15         56.41        54.39 o
 -10  19   4          2.06        -21.87        41.80 o
  -9  19   4        648.27        623.22        58.94 o
  -8  19   4        407.64        416.60        43.25 o
  -7  19   4        891.11        857.44        51.46 o
  -6  19   4          3.94         15.43        23.76 o
  -5  19   4       1814.76       1843.33       123.20 o
  -4  19   4       2475.44       2316.00        64.13 o
  -3  19   4       1351.43       1290.76        45.69 o
  -2  19   4        911.83        822.04        48.70 o
  -1  19   4        977.53        990.28        52.17 o
   0  19   4       2278.55       2221.49        72.29 o
   1  19   4        328.06        404.94        26.97 o
   2  19   4        341.54        369.37        26.79 o
   3  19   4         11.13         21.96        18.18 o
   4  19   4        189.82        169.19        29.55 o
   5  19   4        274.78        274.15        36.67 o
   6  19   4        126.20        123.23        50.36 o
   7  19   4         26.38         57.17        34.81 o
   8  19   4         99.54         45.33        50.36 o
   9  19   4        662.72        538.88        86.62 o
 -10  20   4         44.22         39.41        43.76 o
  -9  20   4       1347.67       1325.73        68.84 o
  -8  20   4          1.60         33.94        33.07 o
  -7  20   4        334.83        349.94        50.19 o
  -6  20   4       3024.86       3041.58        83.14 o
  -5  20   4       2065.75       2084.44        65.98 o
  -4  20   4       1308.87       1252.12        75.23 o
  -3  20   4         58.23         64.46        27.83 o
  -2  20   4        619.30        545.55        79.07 o
  -1  20   4       3069.25       3092.02        92.52 o
   0  20   4        773.71        900.27        50.51 o
   1  20   4          7.14         26.41        15.71 o
   2  20   4        202.73        236.29        24.63 o
   3  20   4        785.25        742.66        55.48 o
   4  20   4        726.31        703.03        48.37 o
   5  20   4        231.38        200.34        35.21 o
   6  20   4        176.07        197.64        36.55 o
   7  20   4       1084.48       1249.95        74.06 o
   8  20   4        915.25       1028.40       101.73 o
   9  20   4        106.22        169.22        68.49 o
  -9  21   4         19.65         43.69        49.29 o
  -8  21   4        269.99        250.11        39.07 o
  -7  21   4       1727.22       1812.84       100.85 o
  -6  21   4         32.41         42.08        25.61 o
  -5  21   4       2649.77       2774.16       189.50 o
  -4  21   4       6249.62       6342.43       127.52 o
  -3  21   4       2990.65       2876.41       125.40 o
  -2  21   4       1142.70       1089.44        60.64 o
  -1  21   4       1193.30       1183.36        59.06 o
   0  21   4       2137.69       2118.07        75.08 o
   1  21   4       4534.41       4822.89       124.59 o
   2  21   4       1249.05       1298.34        46.80 o
   3  21   4        283.77        307.29        28.57 o
   4  21   4        398.55        396.24        44.82 o
   5  21   4        344.70        289.50        39.49 o
   6  21   4         70.20         58.08        34.49 o
   7  21   4        173.07        178.65        40.60 o
   8  21   4        160.80        149.07        63.46 o
   9  21   4       1945.33       1963.13       139.00 o
  -9  22   4        530.24        545.06        52.11 o
  -8  22   4        163.67        250.00        39.35 o
  -7  22   4        539.63        613.45        47.65 o
  -6  22   4       2153.17       2145.52        73.01 o
  -5  22   4        124.74        140.86        28.77 o
  -4  22   4         15.60         23.39        36.26 o
  -3  22   4       2265.15       2274.89       123.89 o
  -2  22   4        454.19        406.67        41.29 o
  -1  22   4       1371.05       1402.96        62.88 o
   0  22   4        516.34        560.41        85.11 o
   1  22   4        430.88        502.07        42.66 o
   2  22   4        856.45        872.15        56.00 o
   3  22   4       1379.87       1272.28        50.14 o
   4  22   4        424.13        407.75        41.86 o
   5  22   4        179.29        196.23        35.21 o
   6  22   4        626.89        758.51        59.47 o
   7  22   4        122.87        223.68        73.03 o
   8  22   4        197.81        125.91        65.47 o
  -9  23   4         91.72         80.29        38.82 o
  -8  23   4        814.64        908.33        58.68 o
  -7  23   4         60.37         21.21        31.28 o
  -6  23   4        188.67        205.08        34.05 o
  -5  23   4        898.94        983.87        51.21 o
  -4  23   4       1748.43       1789.65       175.26 o
  -3  23   4       2682.90       2723.20        93.72 o
  -2  23   4       1145.01       1176.87        64.05 o
  -1  23   4          4.25         12.78        25.10 o
   0  23   4        631.67        625.51        73.53 o
   1  23   4       1793.65       1878.67        72.65 o
   2  23   4       1125.74       1174.57        63.96 o
   3  23   4        856.46        939.50        67.01 o
   4  23   4          1.74         -6.44        27.04 o
   5  23   4        821.97        843.75        59.06 o
   6  23   4        229.40        264.91        60.43 o
   7  23   4        139.20        195.41        62.45 o
   8  23   4         35.67         10.07        53.38 o
  -9  24   4         13.94         46.67        43.80 o
  -8  24   4        465.56        463.79        48.50 o
  -7  24   4        169.01         86.31        35.08 o
  -6  24   4         27.46         45.62        28.66 o
  -5  24   4          7.33        -20.36        31.93 o
  -4  24   4         13.05        -29.55        29.76 o
  -3  24   4        824.15        849.07        59.31 o
  -2  24   4       1881.34       1954.74       149.58 o
  -1  24   4       1990.79       1899.22        75.34 o
   0  24   4       6028.41       6076.77       153.11 o
   1  24   4         23.26        -24.64        38.28 o
   2  24   4        367.49        326.00        42.81 o
   3  24   4        204.16        274.90        38.44 o
   4  24   4        510.49        408.33        59.93 o
   5  24   4         11.14        -12.59        50.36 o
   6  24   4        889.24        882.18        65.86 o
   7  24   4        570.25        569.09        59.47 o
   8  24   4        320.89        340.45        76.55 o
  -8  25   4        197.47        175.14        41.49 o
  -7  25   4        140.01         70.21        34.75 o
  -6  25   4        163.12        195.05        35.56 o
  -5  25   4        216.11        242.81        64.46 o
  -4  25   4       1455.15       1547.64        81.74 o
  -3  25   4         15.58         19.58        31.70 o
  -2  25   4          1.59         -0.53        28.84 o
  -1  25   4        504.15        459.51        65.47 o
   0  25   4       1269.11       1241.92        67.56 o
   1  25   4        720.51        792.59        55.74 o
   2  25   4        520.28        581.06        49.13 o
   3  25   4        207.20        178.91        35.92 o
   4  25   4          0.19          2.22        38.28 o
   5  25   4         74.04         28.75        59.43 o
   6  25   4          3.46          0.89        35.59 o
   7  25   4        465.11        430.02        55.19 o
   8  25   4        274.76        443.19        80.58 o
  -8  26   4          2.22         16.70        42.29 o
  -7  26   4        127.32         74.97        35.70 o
  -6  26   4       1412.12       1413.44       107.27 o
  -5  26   4          1.79          5.54        39.17 o
  -4  26   4          7.70         25.44        38.28 o
  -3  26   4        688.81        698.83        58.02 o
  -2  26   4       3808.21       3687.31       115.32 o
  -1  26   4       2284.91       2491.60        91.87 o
   0  26   4        427.14        362.80        44.09 o
   1  26   4        349.01        335.59        42.37 o
   2  26   4          4.15         24.66        45.83 o
   3  26   4          2.50         21.15        45.33 o
   4  26   4        129.30        147.06        55.40 o
   5  26   4        183.23        133.00        39.15 o
   6  26   4        781.90        849.09       204.98 o
   7  26   4          0.66        -31.33        38.10 o
  -8  27   4        312.69        302.13        41.60 o
  -7  27   4         97.16        -12.09        63.96 o
  -6  27   4        139.56        127.11        47.76 o
  -5  27   4         55.95         22.46        37.94 o
  -4  27   4        220.73        281.73        76.55 o
  -3  27   4        161.32        143.35        39.52 o
  -2  27   4        523.01        526.05        76.55 o
  -1  27   4        109.22        112.05        62.45 o
   0  27   4         28.84        -13.29        29.55 o
   1  27   4         83.45         60.87        32.67 o
   2  27   4        585.96        615.35        54.48 o
   3  27   4       1114.11       1200.94        71.13 o
   4  27   4        371.96        478.44        72.52 o
   5  27   4        188.59        203.74        60.43 o
   6  27   4         67.38        100.99        40.95 o
   7  27   4         33.61         -3.57        39.87 o
  -7  28   4       1098.73        968.09        82.17 o
  -6  28   4        433.74        390.07        58.49 o
  -5  28   4        229.38        282.46        49.61 o
  -4  28   4        242.15        235.53        49.36 o
  -3  28   4       1415.83       1358.26        77.79 o
  -2  28   4        123.91        178.96        51.87 o
  -1  28   4        762.84        734.81        59.31 o
   0  28   4        128.32        187.87        40.24 o
   1  28   4         37.02         44.06        35.59 o
   2  28   4         63.81         49.02        34.27 o
   3  28   4          8.04         -6.81        33.83 o
   4  28   4        449.43        449.23        73.53 o
   5  28   4          9.79        -22.16        48.35 o
   6  28   4          2.57          4.75        42.81 o
  -7  29   4        206.62        186.91        56.50 o
  -6  29   4        224.85        201.98        51.06 o
  -5  29   4         33.02         86.69        41.61 o
  -4  29   4        247.05        246.82        47.98 o
  -3  29   4         82.25        130.66        41.62 o
  -2  29   4       2623.26       2646.36        99.70 o
  -1  29   4        286.41        344.25        60.94 o
   0  29   4         25.94          4.41        34.49 o
   1  29   4         13.20         91.70        38.06 o
   2  29   4         81.17         52.88        37.75 o
   3  29   4        524.83        631.82        57.57 o
   4  29   4        550.07        532.83        79.57 o
   5  29   4        189.06        179.29        64.46 o
   6  29   4       2085.97       1653.90       132.96 o
  -6  30   4       4521.06       4260.93       409.45 o
  -5  30   4       1435.65       1327.62        86.75 o
  -4  30   4        593.80        671.23        78.57 o
  -3  30   4         40.62         69.00        38.48 o
  -2  30   4        244.91        343.03        62.95 o
  -1  30   4          8.23         37.53        39.79 o
   0  30   4        169.86        150.85        38.81 o
   1  30   4        865.97        876.99       121.37 o
   2  30   4       1460.74       1513.69        81.11 o
   3  30   4        191.74        198.38        45.57 o
   4  30   4        158.14        233.68        65.47 o
   5  30   4         40.30         19.14        52.38 o
  -6  31   4          3.58         28.37        46.16 o
  -5  31   4         52.03         31.15        44.89 o
  -4  31   4        624.79        642.76        94.68 o
  -3  31   4       1470.25       1545.62        89.73 o
  -2  31   4       1289.76       1314.59        80.48 o
  -1  31   4        159.35        190.99        45.93 o
   0  31   4         48.04         44.65        37.67 o
   1  31   4        171.92        201.10        44.48 o
   2  31   4          3.18         12.28        43.31 o
   3  31   4       1199.29       1088.11        73.27 o
   4  31   4       1035.49       1016.31       103.75 o
   5  31   4       1030.61       1104.95       108.78 o
  -5  32   4       2920.67       2743.65       113.24 o
  -4  32   4       3362.16       3531.00       314.26 o
  -3  32   4        524.93        586.39        62.88 o
  -2  32   4         20.62          1.86        38.28 o
  -1  32   4          0.40         20.65        36.32 o
   0  32   4        148.24        131.64        69.50 o
   1  32   4        162.41        136.13        44.31 o
   2  32   4       2526.59       2758.51       106.83 o
   3  32   4       1397.60       1266.11       115.83 o
   4  32   4        695.49        754.43        94.68 o
  -4  33   4        805.66        739.99        70.65 o
  -3  33   4        742.53        629.43        81.59 o
  -2  33   4        212.22        201.11        49.13 o
  -1  33   4         85.49        118.08        44.51 o
   0  33   4        477.77        530.78        59.83 o
   1  33   4        182.40        229.24        49.08 o
   2  33   4        490.50        550.14        69.00 o
   3  33   4        559.04        391.82        80.58 o
  -3  34   4        227.30        126.52        88.13 o
  -2  34   4          0.13          0.04        40.24 o
  -1  34   4        133.58         87.17        45.43 o
   0  34   4        108.33        220.45        51.37 o
   1  34   4        666.21        735.71        74.54 o
   2  34   4       1607.42       1841.07        91.52 o
  -1  35   4          2.94         43.44        41.62 o
   0  35   4          9.83          8.49        42.66 o
 -12   1   5        102.60         86.32        32.60 o
 -11   1   5         32.59         73.83        34.65 o
 -10   1   5         19.06         22.12        23.95 o
  -9   1   5         18.43         -6.63        20.61 o
  -8   1   5         61.30         89.46        18.29 o
  -7   1   5        880.63        892.00        21.95 o
  -6   1   5        655.62        611.60        14.68 o
  -5   1   5        220.00        269.96         9.15 o
  -4   1   5       3251.57       3399.54        40.51 o
  -3   1   5          2.38          5.97         4.87 o
  -2   1   5       1971.80       2131.97        29.23 o
  -1   1   5         23.97          0.60         4.22 o
   0   1   5         17.34         32.84         4.18 o
   1   1   5       1355.70       1322.04        18.10 o
   2   1   5          5.37         -2.65         4.49 o
   3   1   5       1368.24       1454.15        21.62 o
   4   1   5       2568.76       2826.99        46.10 o
   5   1   5         52.71         59.33        11.59 o
   6   1   5        255.50        244.22        28.13 o
   7   1   5          2.75          0.17        21.71 o
   8   1   5         92.27         86.80        29.10 o
   9   1   5        145.27        126.82        34.54 o
  10   1   5        155.17        146.05        57.41 o
 -12   2   5         22.96          4.09        42.66 o
 -11   2   5        264.00        271.64        34.37 o
 -10   2   5        470.43        458.57        35.80 o
  -9   2   5       2349.52       2429.07        65.56 o
  -8   2   5       1608.64       1550.99        46.05 o
  -7   2   5        472.75        435.05        16.40 o
  -6   2   5        711.57        722.54        26.97 o
  -5   2   5       6044.12       6253.81        61.85 o
  -4   2   5       3771.21       4064.56        54.54 o
  -3   2   5         38.40         56.57         7.47 o
  -2   2   5        818.72        867.98        24.88 o
  -1   2   5       2707.33       2929.65        33.79 o
   0   2   5      17697.35      17936.37       173.62 o
   1   2   5        152.30        161.33         7.33 o
   2   2   5       3363.30       3773.41        42.64 o
   3   2   5       5009.28       5612.52        70.15 o
   4   2   5       9484.10       9759.66       126.27 o
   5   2   5       3814.15       3771.96        81.35 o
   6   2   5        809.60        834.87        39.00 o
   7   2   5         91.04         98.42        25.81 o
   8   2   5        209.45        239.86        48.35 o
   9   2   5         90.72        130.94        51.37 o
  10   2   5         11.13        -46.33        46.33 o
  11   2   5         44.83         85.62        57.41 o
 -12   3   5         17.35         67.10        57.41 o
 -11   3   5        429.32        453.23        39.28 o
 -10   3   5        414.60        497.63        36.68 o
  -9   3   5         44.84         83.35        26.47 o
  -8   3   5       1061.73       1069.16        40.32 o
  -7   3   5         12.50          4.16         9.36 o
  -6   3   5        125.64        108.77        14.04 o
  -5   3   5        961.79        858.18        20.42 o
  -4   3   5       3831.73       3949.59        60.07 o
  -3   3   5       2513.45       2321.72        35.36 o
  -2   3   5         65.80         48.68         8.37 o
  -1   3   5         88.02         85.27         8.18 o
   0   3   5      13148.21      13664.86       142.90 o
   1   3   5         96.89        195.88        10.31 o
   2   3   5         18.73         33.06         5.84 o
   3   3   5       1411.69       1441.72        27.58 o
   4   3   5       1253.87       1296.61        31.38 o
   5   3   5          8.83         18.40        22.38 o
   6   3   5         42.23         83.86        18.63 o
   7   3   5        178.79        182.86        39.79 o
   8   3   5        519.82        585.82        46.55 o
   9   3   5        438.15        377.72        65.47 o
  10   3   5        481.17        403.91        72.52 o
  11   3   5        143.24        228.65        67.49 o
 -12   4   5         24.05         52.27        46.56 o
 -11   4   5          4.19        -35.08        35.08 o
 -10   4   5       2818.35       2985.57       100.43 o
  -9   4   5       3406.91       3521.19        82.78 o
  -8   4   5        819.07        791.35        24.86 o
  -7   4   5        713.58        729.29        22.17 o
  -6   4   5       2217.51       2266.27        39.58 o
  -5   4   5       7392.50       7617.66        84.09 o
  -4   4   5        442.81        443.83        14.99 o
  -3   4   5         73.04         48.41         7.71 o
  -2   4   5       7763.05       7912.33       106.22 o
  -1   4   5      13717.42      14061.83       160.91 o
   0   4   5      16542.98      17001.37       191.60 o
   1   4   5       3621.83       3730.46        47.79 o
   2   4   5        108.06        119.47         9.06 o
   3   4   5       1465.28       1405.12        31.83 o
   4   4   5      24236.50      24153.74       295.15 o
   5   4   5      10338.86      10493.52       183.11 o
   6   4   5       1699.53       1787.43        55.08 o
   7   4   5        961.45       1160.02        56.78 o
   8   4   5       1746.36       1701.24       103.75 o
   9   4   5       1004.02       1002.21        91.66 o
  10   4   5        102.34         64.46        56.41 o
  11   4   5        364.74        273.97        68.49 o
 -12   5   5        271.95        235.63        92.67 o
 -11   5   5       1553.17       1535.93       154.11 o
 -10   5   5       1164.22       1213.45       101.07 o
  -9   5   5          0.47         -3.71        26.62 o
  -8   5   5        877.86        911.23        36.49 o
  -7   5   5        845.86        890.74        29.12 o
  -6   5   5        413.41        398.85        16.72 o
  -5   5   5        346.36        377.77        14.59 o
  -4   5   5       1009.16        861.22        35.76 o
  -3   5   5      16693.36      17045.36       286.89 o
  -2   5   5      18839.24      19839.00       248.90 o
  -1   5   5         12.64         14.83         6.28 o
   0   5   5       8726.16       8666.94       112.24 o
   1   5   5       8572.50       7879.81       129.72 o
   2   5   5       8557.73       8392.83       122.77 o
   3   5   5       8070.25       8357.00       109.51 o
   4   5   5      10738.25      11536.38       148.46 o
   5   5   5       1560.83       1569.01        69.39 o
   6   5   5        223.12        219.06        26.86 o
   7   5   5        151.43        137.99        42.30 o
   8   5   5        289.88        244.76        54.39 o
   9   5   5        418.93        512.69        74.54 o
  10   5   5        704.88        859.18        95.69 o
  11   5   5        133.11        165.19        68.49 o
 -12   6   5         17.78          6.20        46.15 o
 -11   6   5        176.51        176.53        37.82 o
 -10   6   5       2847.30       2942.35        87.58 o
  -9   6   5       4772.95       4669.40        83.75 o
  -8   6   5       1192.81       1169.34        30.98 o
  -7   6   5        360.65        373.18        20.65 o
  -6   6   5       3172.89       3206.51        45.47 o
  -5   6   5          6.31          2.45         7.90 o
  -4   6   5          7.54          4.70         8.05 o
  -3   6   5       1211.62       1178.21        37.16 o
  -2   6   5      16093.60      16313.57       275.21 o
  -1   6   5      14367.34      14289.97       181.17 o
   0   6   5      16902.77      16755.01       209.07 o
   1   6   5        115.40        222.99        13.92 o
   2   6   5       1001.92        945.81        37.27 o
   3   6   5       3027.96       3041.30        46.96 o
   4   6   5       1129.41       1194.89        36.71 o
   5   6   5       4723.82       4457.68       107.69 o
   6   6   5         57.36         27.20        29.21 o
   7   6   5       2225.64       2245.16       117.85 o
   8   6   5        791.69        897.46        84.61 o
   9   6   5         15.21         -5.04        48.35 o
  10   6   5        225.84        301.17        70.51 o
  11   6   5        277.25        370.67        82.59 o
 -12   7   5       2257.58       2321.99       222.10 o
 -11   7   5       1416.55       1459.39       191.33 o
 -10   7   5        476.04        460.96        43.75 o
  -9   7   5        113.50        133.84        30.65 o
  -8   7   5        505.05        545.11        37.22 o
  -7   7   5         73.59         76.85        16.64 o
  -6   7   5         16.83         10.68         9.85 o
  -5   7   5        714.10        722.44        23.27 o
  -4   7   5        280.44        234.68        16.67 o
  -3   7   5       6763.47       6978.26       130.23 o
  -2   7   5      23966.21      25526.52       415.60 o
  -1   7   5          0.73          2.15         8.25 o
   0   7   5       9662.03       9674.05       124.86 o
   1   7   5      17076.79      17431.85       216.33 o
   2   7   5      10946.40      10997.48       216.87 o
   3   7   5       2118.16       2031.17        34.97 o
   4   7   5       2287.80       2332.48       145.04 o
   5   7   5         61.32         27.81        23.17 o
   6   7   5        639.09        489.52        56.41 o
   7   7   5        112.48        156.12        45.33 o
   8   7   5        663.22        623.49        75.54 o
   9   7   5       2173.73       2121.27       132.96 o
  10   7   5        970.84        910.55       102.74 o
  11   7   5        238.24        296.13        75.54 o
 -12   8   5         12.96         93.86        39.86 o
 -11   8   5        794.93        748.11        65.22 o
 -10   8   5       2062.76       2026.44        80.75 o
  -9   8   5       3029.86       3033.00       126.02 o
  -8   8   5       1668.50       1701.53        62.11 o
  -7   8   5         14.56         -3.11        12.65 o
  -6   8   5          5.63         -2.46        10.86 o
  -5   8   5         41.34         56.84         9.59 o
  -4   8   5        507.20        583.86        23.20 o
  -3   8   5        854.56        854.40        24.38 o
  -2   8   5      13308.05      13849.36       234.54 o
  -1   8   5      27327.23      28110.43       453.19 o
   0   8   5      19688.12      19771.77       274.91 o
   1   8   5         14.79         32.71        13.81 o
   2   8   5       1879.70       1131.14        54.39 o
   3   8   5       3544.06       3634.21        68.05 o
   4   8   5       5282.54       5158.12       180.43 o
   5   8   5         63.83         55.13        25.68 o
   6   8   5        591.67        746.37        68.49 o
   7   8   5          3.55         14.10        37.27 o
   8   8   5          9.46          3.02        42.30 o
   9   8   5        307.66        279.01        63.46 o
  10   8   5        166.20        265.91        71.51 o
  11   8   5        847.35        895.44       107.78 o
 -11   9   5        837.25        775.15        55.96 o
 -10   9   5        162.00        203.77        36.01 o
  -9   9   5        185.85        190.75        32.47 o
  -8   9   5          0.06         20.17        26.32 o
  -7   9   5        534.64        470.84        32.88 o
  -6   9   5         21.54         26.81        12.32 o
  -5   9   5       2106.34       2254.33        41.42 o
  -4   9   5        411.75        416.70        19.84 o
  -3   9   5       1045.68       1179.30        31.35 o
  -2   9   5        333.04        276.10        19.55 o
  -1   9   5       1017.13       1096.88        31.86 o
   0   9   5      26693.00      28907.30       561.54 o
   1   9   5      18065.91      18096.23       517.73 o
   2   9   5      16668.98      16580.10       342.46 o
   3   9   5        191.54        142.07         8.55 o
   4   9   5        147.25         96.08        57.41 o
   5   9   5        237.12        221.86        30.53 o
   6   9   5       1223.91       1148.26        79.57 o
   7   9   5         84.81        147.06        48.35 o
   8   9   5        497.22        551.97        73.53 o
   9   9   5        997.44        976.02        98.71 o
  10   9   5        529.91        481.46        81.59 o
 -11  10   5          6.88         33.15        33.76 o
 -10  10   5        291.83        337.04        41.64 o
  -9  10   5        701.18        626.77        46.23 o
  -8  10   5        210.84        220.27        33.83 o
  -7  10   5        372.35        378.76        30.65 o
  -6  10   5        794.69        813.62        33.66 o
  -5  10   5       1574.65       1493.31        28.55 o
  -4  10   5       8096.47       8091.73       114.07 o
  -3  10   5      10318.17      10193.08       135.07 o
  -2  10   5       1822.02       1832.92        46.79 o
  -1  10   5       8632.61       8905.55       155.57 o
   0  10   5      10473.53      10796.31       258.86 o
   2  10   5        178.89        238.72        30.22 o
   3  10   5       3338.39       3399.47       123.89 o
   4  10   5        528.22        523.94        34.94 o
   5  10   5          5.83          1.56        18.17 o
   6  10   5        392.33        360.60        54.39 o
   7  10   5        124.33         68.49        42.30 o
   8  10   5         37.34          3.02        45.33 o
   9  10   5        214.61        223.61        64.46 o
  10  10   5        681.22        671.84        92.67 o
 -11  11   5        490.15        558.63        52.29 o
 -10  11   5        413.81        400.86        43.25 o
  -9  11   5        132.50        174.30        34.42 o
  -8  11   5         54.01         71.50        30.26 o
  -7  11   5        317.43        359.30        36.63 o
  -6  11   5         21.02         31.86        17.39 o
  -5  11   5        288.78        319.34        19.26 o
  -4  11   5        269.42        283.54        24.13 o
  -3  11   5       1443.63       1427.96        33.56 o
  -2  11   5          4.04         -0.06        11.58 o
  -1  11   5       2701.15       2722.10        70.51 o
   0  11   5       6267.39       6416.22       138.42 o
   1  11   5      16914.81      18322.87       495.57 o
   2  11   5       1442.86       1361.80        65.47 o
   3  11   5      10259.52      10068.46       295.12 o
   4  11   5       6513.53       6859.87       236.20 o
   5  11   5        430.89        435.72        33.27 o
   6  11   5       1793.71       1748.58        98.71 o
   7  11   5       1644.15       1569.29       100.72 o
   8  11   5         57.06         38.28        49.36 o
   9  11   5        770.14        802.78        90.65 o
  10  11   5         98.15        139.00        65.47 o
 -11  12   5        785.69        692.46        55.65 o
 -10  12   5        349.03        293.33        41.53 o
  -9  12   5        196.17        346.73        60.59 o
  -8  12   5        404.61        366.39        41.62 o
  -7  12   5       6017.85       5913.21       146.35 o
  -6  12   5       6459.95       6312.66       123.90 o
  -5  12   5       7610.28       7423.66       121.73 o
  -4  12   5      14359.59      14471.40       189.24 o
  -3  12   5       9578.65       9372.20       115.85 o
  -2  12   5       6539.78       6548.16       103.56 o
  -1  12   5        389.87        420.71        22.72 o
   0  12   5         16.59         37.27        12.58 o
   1  12   5       1542.60       1289.28        59.43 o
   2  12   5       9766.14      10073.14       627.52 o
   3  12   5       3982.14       4084.31       205.98 o
   4  12   5       2249.15       2420.89        71.45 o
   5  12   5        147.63        151.89        48.85 o
   6  12   5        272.66        309.23        50.36 o
   7  12   5          3.69         44.32        43.31 o
   8  12   5        472.40        514.70        72.52 o
   9  12   5          9.01         23.17        48.35 o
  10  12   5       1579.21       1539.08       128.93 o
 -11  13   5        217.23        194.78        40.68 o
 -10  13   5        394.55        397.76        56.15 o
  -9  13   5        822.53        800.99        53.95 o
  -8  13   5       1216.06       1156.67        65.88 o
  -7  13   5        878.23        978.34        95.18 o
  -6  13   5       1365.94       1350.67        58.04 o
  -5  13   5       1052.28       1082.89        33.65 o
  -4  13   5       1058.52       1028.93        43.06 o
  -3  13   5       4969.35       4759.04        67.04 o
  -2  13   5       8507.34       8453.08       129.64 o
  -1  13   5       2188.47       2042.28        49.25 o
   0  13   5        658.24        724.13        26.95 o
   1  13   5        563.70        594.11        50.87 o
   2  13   5        100.62        123.30        19.50 o
   3  13   5       4448.66       4733.71       113.96 o
   4  13   5       3776.88       3762.23        98.16 o
   5  13   5       2375.85       2431.97        76.86 o
   6  13   5       3694.14       3582.78       153.10 o
   7  13   5       2388.98       2502.01       133.96 o
   8  13   5        129.50        220.59        60.43 o
   9  13   5         65.40        117.85        58.42 o
  10  13   5         69.96         99.72        60.43 o
 -11  14   5         32.27         23.98        36.73 o
 -10  14   5        194.47        165.64        36.98 o
  -9  14   5        143.95        112.37        56.40 o
  -8  14   5       1649.53       1683.99       149.58 o
  -7  14   5       6255.28       6029.06       151.35 o
  -6  14   5       7527.01       7612.68       292.70 o
  -5  14   5      10304.50      10186.14       143.25 o
  -4  14   5      22778.04      22471.38       284.32 o
  -3  14   5      10986.29      11060.16       134.79 o
  -2  14   5         92.49         75.69        13.75 o
  -1  14   5        192.33        242.76        16.84 o
   0  14   5         14.80         16.95         9.08 o
   1  14   5       1532.29       1560.17        51.46 o
   2  14   5       7515.66       7439.42       314.77 o
   3  14   5      19385.77      20102.41       393.86 o
   4  14   5        854.54        804.71        55.40 o
   5  14   5          6.27         23.65        21.94 o
   6  14   5        130.71        155.12        46.33 o
   7  14   5        561.61        685.94        75.54 o
   8  14   5        386.86        539.89        76.55 o
   9  14   5         98.46        125.91        60.43 o
  10  14   5        683.73        625.50        94.68 o
 -11  15   5         54.35         19.48        36.70 o
 -10  15   5       1462.98       1470.75        70.56 o
  -9  15   5       2062.02       1867.44       115.43 o
  -8  15   5       7815.67       7690.65       240.81 o
  -7  15   5       8247.70       8060.08       158.08 o
  -6  15   5       2269.22       2285.20        66.05 o
  -5  15   5         47.96         25.18        17.16 o
  -4  15   5         17.10         13.08        12.63 o
  -3  15   5      15317.98      15044.72       178.20 o
  -2  15   5       7207.68       7052.49       100.36 o
  -1  15   5       2001.78       1959.68        43.08 o
   0  15   5        249.36        204.15        13.51 o
   1  15   5        267.15        299.01        21.23 o
   2  15   5          2.00         16.00        13.74 o
   3  15   5        353.62        394.86        25.53 o
   4  15   5        579.52        651.04        42.02 o
   5  15   5       3216.25       3543.22       240.73 o
   6  15   5       7373.33       7718.55       261.88 o
   7  15   5       4114.63       4030.00       172.24 o
   8  15   5       1032.77        958.90        97.70 o
   9  15   5          4.90        -13.09        54.39 o
  10  15   5          0.52         25.18        60.43 o
 -11  16   5         72.34        108.51        40.58 o
 -10  16   5        149.86        160.83        33.99 o
  -9  16   5         20.02          8.28        26.15 o
  -8  16   5        558.90        595.49        44.93 o
  -7  16   5       2305.97       2376.44        71.92 o
  -6  16   5      10435.75      10707.35       194.21 o
  -5  16   5      14413.64      13790.86       208.93 o
  -4  16   5       1422.47       1458.39        37.16 o
  -3  16   5      10224.68      10220.03       127.09 o
  -2  16   5         22.09         19.07        10.01 o
  -1  16   5        173.91        177.93        16.29 o
   0  16   5        160.42        200.47        22.55 o
   1  16   5        868.97        928.62        52.96 o
   2  16   5       6939.41       6896.86       124.76 o
   3  16   5       5361.08       5539.83       206.49 o
   4  16   5         31.90         29.55        35.25 o
   5  16   5       1132.47       1223.94        60.10 o
   6  16   5        376.62        435.13        42.00 o
   7  16   5       3641.94       3721.78       168.21 o
   8  16   5        816.19        556.00        81.59 o
   9  16   5        359.96        301.17        70.51 o
  10  16   5         66.23         50.36        62.45 o
 -10  17   5        516.88        493.25        44.08 o
  -9  17   5       1103.75       1097.95        55.17 o
  -8  17   5       6193.67       6129.96       153.88 o
  -7  17   5      11322.40      11429.65       223.97 o
  -6  17   5       3120.04       3109.26        82.33 o
  -5  17   5        135.47        165.18        24.85 o
  -4  17   5       3085.42       3020.25        65.32 o
  -3  17   5      10472.37      10343.43       129.22 o
  -2  17   5        960.80        981.97        32.22 o
  -1  17   5       3530.84       3501.26        76.72 o
   0  17   5        920.82        952.40        43.08 o
   1  17   5         96.60         97.62        17.45 o
   2  17   5        185.20        223.80        21.65 o
   3  17   5        154.70        157.14        21.03 o
   4  17   5       1609.24       1833.48        98.71 o
   5  17   5       5599.06       5714.80       220.08 o
   6  17   5       8200.31       8774.94       202.93 o
   7  17   5       6161.25       6148.25       232.67 o
   8  17   5        732.19        743.35        89.65 o
   9  17   5         18.43         72.52        58.42 o
 -10  18   5          1.54        -29.72        29.72 o
  -9  18   5        356.85        374.62        39.66 o
  -8  18   5        163.48        132.04        32.09 o
  -7  18   5       1747.81       1802.44        66.69 o
  -6  18   5       3372.66       3498.76        88.59 o
  -5  18   5       8097.44       7895.39       150.29 o
  -4  18   5       7313.68       7175.58       121.10 o
  -3  18   5       1327.56       1374.82        32.81 o
  -2  18   5        108.31        143.98        17.49 o
  -1  18   5         52.26         34.04        16.54 o
   0  18   5        233.63        218.78        20.60 o
   1  18   5        581.47        627.94        31.20 o
   2  18   5         66.65         72.97        17.55 o
   3  18   5       2596.04       2433.16        62.47 o
   4  18   5       1599.03       1821.59        70.86 o
   5  18   5         81.68        109.23        59.43 o
   6  18   5        778.13        840.88        56.86 o
   7  18   5        847.50        800.76        84.61 o
   8  18   5       2106.86       1844.27       127.92 o
   9  18   5        880.18        879.33       101.73 o
 -10  19   5        179.36        213.79        38.22 o
  -9  19   5       1961.62       1816.96       104.09 o
  -8  19   5       4040.04       3961.30       104.95 o
  -7  19   5       3501.79       3596.84        95.64 o
  -6  19   5       1855.04       1944.06        92.84 o
  -5  19   5          1.30        -12.10        27.78 o
  -4  19   5       3978.17       4175.67        83.22 o
  -3  19   5         25.29         33.07        15.03 o
  -2  19   5        463.40        437.59        28.98 o
  -1  19   5        750.59        724.27        34.64 o
   0  19   5        328.81        407.02        35.61 o
   1  19   5         56.24         60.13        16.58 o
   2  19   5        791.89        817.77        37.56 o
   3  19   5       2167.67       2083.10        73.91 o
   4  19   5       1595.28       1749.53        70.86 o
   5  19   5       5331.60       5340.23       316.78 o
   6  19   5       4516.62       4648.71       311.74 o
   7  19   5       2884.56       3130.53       152.09 o
   8  19   5        358.15        473.41        78.57 o
   9  19   5          1.60        -38.28        56.41 o
 -10  20   5        356.64        325.70        42.59 o
  -9  20   5        230.95        269.72        38.04 o
  -8  20   5         73.72         84.49        33.36 o
  -7  20   5        532.35        581.71        44.80 o
  -6  20   5       1973.44       2035.83        68.08 o
  -5  20   5       3096.74       3126.97        80.68 o
  -4  20   5      10285.62       9961.04       143.44 o
  -3  20   5       2266.28       2209.10        95.18 o
  -2  20   5       3240.35       3123.50        74.62 o
  -1  20   5        417.34        464.94        38.58 o
   0  20   5       1040.63        939.68        53.89 o
   1  20   5        117.13        126.78        19.99 o
   2  20   5        426.16        467.32        30.01 o
   3  20   5         52.09         40.87        23.37 o
   4  20   5         99.53        108.29        33.24 o
   5  20   5         14.15         47.00        28.84 o
   6  20   5         10.88         97.70        34.19 o
   7  20   5       1239.98       1205.68       104.75 o
   8  20   5       1484.06       1434.32       120.87 o
   9  20   5        600.81        503.62        85.62 o
  -9  21   5        982.04        954.24        54.30 o
  -8  21   5       1972.83       2007.23       212.30 o
  -7  21   5        665.65        738.77        50.66 o
  -6  21   5        313.12        324.58        34.72 o
  -5  21   5         57.83         32.76        23.59 o
  -4  21   5         94.14         65.52        21.22 o
  -3  21   5        763.66        777.93        62.95 o
  -2  21   5       1287.02       1299.79        62.17 o
  -1  21   5         61.44         44.68        24.56 o
   0  21   5       1301.65       1286.18        58.39 o
   1  21   5       2537.91       2712.77        96.70 o
   2  21   5          7.09         27.77        19.12 o
   3  21   5       1633.39       1604.94       115.33 o
   4  21   5       1627.37       1533.59       205.98 o
   5  21   5       1727.58       2064.32        81.87 o
   6  21   5       3498.37       3722.43       214.04 o
   7  21   5       1277.86       1226.83       108.78 o
   8  21   5         65.67         69.50        60.43 o
  -9  22   5       1195.31       1116.35        59.45 o
  -8  22   5       1527.50       1501.81        64.32 o
  -7  22   5       1082.67       1066.84        58.86 o
  -6  22   5        794.43        787.31        49.00 o
  -5  22   5         64.91         65.96        25.78 o
  -4  22   5       4972.24       4937.85       139.25 o
  -3  22   5       8080.05       7718.56       205.48 o
  -2  22   5       1446.06       1201.98        63.80 o
  -1  22   5       2353.40       2227.27        77.87 o
   0  22   5       3916.15       3861.24       109.24 o
   1  22   5       1989.96       2198.41       170.23 o
   2  22   5       3387.85       3356.40        82.20 o
   3  22   5          1.78         27.70        24.81 o
   4  22   5         35.23         14.43        27.96 o
   5  22   5         27.23         47.80        39.28 o
   6  22   5         39.81         95.69        36.32 o
   7  22   5        410.73        387.79        73.53 o
   8  22   5          2.58         -2.01        54.39 o
  -9  23   5        109.32        129.40        35.07 o
  -8  23   5        151.74        208.58        36.22 o
  -7  23   5          8.14        -19.04        25.79 o
  -6  23   5       1046.25        996.02        48.18 o
  -5  23   5        166.27        183.23        46.84 o
  -4  23   5        292.36        321.47        44.00 o
  -3  23   5         52.39         28.47        39.79 o
  -2  23   5       3052.64       2874.47       115.83 o
  -1  23   5        617.10        636.31        49.47 o
   0  23   5       3318.96       3414.49       103.16 o
   1  23   5       2182.37       2450.83        84.34 o
   2  23   5       5238.75       5551.18       142.69 o
   3  23   5       3686.25       3909.06       112.60 o
   4  23   5        878.13        887.32        93.67 o
   5  23   5        552.51        532.64        59.93 o
   6  23   5       1437.91       1429.60        77.27 o
   7  23   5        247.57        208.50        65.47 o
   8  23   5         34.61        114.83        63.46 o
  -9  24   5        302.36        369.85        43.61 o
  -8  24   5       1392.21       1355.73        63.25 o
  -7  24   5       1400.10       1397.43        98.72 o
  -6  24   5          3.33        -17.34        23.77 o
  -5  24   5          9.99         28.63        33.84 o
  -4  24   5       3759.32       3491.83       196.41 o
  -3  24   5       3837.65       3508.34       201.95 o
  -2  24   5       4042.19       3921.89       229.65 o
  -1  24   5       3919.16       3828.13       113.56 o
   0  24   5       4665.09       4716.08       127.47 o
   1  24   5       3052.91       3063.00       125.91 o
   2  24   5       1078.60       1124.53        63.28 o
   3  24   5        234.99        193.39        35.54 o
   4  24   5        481.10        554.14        85.11 o
   5  24   5         83.43         81.33        35.25 o
   6  24   5         56.38         47.04        81.59 o
   7  24   5         21.34        -25.18        54.39 o
   8  24   5        168.42        243.75        71.51 o
  -8  25   5          0.95         12.19        31.42 o
  -7  25   5       1413.23       1457.46        62.66 o
  -6  25   5        810.90        683.87        64.96 o
  -5  25   5         32.79         81.06        39.93 o
  -4  25   5          6.58         -4.66        33.63 o
  -3  25   5        513.82        520.90        79.07 o
  -2  25   5        611.60        647.69        53.74 o
  -1  25   5         68.67         95.19        32.76 o
   0  25   5       4184.77       4320.62       123.90 o
   1  25   5       4011.31       4415.06       232.17 o
   2  25   5       7691.56       8049.40       190.81 o
   3  25   5       2960.84       3126.50       150.08 o
   4  25   5       1654.62       1696.32        96.70 o
   5  25   5        432.22        461.32        69.50 o
   6  25   5        131.82         72.95        39.81 o
   7  25   5          1.10         -7.05        54.39 o
  -8  26   5        642.17        685.35        57.43 o
  -7  26   5        622.11        622.31       135.98 o
  -6  26   5        133.64        143.27        47.87 o
  -5  26   5         78.31          3.72        36.71 o
  -4  26   5        589.28        443.76        52.98 o
  -3  26   5       2011.10       1815.21        82.46 o
  -2  26   5       2336.05       2144.43        88.64 o
  -1  26   5       4679.53       4581.84       130.25 o
   0  26   5       3072.42       3620.03       112.51 o
   1  26   5       2342.00       2479.13        97.70 o
   2  26   5         17.28         21.15        33.11 o
   3  26   5        954.39       1062.65        96.70 o
   4  26   5       1111.45       1316.84        73.10 o
   5  26   5        981.14        881.36        64.77 o
   6  26   5         12.34         34.58        90.65 o
   7  26   5         84.27        206.49        65.47 o
  -8  27   5          1.71         15.06        33.02 o
  -7  27   5        455.00        433.89        74.03 o
  -6  27   5        728.20        561.52        61.66 o
  -5  27   5         69.13         27.36        57.41 o
  -4  27   5        901.95        782.77        76.05 o
  -3  27   5        884.13        779.15        62.95 o
  -2  27   5        964.68        841.76        61.58 o
  -1  27   5         86.91        109.03        35.92 o
   0  27   5       1869.84       2097.90        85.72 o
   1  27   5       4418.94       4674.13       132.05 o
   2  27   5       5297.63       5487.11       148.73 o
   3  27   5       1703.67       1752.61       116.84 o
   4  27   5        630.39        732.27        85.62 o
   5  27   5        127.73        161.86        40.95 o
   6  27   5          0.63        -21.52        38.28 o
   7  27   5         21.13          7.80        70.00 o
  -7  28   5         27.47        -35.10        45.89 o
  -6  28   5         51.62         69.35        45.97 o
  -5  28   5         44.38        -17.92        35.53 o
  -4  28   5         13.12         28.21        45.33 o
  -3  28   5         81.88        102.90        40.43 o
  -2  28   5       1952.89       2025.96        86.17 o
  -1  28   5       4047.78       4196.67       127.83 o
   0  28   5       2476.94       2688.88        98.63 o
   1  28   5        877.50        878.40        63.20 o
   2  28   5         24.17         45.45        35.53 o
   3  28   5        492.23        491.54        75.54 o
   4  28   5       1044.35        982.07        97.70 o
   5  28   5        280.80        275.99        68.49 o
   6  28   5        112.52         37.60        40.52 o
  -7  29   5          3.43         13.97        77.05 o
  -6  29   5          5.81         10.71        44.31 o
  -5  29   5        140.97        108.35        57.92 o
  -4  29   5         30.35         28.70        40.13 o
  -3  29   5        372.86        330.43        51.15 o
  -2  29   5        379.88        465.75        94.68 o
  -1  29   5        180.10        190.13        41.62 o
   0  29   5       2331.70       2519.10        95.43 o
   1  29   5       3134.10       3368.63       112.81 o
   2  29   5       3370.91       3625.09       170.23 o
   3  29   5       1269.63       1415.18       114.83 o
   4  29   5        177.31        179.29        61.44 o
   5  29   5        161.60        220.59        62.45 o
   6  29   5        104.62        119.86        62.45 o
  -6  30   5          0.47        -27.99        45.25 o
  -5  30   5        111.13         77.57        44.45 o
  -4  30   5         18.59         -5.58        52.38 o
  -3  30   5          3.13         18.02        39.49 o
  -2  30   5       2742.34       3102.48       112.42 o
  -1  30   5       1977.33       1942.51        88.89 o
   0  30   5       1386.25       1450.32        78.64 o
   1  30   5        442.27        395.09        65.47 o
   2  30   5         66.50         87.99        38.44 o
   3  30   5         81.68        114.83        59.43 o
   4  30   5         97.02        131.95        59.43 o
   5  30   5         40.20         47.34        57.41 o
  -5  31   5        165.22        173.81        50.62 o
  -4  31   5        124.92        137.72        45.25 o
  -3  31   5         12.55         88.23        43.29 o
  -2  31   5        675.42        696.73        71.01 o
  -1  31   5        640.75        744.34        62.66 o
   0  31   5        637.13        592.98       101.23 o
   1  31   5        672.95        693.42        60.89 o
   2  31   5        275.56        282.79        48.69 o
   3  31   5        601.54        619.46        85.62 o
   4  31   5         14.21          4.03        47.34 o
  -5  32   5        620.86        610.68        68.33 o
  -4  32   5        242.54        321.69        56.86 o
  -3  32   5         62.21        109.70        46.15 o
  -2  32   5        246.45        222.26        45.90 o
  -1  32   5       1188.65       1109.91       120.37 o
   0  32   5         41.18         94.20        59.43 o
   1  32   5         45.80        -33.24        35.21 o
   2  32   5          0.35         54.50        79.57 o
   3  32   5         99.99        176.27        63.46 o
   4  32   5         19.55         88.64        56.41 o
  -4  33   5          0.88         29.62        44.31 o
  -3  33   5          0.85        -12.51        50.36 o
  -2  33   5        124.28        220.93        49.61 o
  -1  33   5          0.86         51.65        41.66 o
   0  33   5        141.98         73.53        43.45 o
   1  33   5          0.16        -20.35        39.28 o
   2  33   5         77.12         56.64        42.34 o
   3  33   5         29.31        -30.22        54.39 o
  -3  34   5         19.74         -7.35        86.12 o
  -2  34   5         12.65         68.63        43.59 o
  -1  34   5         11.28         23.01        40.91 o
   0  34   5        745.42        811.77        75.04 o
   1  34   5        194.65        184.13        48.29 o
   2  34   5        193.22        175.16        48.75 o
 -12   0   6        861.50        780.72        80.58 o
 -11   0   6        776.43        763.17        66.31 o
 -10   0   6        602.88        595.28        57.11 o
  -9   0   6        157.43        156.12        36.54 o
  -8   0   6        176.82        159.24        38.28 o
  -7   0   6       1278.69       1370.06        64.84 o
  -6   0   6      20768.36      20716.78       258.11 o
  -5   0   6      32726.77      33051.25       365.27 o
  -4   0   6      17878.66      17571.07       218.14 o
  -3   0   6       8720.13       8017.94       139.97 o
  -2   0   6       3845.53       3510.76        68.73 o
  -1   0   6        717.90        749.80        17.10 o
   0   0   6       5085.47       5577.51        75.28 o
   1   0   6      17529.41      18215.56       227.13 o
   2   0   6         13.43          5.73         7.02 o
   3   0   6        335.30        303.18        13.59 o
   4   0   6      16160.88      16295.23       357.29 o
   5   0   6        970.26        805.80        56.41 o
   6   0   6          2.83         44.32        30.22 o
   7   0   6       3098.08       3341.04       140.01 o
   8   0   6       6956.26       7146.43       245.77 o
   9   0   6       8673.10       8471.97       287.07 o
 -12   1   6         20.85         11.76        30.65 o
 -11   1   6         20.55         10.63        26.82 o
 -10   1   6        476.22        518.93        65.33 o
  -9   1   6        920.65        893.95        43.18 o
  -8   1   6        206.71        217.41        13.53 o
  -7   1   6      12052.97      12164.21       120.52 o
  -6   1   6      13577.10      13573.60       131.17 o
  -5   1   6       4830.12       5191.53        50.94 o
  -4   1   6       1172.92       1168.98        17.78 o
  -3   1   6       4644.25       4357.98        59.09 o
  -2   1   6      14082.25      13426.27       156.22 o
  -1   1   6      11070.66      10855.70       102.15 o
   0   1   6        452.26        361.32         8.67 o
   1   1   6        531.57        537.66        11.87 o
   2   1   6         39.50         37.86         5.67 o
   3   1   6         25.63         19.46         5.64 o
   4   1   6       1516.82       1312.19        28.79 o
   5   1   6       4648.73       4573.90        95.09 o
   6   1   6       8642.23       9105.28       197.99 o
   7   1   6      10275.50      10770.36       233.26 o
   8   1   6       2699.82       2959.53        95.78 o
   9   1   6        588.87        609.20        80.08 o
  10   1   6        130.10        144.04        57.41 o
 -12   2   6       1137.92       1213.40        59.95 o
 -11   2   6         45.19         80.74        28.95 o
 -10   2   6          1.00         24.35        24.12 o
  -9   2   6          0.07         -7.81        23.99 o
  -8   2   6         44.25         40.11        13.19 o
  -7   2   6       1803.49       1900.67        33.63 o
  -6   2   6      19364.26      19505.81       182.48 o
  -5   2   6      24351.26      24663.68       213.97 o
  -4   2   6      14168.48      13495.40       134.99 o
  -3   2   6       6817.59       6219.50        79.46 o
  -2   2   6       4943.69       4647.89        61.07 o
  -1   2   6        180.63        176.00         7.72 o
   0   2   6       6427.17       6849.72        71.36 o
   1   2   6        119.98        132.32         7.21 o
   2   2   6        635.27        613.71        14.85 o
   3   2   6       2703.38       2465.66        36.92 o
   4   2   6       1956.49       1844.06        40.41 o
   5   2   6       1668.87       1535.97        47.68 o
   6   2   6        218.21        264.16        54.90 o
   7   2   6       2455.30       2790.69        88.57 o
   8   2   6       2876.31       3140.80        99.35 o
   9   2   6       2986.17       2933.11       149.07 o
  10   2   6       1046.25       1058.62       101.73 o
  11   2   6        409.97        408.94        78.57 o
 -12   3   6        170.96        176.77        52.01 o
 -11   3   6        915.98        870.24        61.73 o
 -10   3   6         18.64          9.05        24.02 o
  -9   3   6        979.80       1016.09        40.08 o
  -8   3   6        454.61        494.78        30.41 o
  -7   3   6       3195.04       3223.25        48.58 o
  -6   3   6       4449.54       4533.09        56.89 o
  -5   3   6        320.41        309.41        11.87 o
  -4   3   6          2.33         -0.05         6.37 o
  -3   3   6       2379.34       2354.76        51.25 o
  -2   3   6      30018.83      31065.35       346.92 o
  -1   3   6      12325.95      12425.47       123.89 o
   0   3   6      10285.10      10525.28       105.92 o
   1   3   6        631.11        530.77        15.35 o
   2   3   6         10.88          2.33         5.73 o
   3   3   6       4885.92       5124.98        72.27 o
   4   3   6       8447.50       8532.07       114.57 o
   5   3   6       8777.55       8995.93       162.53 o
   6   3   6      14116.04      14088.21       288.41 o
   7   3   6       4483.33       4867.80       125.85 o
   8   3   6       5014.15       5257.84       201.45 o
   9   3   6        585.50        593.27        77.56 o
  10   3   6          2.28         68.49        54.39 o
  11   3   6          1.50        -53.38        53.38 o
 -12   4   6        751.78        845.32        77.18 o
 -11   4   6        208.17        172.48        46.69 o
 -10   4   6         69.92         47.14        22.39 o
  -9   4   6        295.92        278.64        25.54 o
  -8   4   6         53.10         60.44        13.61 o
  -7   4   6       1722.23       1711.30        32.99 o
  -6   4   6      11778.63      11748.53       124.14 o
  -5   4   6       8115.46       7722.45        91.79 o
  -4   4   6       2351.46       2127.11        30.52 o
  -3   4   6      15328.90      15591.06       219.60 o
  -2   4   6      19194.00      20302.27       255.36 o
  -1   4   6      20354.26      21189.73       239.16 o
   0   4   6        589.77        571.80        14.01 o
   1   4   6          3.80         -1.78         4.66 o
   2   4   6          7.96         -4.88         5.28 o
   3   4   6       1392.88       1320.84        27.18 o
   4   4   6       3035.98       3075.69        73.11 o
   5   4   6         28.11         56.43        25.64 o
   6   4   6        150.04        165.92        38.28 o
   7   4   6         73.40        140.01        42.30 o
   8   4   6       1162.39       1270.14        98.71 o
   9   4   6       1090.53       1151.29       100.72 o
  10   4   6        636.29        607.37        83.60 o
  11   4   6        300.85        262.89        74.54 o
 -12   5   6        359.36        454.06        72.02 o
 -11   5   6         50.77         54.30        43.29 o
 -10   5   6       2615.98       2677.80        64.02 o
  -9   5   6        949.90        914.94        38.36 o
  -8   5   6        651.44        629.90        24.17 o
  -7   5   6        615.97        657.21        21.89 o
  -6   5   6       1272.12       1372.58        36.96 o
  -5   5   6       1624.25       1755.34        29.37 o
  -4   5   6       1025.58       1113.80        25.39 o
  -3   5   6        198.07        180.81        24.57 o
  -2   5   6      20950.53      22635.32       283.74 o
  -1   5   6      11622.42      11901.37       139.32 o
   0   5   6        886.50       1115.92        21.10 o
   1   5   6       2924.57       2972.19        40.83 o
   2   5   6       6950.42       7183.55       107.33 o
   3   5   6       9470.37       9737.03       126.63 o
   4   5   6      23130.58      22477.93       366.02 o
   5   5   6       7015.24       6955.59       197.18 o
   6   5   6       1272.32       1326.95        53.91 o
   7   5   6        213.93        273.97        49.36 o
   8   5   6       2405.39       2288.47       121.88 o
   9   5   6        575.45        599.31        80.58 o
  10   5   6        398.58        331.38        73.53 o
  11   5   6        177.09        118.86        67.49 o
 -12   6   6        215.99        178.65        53.00 o
 -11   6   6        209.25        180.97        50.17 o
 -10   6   6          6.43        -15.48        38.37 o
  -9   6   6       3081.24       3048.75        64.74 o
  -8   6   6       2096.15       2125.17        51.28 o
  -7   6   6        455.48        462.21        22.30 o
  -6   6   6        688.70        697.42        23.42 o
  -5   6   6       4617.79       4416.50        54.75 o
  -4   6   6        798.07        763.73        17.82 o
  -3   6   6      20876.46      21687.72       302.83 o
  -2   6   6      18572.47      19577.19       280.76 o
  -1   6   6      10188.81      10535.63       155.96 o
   0   6   6      17602.55      17945.93       224.80 o
   1   6   6      10666.15      11243.11       159.68 o
   2   6   6       3034.75       3105.89        59.17 o
   3   6   6       2178.25       2335.13        39.88 o
   4   6   6        802.69        871.37        87.63 o
   5   6   6       1550.22       1710.65        50.63 o
   6   6   6         26.87         17.12        28.20 o
   7   6   6          6.28         12.09        36.26 o
   8   6   6        364.87        283.04        58.42 o
   9   6   6        276.85        226.63        62.45 o
  10   6   6        507.22        407.94        78.57 o
 -12   7   6        302.10        353.68        60.65 o
 -11   7   6         99.89        103.43        36.41 o
 -10   7   6       2625.57       2646.34        85.31 o
  -9   7   6       1459.83       1462.07        60.63 o
  -8   7   6          0.81         -5.02        15.70 o
  -7   7   6         99.50         85.85        15.10 o
  -6   7   6         12.27         13.61        10.72 o
  -5   7   6        351.98        364.04        15.89 o
  -4   7   6        162.22        157.06         9.90 o
  -3   7   6        229.19        303.56        18.11 o
  -2   7   6          1.25         19.51        10.30 o
  -1   7   6       6401.68       7229.97       111.62 o
   0   7   6       9729.29       9985.01       129.97 o
   1   7   6       4767.17       4471.40        81.27 o
   2   7   6       6793.27       6585.46       137.37 o
   3   7   6       8111.67       8222.62       109.67 o
   4   7   6      11200.41      11137.08       242.16 o
   5   7   6       2122.17       2226.84        78.01 o
   6   7   6       1184.69       1183.52        85.62 o
   7   7   6        229.16        283.04        54.39 o
   8   7   6        960.33        896.45        86.62 o
   9   7   6        356.19        474.41        76.55 o
  10   7   6        438.37        397.86        78.57 o
 -12   8   6         72.70         43.11        37.61 o
 -11   8   6          3.36         36.85        34.45 o
 -10   8   6        296.35        276.69        38.89 o
  -9   8   6       1590.75       1607.45        63.75 o
  -8   8   6       2542.38       2521.94        64.03 o
  -7   8   6        475.56        486.56        23.28 o
  -6   8   6        743.38        670.95        23.07 o
  -5   8   6        491.27        477.96        16.29 o
  -4   8   6        243.40        219.86        12.45 o
  -3   8   6        147.61        124.02        13.43 o
  -2   8   6       6361.89       6476.24       252.32 o
  -1   8   6      20220.30      20791.04       294.96 o
   0   8   6      59482.50      62419.28       840.90 o
   1   8   6      28562.99      29637.01       359.04 o
   2   8   6         15.26         23.34         8.67 o
   3   8   6          9.98         21.53        11.58 o
   4   8   6       3581.75       3578.58       100.39 o
   5   8   6        468.54        411.58        47.84 o
   6   8   6       1332.23       1147.26        85.62 o
   7   8   6         16.30         18.13        36.26 o
   8   8   6        167.11        146.05        52.38 o
   9   8   6        162.21        171.23        62.45 o
  10   8   6        160.58        110.80        61.44 o
 -11   9   6       2302.56       2256.92        99.31 o
 -10   9   6       2136.48       2075.12        78.06 o
  -9   9   6        435.99        414.00        51.05 o
  -8   9   6         52.47         50.12        24.06 o
  -7   9   6        735.75        746.30        27.89 o
  -6   9   6        505.32        524.61        20.97 o
  -5   9   6         83.91         81.12         9.90 o
  -4   9   6       3088.28       3219.05        52.40 o
  -3   9   6        785.39        783.60        26.39 o
  -2   9   6       3112.81       3232.16        85.47 o
  -1   9   6        882.52        995.20        37.39 o
   0   9   6        234.24        378.96        35.18 o
   1   9   6      14912.38      14964.44       186.25 o
   2   9   6      21144.51      20597.62       395.64 o
   3   9   6      13559.96      13947.38       395.85 o
   4   9   6       2214.61       2162.49        97.70 o
   5   9   6       2832.85       2800.47       101.23 o
   6   9   6          0.81        -27.20        29.21 o
   7   9   6        321.06        331.38        55.40 o
   8   9   6         46.18         50.36        47.34 o
   9   9   6       1111.13       1078.76       104.75 o
  10   9   6        196.84        242.75        69.50 o
 -11  10   6         54.20        116.33        35.81 o
 -10  10   6        422.14        382.30        43.15 o
  -9  10   6        858.47        931.25        75.60 o
  -8  10   6       1995.71       1930.01        65.95 o
  -7  10   6        190.81        222.50        30.50 o
  -6  10   6        183.48        180.69        14.76 o
  -5  10   6        170.30        178.88        13.02 o
  -4  10   6        226.45        305.17        16.06 o
  -3  10   6        171.81        163.94        13.20 o
  -2  10   6       7784.82       7936.39       142.63 o
  -1  10   6      15266.64      15520.12       316.23 o
   0  10   6      25293.24      25544.44       503.86 o
   1  10   6       4082.94       3702.05        60.66 o
   2  10   6       2475.83       2429.97        66.57 o
   3  10   6       4361.80       4332.18       148.07 o
   4  10   6       1234.29       1220.66        56.77 o
   5  10   6         28.12          6.04        27.20 o
   6  10   6        168.35        130.94        42.30 o
   7  10   6        258.23        196.41        51.37 o
   8  10   6         10.35         -9.07        46.33 o
   9  10   6        527.82        508.66        78.57 o
  10  10   6         59.16         93.67        64.46 o
 -11  11   6       2081.49       1925.41        80.09 o
 -10  11   6       1385.75       1318.71        67.41 o
  -9  11   6        536.43        553.05        58.11 o
  -8  11   6        127.62        110.15        27.23 o
  -7  11   6       2075.27       1936.52        54.21 o
  -6  11   6       1506.04       1508.04        44.33 o
  -5  11   6       1163.75       1164.59        29.86 o
  -4  11   6       2967.00       2952.39        47.96 o
  -3  11   6      17682.32      18076.66       208.65 o
  -2  11   6      12587.38      12291.73       230.94 o
  -1  11   6       4590.99       4844.92       112.89 o
   0  11   6       2050.36       1826.20        41.71 o
   1  11   6      23689.87      23618.38       376.44 o
   2  11   6      22060.90      21826.08       592.26 o
   3  11   6      11290.36      11075.71       322.32 o
   4  11   6        942.77        992.26        38.84 o
   5  11   6        253.87        228.65        42.30 o
   6  11   6        422.29        403.91        56.41 o
   7  11   6        311.21        319.30        56.41 o
   8  11   6        223.42        166.20        56.41 o
   9  11   6        896.19       1093.87       108.78 o
  10  11   6        243.64        318.29        75.54 o
 -11  12   6        278.37        230.48        40.96 o
 -10  12   6        704.73        740.04        63.46 o
  -9  12   6       2390.45       2202.42        73.79 o
  -8  12   6        736.40        799.07        69.49 o
  -7  12   6       2581.76       2477.35        77.75 o
  -6  12   6        942.75        922.23        37.12 o
  -5  12   6         59.32         80.76        15.04 o
  -4  12   6         18.13         23.61        13.48 o
  -3  12   6        595.30        567.71        20.61 o
  -2  12   6       3380.22       3475.88        63.64 o
  -1  12   6       9255.16       9312.46       238.23 o
   0  12   6       7691.97       7377.12       111.23 o
   1  12   6      20963.62      21728.89       416.28 o
   2  12   6         48.26        124.45        19.90 o
   3  12   6       1662.53       1843.69        60.49 o
   4  12   6         28.80         45.71        24.68 o
   5  12   6        264.54        255.84        44.32 o
   6  12   6       2145.75       1958.09       106.77 o
   7  12   6         52.34         50.36        46.33 o
   8  12   6         32.16          9.07        42.30 o
   9  12   6        276.64        442.18        78.57 o
  10  12   6        217.46        257.86        76.55 o
 -11  13   6        634.36        665.00        69.75 o
 -10  13   6        272.30        235.71        39.32 o
  -9  13   6        183.26        180.08        34.01 o
  -8  13   6         73.45         47.27        25.78 o
  -7  13   6       1067.65        970.57        48.87 o
  -6  13   6          7.63         14.84        16.54 o
  -5  13   6        168.12        164.91        17.56 o
  -4  13   6       4090.90       4099.37        62.73 o
  -3  13   6       3878.28       3882.22        57.96 o
  -2  13   6        208.00        199.64        17.01 o
  -1  13   6        255.93        245.04        27.04 o
   0  13   6        823.95        867.52        35.47 o
   1  13   6       2384.77       2384.12        67.56 o
   2  13   6      11063.74      11223.74       708.10 o
   3  13   6       3776.15       3669.58       188.86 o
   4  13   6        269.74        279.78        33.74 o
   5  13   6        207.04        245.77        46.33 o
   6  13   6         27.29         46.33        36.26 o
   7  13   6        233.68        185.33        50.36 o
   8  13   6         51.40         81.59        52.38 o
   9  13   6         83.28        165.19        59.43 o
  10  13   6       1426.28       1529.00       130.94 o
 -11  14   6          0.27        -26.68        34.08 o
 -10  14   6        370.75        331.02        44.01 o
  -9  14   6       1259.13       1345.65        64.15 o
  -8  14   6       2679.98       2578.06        80.38 o
  -7  14   6       1987.12       1911.28       112.18 o
  -6  14   6         40.98         16.78        19.60 o
  -5  14   6       1618.67       1611.52        39.04 o
  -4  14   6        235.88        240.58        19.67 o
  -3  14   6          9.66         15.19        10.25 o
  -2  14   6        568.89        549.76        18.93 o
  -1  14   6       2008.70       2021.73        37.59 o
   0  14   6       1425.20       1334.80        32.43 o
   1  14   6       9266.97       9668.46       200.79 o
   2  14   6        197.38        223.36        24.90 o
   3  14   6       1131.27       1077.51       113.32 o
   4  14   6       2051.26       2150.75        71.36 o
   5  14   6       1466.34       1386.02        61.44 o
   6  14   6       1290.90       1298.34        90.65 o
   7  14   6          7.05         24.17        41.30 o
   8  14   6         55.05         70.51        52.38 o
   9  14   6         29.68          0.00        56.41 o
  10  14   6          5.94         -6.04        59.43 o
 -11  15   6         12.22          4.81        33.07 o
 -10  15   6        310.88        261.68        39.25 o
  -9  15   6        135.97        121.02        33.84 o
  -8  15   6        245.08        259.92        35.39 o
  -7  15   6        398.67        422.29        34.75 o
  -6  15   6        125.37        130.03        22.12 o
  -5  15   6         30.54         10.11        13.57 o
  -4  15   6       1128.41       1024.83        31.90 o
  -3  15   6        846.76        805.55        25.69 o
  -2  15   6         35.10         25.96         9.85 o
  -1  15   6        179.61        166.99        13.33 o
   0  15   6        345.44        426.28        29.95 o
   1  15   6       1165.77       1232.06        38.88 o
   2  15   6       5136.32       5035.58       125.91 o
   3  15   6       1956.80       1947.58        84.61 o
   4  15   6       1905.19       1905.45        70.13 o
   5  15   6         65.50         52.88        23.50 o
   6  15   6          4.23         38.28        41.30 o
   7  15   6         75.63         33.24        44.32 o
   8  15   6        508.53        444.20        72.52 o
   9  15   6        118.34        158.14        61.44 o
  10  15   6        451.27        438.15        85.62 o
 -11  16   6         23.13         49.86        55.91 o
 -10  16   6        159.97        180.71        35.68 o
  -9  16   6         20.41         -4.36        27.11 o
  -8  16   6        121.56         83.73        27.86 o
  -7  16   6          2.77          3.77        22.16 o
  -6  16   6          2.93         24.44        20.49 o
  -5  16   6          1.78         18.24        20.21 o
  -4  16   6        387.72        361.73        24.99 o
  -3  16   6        981.19       1034.62        28.54 o
  -2  16   6        169.33        180.52        13.56 o
  -1  16   6       3009.95       2970.95        50.50 o
   0  16   6       1648.94       1784.19        40.95 o
   1  16   6          3.66          4.64        13.70 o
   2  16   6        192.06        214.27        20.97 o
   3  16   6        298.74        252.24        29.89 o
   4  16   6        307.94        306.13        47.84 o
   5  16   6        475.67        481.47        41.62 o
   6  16   6         95.72        165.19        50.36 o
   7  16   6        167.29        100.72        50.36 o
   8  16   6        150.57        191.38        61.44 o
   9  16   6         45.28         14.10        57.41 o
 -10  17   6          7.53        -27.84        30.12 o
  -9  17   6        380.75        329.44        38.26 o
  -8  17   6        281.73        326.50        42.02 o
  -7  17   6        220.87        214.41        27.75 o
  -6  17   6         39.28         17.74        19.85 o
  -5  17   6         85.43         89.34        20.56 o
  -4  17   6         89.34         81.01        14.80 o
  -3  17   6        200.17        219.08        16.49 o
  -2  17   6       4714.59       4497.53        81.23 o
  -1  17   6        255.42        243.24        19.34 o
   0  17   6       1818.99       1834.63        49.39 o
   1  17   6        236.24        257.83        22.22 o
   2  17   6       1807.85       1881.64        54.15 o
   3  17   6         59.68         36.52        22.43 o
   4  17   6         13.61        -22.76        22.76 o
   5  17   6        609.22        606.53        59.43 o
   6  17   6         97.47        109.79        46.33 o
   7  17   6        201.87        195.41        54.39 o
   8  17   6         38.48         85.62        57.41 o
   9  17   6          0.76         16.12        58.42 o
 -10  18   6        188.06        173.48        37.26 o
  -9  18   6        146.54        107.88        31.04 o
  -8  18   6         20.44         18.76        25.91 o
  -7  18   6         76.34        120.46        33.73 o
  -6  18   6        476.61        430.60        38.67 o
  -5  18   6         55.71         53.96        19.12 o
  -4  18   6        126.85        161.65        19.47 o
  -3  18   6        255.52        272.65        32.81 o
  -2  18   6       2063.71       1933.57        54.08 o
  -1  18   6        778.52        765.67        38.97 o
   0  18   6        851.62        917.13        36.90 o
   1  18   6         68.33         80.32        18.22 o
   2  18   6        139.86        195.22        22.98 o
   3  18   6          5.66        -12.09        29.21 o
   4  18   6        254.04        273.88        34.88 o
   5  18   6         22.21         16.61        25.99 o
   6  18   6         27.49          2.01        40.29 o
   7  18   6          1.10         63.46        48.35 o
   8  18   6          3.45         63.46        57.41 o
   9  18   6        203.80        256.85        71.51 o
 -10  19   6        571.60        585.93        48.28 o
  -9  19   6         17.88         13.09        30.09 o
  -8  19   6        318.58        322.39        48.00 o
  -7  19   6       1681.02       1687.75        58.78 o
  -6  19   6        594.26        578.81        36.65 o
  -5  19   6        313.83        336.51        28.19 o
  -4  19   6       3109.97       3108.81        61.91 o
  -3  19   6       5663.91       5677.50       115.33 o
  -2  19   6        490.69        497.32        45.05 o
  -1  19   6       2276.69       2314.08        61.52 o
   0  19   6         21.99         30.37        15.24 o
   1  19   6       2926.43       2893.78        68.64 o
   2  19   6       2235.76       2275.38        59.58 o
   3  19   6       3531.79       3348.97       520.24 o
   4  19   6       1180.95       1142.93        61.25 o
   5  19   6        979.95       1034.14        61.20 o
   6  19   6        710.95        803.78        83.60 o
   7  19   6        972.20        880.34        93.67 o
   8  19   6        334.27        436.14        79.57 o
   9  19   6        326.74        326.35        75.54 o
 -10  20   6         15.72        -26.71        32.09 o
  -9  20   6       1081.68       1222.36        64.24 o
  -8  20   6         13.69        -13.02        25.37 o
  -7  20   6         14.19         15.83        25.60 o
  -6  20   6        456.48        460.72        37.22 o
  -5  20   6       1257.62       1362.71        87.67 o
  -4  20   6       3448.06       3243.34        83.20 o
  -3  20   6        125.83         92.81        31.21 o
  -2  20   6          3.38         -1.55        17.35 o
  -1  20   6        316.09        329.34        27.29 o
   0  20   6         18.30         10.17        22.76 o
   1  20   6        747.00        676.59        50.50 o
   2  20   6        469.32        545.71        32.81 o
   3  20   6        290.43        328.89        61.95 o
   4  20   6       3435.54       3172.73       281.02 o
   5  20   6       1200.35       1196.59        66.57 o
   6  20   6         12.05        -22.16        44.32 o
   7  20   6         16.56         -1.01        49.36 o
   8  20   6         17.17         30.22        53.38 o
   9  20   6        340.74        263.90        73.53 o
  -9  21   6         35.02         24.50        32.32 o
  -8  21   6         32.21         57.77        29.30 o
  -7  21   6       1022.00       1076.64        50.85 o
  -6  21   6        290.81        334.19        31.88 o
  -5  21   6        905.69        920.62        52.34 o
  -4  21   6       4062.61       3796.29       117.41 o
  -3  21   6       5574.06       5374.48       214.04 o
  -2  21   6       1338.05       1317.35        62.63 o
  -1  21   6       1784.20       1796.47        69.76 o
   0  21   6         68.69         27.63        48.85 o
   1  21   6        794.21        766.69        37.43 o
   2  21   6        690.30        808.39        45.68 o
   3  21   6       6232.05       6079.06       149.82 o
   4  21   6       1778.04       1586.96       185.33 o
   5  21   6        519.48        506.69        48.42 o
   6  21   6       1125.31       1180.50        99.72 o
   7  21   6        929.61        848.10        91.66 o
   8  21   6        478.66        491.54        79.57 o
  -9  22   6        487.04        482.30        44.24 o
  -8  22   6        883.15        887.89        51.73 o
  -7  22   6       1016.12       1108.07        53.39 o
  -6  22   6        183.58        196.00        30.82 o
  -5  22   6       3380.78       3365.76        76.71 o
  -4  22   6       1557.64       1692.61       120.87 o
  -3  22   6        273.73        267.97        38.58 o
  -2  22   6        123.90        149.07        44.32 o
  -1  22   6       2506.63       2651.31        88.50 o
   0  22   6       2877.55       2818.14       118.86 o
   1  22   6       1930.49       1926.55        72.23 o
   2  22   6        111.49        159.97        25.30 o
   3  22   6       1595.32       1669.25       247.28 o
   4  22   6       4037.15       3603.11       131.95 o
   5  22   6       1320.32       1267.19       127.92 o
   6  22   6        215.48        279.43        45.93 o
   7  22   6          2.10         11.08        53.38 o
   8  22   6         38.54         47.34        60.43 o
  -9  23   6         73.48        148.88        35.56 o
  -8  23   6          2.43         30.24        29.74 o
  -7  23   6        111.79        107.37        48.99 o
  -6  23   6       1072.28       1066.44        50.02 o
  -5  23   6          3.35         15.71        34.41 o
  -4  23   6       1920.99       1943.45        84.31 o
  -3  23   6       1065.01        977.03        95.69 o
  -2  23   6       3429.78       3092.17       194.90 o
  -1  23   6          2.40         -7.55        41.80 o
   0  23   6          7.40         48.42        27.96 o
   1  23   6        799.07        837.61        52.97 o
   2  23   6       2532.79       2541.62        69.98 o
   3  23   6       2749.01       2680.65        91.27 o
   4  23   6        263.89        276.98        67.99 o
   5  23   6         44.79         42.84        33.45 o
   6  23   6        462.62        606.05        56.97 o
   7  23   6        573.53        446.21        75.54 o
   8  23   6        111.83         52.38        61.44 o
  -9  24   6        536.60        609.57        57.92 o
  -8  24   6       1230.46       1226.32        60.23 o
  -7  24   6        821.39        862.08        61.79 o
  -6  24   6         29.34         37.70        28.90 o
  -5  24   6        447.40        503.72        56.65 o
  -4  24   6        316.44        259.41        44.48 o
  -3  24   6          0.60         12.63        29.69 o
  -2  24   6        345.75        371.68        42.83 o
  -1  24   6       2755.60       2618.29        89.62 o
   0  24   6       5555.62       5686.95       174.76 o
   1  24   6        603.89        680.90        50.89 o
   2  24   6        113.21        140.22        34.81 o
   3  24   6        128.49        121.10        54.39 o
   4  24   6        889.55       1038.29        64.31 o
   5  24   6        494.69        471.66        50.55 o
   6  24   6        432.81        437.56        52.32 o
   7  24   6          0.38        -51.37        52.38 o
  -8  25   6         55.45         44.67        32.95 o
  -7  25   6         14.20         10.44        30.05 o
  -6  25   6        561.50        525.75        60.02 o
  -5  25   6        205.85        137.87        79.07 o
  -4  25   6        266.31        262.49        44.00 o
  -3  25   6         59.57          7.70        76.05 o
  -2  25   6        194.24        205.63        38.86 o
  -1  25   6        680.36        735.66        54.00 o
   0  25   6        669.57        666.16        55.40 o
   1  25   6       1321.73       1376.67        69.22 o
   2  25   6       2592.15       2689.64       162.67 o
   3  25   6       1420.06       1723.40       107.78 o
   4  25   6        491.41        575.09        96.19 o
   5  25   6        104.97         53.83        51.87 o
   6  25   6         36.47          0.93        35.96 o
   7  25   6        394.92        354.55        79.57 o
  -8  26   6        748.37        831.75        53.74 o
  -7  26   6        211.59        201.87        53.91 o
  -6  26   6        353.57        440.53        73.03 o
  -5  26   6        526.97        521.07        75.04 o
  -4  26   6         47.33         54.61        41.80 o
  -3  26   6         76.61         74.97        45.33 o
  -2  26   6       1106.95       1013.25        66.05 o
  -1  26   6        729.80        726.43        55.88 o
   0  26   6       5497.67       5702.68       150.91 o
   1  26   6        625.88        650.20        54.00 o
   2  26   6         26.53         49.72        56.91 o
   3  26   6         10.92          3.02        46.33 o
   4  26   6        460.48        556.64        84.61 o
   5  26   6         10.09         10.72        37.77 o
   6  26   6        106.02        153.35        43.43 o
   7  26   6        573.43        557.01        87.63 o
  -7  27   6          9.82         -0.85        47.41 o
  -6  27   6         70.07         71.42        47.84 o
  -5  27   6         36.55        -16.56        36.78 o
  -4  27   6         25.07         -0.70        36.95 o
  -3  27   6        556.18        517.82        54.00 o
  -2  27   6       1678.58       1489.40        78.51 o
  -1  27   6         93.69        126.17        59.43 o
   0  27   6        184.46        222.75        39.52 o
   1  27   6        752.34        825.53        79.57 o
   2  27   6        386.76        477.83        49.40 o
   3  27   6         54.56         30.22        49.36 o
   4  27   6        128.56        142.02        58.42 o
   5  27   6        336.18        336.27        48.75 o
   6  27   6       1641.01       1505.07       276.99 o
  -7  28   6        529.56        550.92        69.41 o
  -6  28   6       1310.65       1242.86        87.77 o
  -5  28   6        636.97        601.74       151.09 o
  -4  28   6       2255.77       2094.38       159.65 o
  -3  28   6        944.08        824.87        65.03 o
  -2  28   6        418.89        382.03        48.13 o
  -1  28   6       1022.12       1060.82        67.62 o
   0  28   6        608.54        647.19        55.55 o
   1  28   6         67.69         76.55        35.61 o
   2  28   6        165.43        181.30        60.43 o
   3  28   6         97.45        114.83        52.38 o
   4  28   6        177.07        263.90        66.48 o
   5  28   6         16.46         16.12        53.38 o
   6  28   6          0.98         39.20        40.52 o
  -7  29   6        233.39        256.86        59.93 o
  -6  29   6         93.25        173.22       121.37 o
  -5  29   6         18.98        -26.95        38.16 o
  -4  29   6        605.05        582.60        91.16 o
  -3  29   6       1702.99       1573.53        84.38 o
  -2  29   6       2668.25       2514.09       123.39 o
  -1  29   6        411.77        481.77        51.93 o
   0  29   6        807.96        972.73        67.30 o
   1  29   6          3.72         36.73        34.54 o
   2  29   6         17.85         54.39        54.39 o
   3  29   6         98.96        122.88        54.39 o
   4  29   6        310.84        398.87        71.51 o
   5  29   6        551.29        644.64        87.63 o
  -6  30   6        506.26        415.88        80.58 o
  -5  30   6        639.91        663.05        67.74 o
  -4  30   6       2115.67       2122.24       142.53 o
  -3  30   6       1826.89       1715.37        90.63 o
  -2  30   6        719.14        736.24        62.29 o
  -1  30   6        231.69        156.02        42.66 o
   0  30   6        202.65        207.86        44.14 o
   1  30   6          7.84         22.22        36.30 o
   2  30   6          8.30         55.40        56.41 o
   3  30   6        487.81        548.95        80.58 o
   4  30   6       2037.50       2121.27       132.96 o
   5  30   6        362.58        308.22        74.54 o
  -5  31   6         87.46         77.58        61.95 o
  -4  31   6        286.17        346.29        55.17 o
  -3  31   6       1983.44       2062.43       174.76 o
  -2  31   6       5184.59       5112.71       152.37 o
  -1  31   6       1415.92       1309.86        79.35 o
   0  31   6        882.18        912.87        67.88 o
   1  31   6         10.56         -1.02        37.39 o
   2  31   6          4.01         42.30        55.40 o
   3  31   6         13.39         87.63        60.43 o
   4  31   6       1656.69       1694.19       121.88 o
  -5  32   6       1792.22       1463.08        92.90 o
  -4  32   6       1613.99       1438.52        90.76 o
  -3  32   6       1326.05       1297.51        84.02 o
  -2  32   6        522.23        594.21        63.96 o
  -1  32   6        215.50        349.47        91.66 o
   0  32   6          1.34         26.92        38.77 o
   1  32   6         30.76         18.71        40.58 o
   2  32   6         88.19         75.54        55.40 o
   3  32   6       1341.71       1378.92       118.86 o
  -4  33   6         63.16         56.30        45.24 o
  -3  33   6        789.13        754.51        70.86 o
  -2  33   6       2275.87       2328.05       102.87 o
  -1  33   6       1807.22       1668.91        85.46 o
   0  33   6         20.52         48.60        39.00 o
   1  33   6         23.61         13.25        44.82 o
   2  33   6         32.77         33.24        59.43 o
  -2  34   6        366.66        495.37        62.17 o
  -1  34   6          3.14         29.31        42.37 o
   0  34   6        140.15        110.79        88.64 o
   1  34   6          8.83          3.02        43.45 o
 -12   1   7         36.80         53.47        31.72 o
 -11   1   7        113.78         79.69        29.48 o
 -10   1   7        687.36        639.67        40.71 o
  -9   1   7          6.88          8.95        21.30 o
  -8   1   7        543.35        515.83        24.36 o
  -7   1   7          2.33          3.70         8.45 o
  -6   1   7        895.84        887.09        19.77 o
  -5   1   7        272.95        265.57        14.71 o
  -4   1   7         23.25         34.93         7.47 o
  -3   1   7       3578.19       3873.85        49.46 o
  -2   1   7       3492.20       3767.16        52.71 o
  -1   1   7         74.94         98.62         6.21 o
   0   1   7         85.34        100.56         6.02 o
   1   1   7       1595.01       1681.06        25.15 o
   2   1   7        418.52        375.97        12.72 o
   3   1   7          2.78         -1.40         5.61 o
   4   1   7        900.35        898.65        41.12 o
   5   1   7          0.14         -8.18        14.98 o
   6   1   7          1.11          4.69        20.51 o
   7   1   7        324.01        271.82        34.49 o
   8   1   7        394.32        436.20        44.09 o
   9   1   7          8.10         53.38        49.36 o
  10   1   7          4.80         31.22        52.38 o
 -12   2   7         75.60         75.97        33.12 o
 -11   2   7        112.05        118.23        30.96 o
 -10   2   7        286.11        295.06        44.20 o
  -9   2   7        264.86        276.12        28.94 o
  -8   2   7       1322.87       1402.86        37.16 o
  -7   2   7         59.73         56.90         9.40 o
  -6   2   7        283.03        281.15        12.48 o
  -5   2   7        373.23        315.97        11.35 o
  -4   2   7        618.56        548.98        14.29 o
  -3   2   7        200.80        166.81        14.11 o
  -2   2   7       3124.81       3502.77        49.90 o
  -1   2   7       3424.78       3381.41        43.34 o
   0   2   7        118.54         62.55         6.05 o
   1   2   7         87.78         67.43         5.60 o
   2   2   7       1831.41       1766.01        27.16 o
   3   2   7        158.57        171.82         9.10 o
   4   2   7       2415.86       2308.76        57.70 o
   5   2   7       5908.79       5770.04       143.76 o
   6   2   7       1095.76       1069.19        52.71 o
   7   2   7        176.48        194.45        30.98 o
   8   2   7        372.18        397.36        95.19 o
  10   2   7          5.54          8.06        54.39 o
 -12   3   7         12.79         45.50        47.09 o
 -11   3   7       1021.44       1056.95        53.09 o
 -10   3   7        693.86        676.05        41.71 o
  -9   3   7       2749.56       2735.80        61.40 o
  -8   3   7       1498.65       1440.74        49.55 o
  -7   3   7        272.95        278.29        15.96 o
  -6   3   7       4190.62       4147.03        68.63 o
  -5   3   7        486.31        438.78        13.96 o
  -4   3   7        158.80        204.47         9.75 o
  -3   3   7       8063.94       9012.67       126.79 o
  -2   3   7      10035.75      10632.94       127.53 o
  -1   3   7       3177.41       3101.80        37.62 o
   0   3   7       3099.76       3145.83        38.01 o
   1   3   7        384.99        518.06        12.04 o
   2   3   7       1292.43       1198.45        32.72 o
   3   3   7       7164.21       7040.55        87.34 o
   4   3   7       6084.73       5810.66       185.62 o
   5   3   7       1231.51       1189.69        45.33 o
   6   3   7       3839.29       3885.35       105.76 o
   7   3   7       1814.86       1841.80        89.65 o
   8   3   7          7.68         46.33        41.30 o
   9   3   7         94.14        142.02        52.38 o
  10   3   7        377.13        396.86        76.55 o
 -12   4   7        588.17        556.48        66.79 o
 -11   4   7         14.34         53.58        28.29 o
 -10   4   7        123.40        139.11        32.04 o
  -9   4   7       2303.95       2326.19        55.71 o
  -8   4   7       3254.54       3380.56        65.73 o
  -7   4   7       1319.80       1348.86        29.92 o
  -6   4   7         47.84         47.03         9.92 o
  -5   4   7        832.16        837.60        22.96 o
  -4   4   7       1182.96       1095.00        19.78 o
  -3   4   7       1181.61       1199.54        24.45 o
  -2   4   7          0.21         -1.33         6.01 o
  -1   4   7       5468.73       5300.98        62.94 o
   0   4   7       8145.03       8030.96        84.06 o
   1   4   7       3253.71       2832.75        35.58 o
   2   4   7         42.97         13.73         4.76 o
   3   4   7        187.50        175.26        11.98 o
   4   4   7       7236.00       7112.14       112.52 o
   5   4   7       8050.17       8052.64       160.41 o
   6   4   7       6448.23       6400.83       150.10 o
   7   4   7       1234.34       1242.95        87.63 o
   8   4   7        120.41        106.77        49.36 o
   9   4   7         77.04         45.33        53.38 o
  10   4   7         76.71         21.15        57.41 o
 -12   5   7        115.84        170.31        83.60 o
 -11   5   7        891.63       1097.45        79.38 o
 -10   5   7       1029.07        962.19        42.07 o
  -9   5   7       2477.01       2553.40        59.41 o
  -8   5   7          5.29          1.28        16.08 o
  -7   5   7         10.15         17.32        10.63 o
  -6   5   7        344.32        314.17        15.21 o
  -5   5   7       1733.82       1620.80        31.62 o
  -4   5   7        601.85        621.66        15.12 o
  -3   5   7       4631.84       4802.12        70.82 o
  -2   5   7       4845.03       4748.96        79.00 o
  -1   5   7       7109.18       7408.57       101.76 o
   0   5   7       1022.56       1074.62        18.72 o
   1   5   7       5063.04       4904.32        54.46 o
   2   5   7       6558.71       6389.66       101.91 o
   3   5   7      11639.70      11440.08       167.11 o
   4   5   7       4536.37       4392.23       131.44 o
   5   5   7        649.62        657.97        35.90 o
   6   5   7        155.95        148.07        40.29 o
   7   5   7        627.23        564.06        67.49 o
   8   5   7         73.21         99.72        45.33 o
   9   5   7        398.48        328.36        69.50 o
  10   5   7        831.79        648.67        88.64 o
 -12   6   7        272.29        255.23        57.91 o
 -11   6   7         74.19         60.74        34.70 o
 -10   6   7        839.59        844.23        52.74 o
  -9   6   7       3738.99       3838.83        74.74 o
  -8   6   7       3777.46       3891.65        74.44 o
  -7   6   7       1493.84       1507.08        32.27 o
  -6   6   7       2646.90       2534.97        43.50 o
  -5   6   7        138.60        199.81        13.61 o
  -4   6   7        979.40        966.09        19.69 o
  -3   6   7          6.44         12.44         8.15 o
  -2   6   7        680.04        859.51        25.99 o
  -1   6   7       7094.44       7236.92       110.70 o
   0   6   7      43768.12      45976.56       553.71 o
   1   6   7      17853.71      17677.12       199.29 o
   2   6   7       8328.72       8515.83       126.50 o
   3   6   7       1308.65       1408.03        39.34 o
   4   6   7       5683.31       5930.87       113.70 o
   5   6   7       7887.93       7552.71       317.79 o
   6   6   7       2035.44       1822.11       103.75 o
   7   6   7        907.44        819.90        79.57 o
   8   6   7        518.97        362.61        64.46 o
   9   6   7        182.33        179.29        62.45 o
  10   6   7        358.92        327.36        75.54 o
 -12   7   7        119.02        145.97        53.73 o
 -11   7   7        174.44        163.58        38.50 o
 -10   7   7       1843.08       1857.10        72.20 o
  -9   7   7        101.09         93.86        31.24 o
  -8   7   7         57.07         81.73        18.44 o
  -7   7   7         60.50         66.44        14.61 o
  -6   7   7       5308.14       5170.10        70.23 o
  -5   7   7       1550.13       1461.32        30.00 o
  -4   7   7        206.72        229.41        11.33 o
  -3   7   7         17.87         24.42         9.85 o
  -2   7   7        273.34        209.00        18.39 o
  -1   7   7       4245.15       4548.99        87.62 o
   0   7   7       9746.42      10683.04       155.05 o
   1   7   7       6909.52       6866.94        91.78 o
   2   7   7       9072.57       8434.47       306.68 o
   3   7   7      10790.24      10868.55       186.75 o
   4   7   7      14194.38      14452.30       414.48 o
   5   7   7         24.94         40.29        28.20 o
   6   7   7       1273.84       1174.45        86.62 o
   7   7   7        138.31         34.25        41.30 o
   8   7   7         89.30         54.39        49.36 o
   9   7   7          3.42        -13.09        47.34 o
  10   7   7        143.30        135.98        62.45 o
 -11   8   7        388.02        400.56        46.37 o
 -10   8   7        993.51       1001.21        58.28 o
  -9   8   7       3601.13       3539.76       103.34 o
  -8   8   7       1141.46       1116.26        38.64 o
  -7   8   7       2970.58       2853.55        51.91 o
  -6   8   7       1135.68       1213.79        29.74 o
  -5   8   7       2809.90       2926.42        45.01 o
  -4   8   7          7.79          4.90         8.95 o
  -3   8   7        374.47        338.50        15.85 o
  -2   8   7        729.84        716.34        28.83 o
  -1   8   7      18054.69      18634.10       306.85 o
   0   8   7      15303.09      15754.51       197.33 o
   1   8   7       7905.68       7678.28       101.65 o
   2   8   7       4930.80       5097.19        79.47 o
   3   8   7       2115.10       2303.99       102.24 o
   4   8   7       2346.84       2260.57       142.02 o
   5   8   7       1243.16       1230.86        82.59 o
   6   8   7        652.45        606.36        64.46 o
   7   8   7        594.86        678.89        75.54 o
   8   8   7         64.97         85.62        52.38 o
   9   8   7        190.53        188.36        62.45 o
  10   8   7        182.66        145.04        67.49 o
 -11   9   7        729.67        699.39        55.54 o
 -10   9   7        683.55        720.73        50.98 o
  -9   9   7          7.18         19.84        26.37 o
  -8   9   7        421.33        384.69        35.44 o
  -7   9   7       1438.47       1352.02        49.67 o
  -6   9   7        395.50        376.51        18.86 o
  -5   9   7       2410.70       2409.25        40.17 o
  -4   9   7        401.08        348.91        19.50 o
  -3   9   7        803.65        847.45        22.85 o
  -2   9   7        346.78        431.84        25.07 o
  -1   9   7        380.03        390.64        34.94 o
   0   9   7       3147.02       3214.15        66.59 o
   1   9   7       8111.80       8029.27       105.85 o
   2   9   7       8380.82       8530.76       143.92 o
   3   9   7       9655.63       9743.12       289.08 o
   4   9   7       3246.45       3171.24        95.20 o
   5   9   7       1700.27       1760.67        98.71 o
   6   9   7         83.05         46.33        38.28 o
   7   9   7        534.52        615.43        71.51 o
   8   9   7        218.62        266.92        62.45 o
   9   9   7        156.46         71.51        59.43 o
  10   9   7        241.42        275.99        75.54 o
 -11  10   7         94.21         68.07        35.76 o
 -10  10   7        132.99        108.80        34.49 o
  -9  10   7        775.27        771.98        49.91 o
  -8  10   7       1083.29       1052.42        50.43 o
  -7  10   7       1771.20       1785.41        51.66 o
  -6  10   7       3163.70       2998.87        51.32 o
  -5  10   7        596.01        578.85        23.62 o
  -4  10   7       1035.43       1010.52        26.28 o
  -3  10   7          9.65         28.08         9.19 o
  -2  10   7       4115.29       4366.08        74.84 o
  -1  10   7        924.88        904.55        29.58 o
   0  10   7        137.90         89.72        10.29 o
   1  10   7       3682.36       3548.31        52.55 o
   2  10   7       5917.72       6141.20       192.38 o
   3  10   7       2324.79       2298.54        98.71 o
   4  10   7         17.69          5.26        20.07 o
   5  10   7        702.11        730.26        67.49 o
   6  10   7         14.90         59.43        38.28 o
   7  10   7          4.89         90.65        46.33 o
   8  10   7        722.04        684.93        82.59 o
   9  10   7        107.27         42.30        53.38 o
  10  10   7        166.85        199.44        71.51 o
 -11  11   7        628.38        606.74        53.41 o
 -10  11   7        321.56        249.55        40.19 o
  -9  11   7        626.23        624.51       114.91 o
  -8  11   7        190.12        195.24        31.88 o
  -7  11   7        325.20        326.27        27.54 o
  -6  11   7        792.25        785.86        30.66 o
  -5  11   7          3.19         17.09        11.64 o
  -4  11   7         78.78         74.45        12.06 o
  -3  11   7          9.36          2.59         8.02 o
  -2  11   7        347.91        251.70        15.09 o
  -1  11   7       1849.23       1807.66        41.39 o
   0  11   7       8371.65       8208.47       170.13 o
   1  11   7       4469.10       4324.59        85.06 o
   2  11   7        198.76        244.76        34.25 o
   3  11   7       6701.35       7218.40       405.42 o
   4  11   7       1577.37       1537.06        64.24 o
   5  11   7        360.53        548.95        60.43 o
   6  11   7       1506.31       1431.30        92.67 o
   7  11   7        881.51        749.39        78.57 o
   8  11   7        524.52        592.26        80.58 o
   9  11   7         93.39         48.35        53.38 o
  10  11   7         13.12         21.15        61.44 o
 -11  12   7        218.15        227.70        41.85 o
 -10  12   7        597.71        582.23        48.28 o
  -9  12   7        281.87        275.90        45.37 o
  -8  12   7         23.54          2.82        24.73 o
  -7  12   7          6.14          1.84        18.76 o
  -6  12   7       2539.74       2444.51        59.58 o
  -5  12   7        628.84        611.10        24.48 o
  -4  12   7       7681.86       7258.94        95.33 o
  -3  12   7       7361.67       6998.56        83.98 o
  -2  12   7       1027.30       1006.29        22.20 o
  -1  12   7        976.10       1008.13        28.07 o
   0  12   7        137.04        166.93        13.42 o
   1  12   7          0.84          4.56        11.83 o
   2  12   7       2022.70       1835.15       140.01 o
   3  12   7       3155.35       3191.05        86.81 o
   4  12   7       1352.42       1268.13        82.59 o
   5  12   7         53.81         77.56        35.25 o
   6  12   7         63.75         78.57        39.28 o
   7  12   7         10.11         17.12        43.31 o
   8  12   7        282.48        378.73        71.51 o
   9  12   7        571.27        477.44        83.60 o
  10  12   7       2033.31       2048.74       156.12 o
 -11  13   7        120.67        123.90        40.03 o
 -10  13   7         38.56         33.04        33.02 o
  -9  13   7         49.49         32.36        45.14 o
  -8  13   7        692.31        692.18        71.51 o
  -7  13   7        471.49        538.20        59.67 o
  -6  13   7       1788.40       1677.03        48.41 o
  -5  13   7        909.65        908.03        31.59 o
  -4  13   7        220.80        189.52        13.94 o
  -3  13   7        950.93        979.22        23.78 o
  -2  13   7       1784.01       1607.89        36.11 o
  -1  13   7       1384.48       1239.79        28.96 o
   0  13   7       4566.93       4555.91        75.80 o
   1  13   7       6142.78       6234.37       138.46 o
   2  13   7         85.56        160.81        26.69 o
   3  13   7       1863.66       1960.35        91.66 o
   4  13   7         45.95         59.97        31.22 o
   5  13   7       1063.30       1124.09        80.58 o
   6  13   7       3724.18       3423.64       149.07 o
   7  13   7       2264.36       2407.32       132.96 o
   8  13   7       1002.23        867.24        95.69 o
   9  13   7       1157.35       1122.08       111.80 o
  10  13   7         37.63         60.43        60.43 o
 -11  14   7        652.18        741.63        57.95 o
 -10  14   7        161.72        146.20        53.86 o
  -9  14   7         98.07         81.65        44.86 o
  -8  14   7          1.06        -19.79        23.13 o
  -7  14   7        552.47        550.72        39.53 o
  -6  14   7        918.85        843.69        37.99 o
  -5  14   7       5019.26       4733.33        73.51 o
  -4  14   7      11457.62      11241.19       140.86 o
  -3  14   7      15208.10      14842.10       161.97 o
  -2  14   7       5375.77       5213.60        65.06 o
  -1  14   7        517.01        501.66        28.21 o
   0  14   7       2386.57       2323.09        47.66 o
   1  14   7        394.68        424.27        30.11 o
   2  14   7        503.71        541.82        35.53 o
   3  14   7       6088.63       6287.73       145.64 o
   4  14   7         91.90         90.61        24.56 o
   5  14   7       1210.74       1319.50        93.67 o
   6  14   7        829.67        919.62        82.59 o
   7  14   7          9.36         38.28        42.30 o
   8  14   7        371.18        412.97        71.51 o
   9  14   7       1193.31       1017.32       106.77 o
 -11  15   7          3.52         34.94        35.30 o
 -10  15   7         20.64        -31.71        31.71 o
  -9  15   7        533.75        509.04        52.32 o
  -8  15   7        502.80        513.29        42.11 o
  -7  15   7        854.53        945.11        45.00 o
  -6  15   7        372.38        377.05        30.36 o
  -5  15   7        335.63        313.30        21.20 o
  -4  15   7          3.92         22.29        12.91 o
  -3  15   7       3581.11       3678.39        52.19 o
  -2  15   7       2871.78       2844.28        41.70 o
  -1  15   7       7694.17       7740.28       106.94 o
   0  15   7       2476.21       2365.54        49.01 o
   1  15   7       1067.59       1056.37        36.34 o
   2  15   7        183.81        158.53        23.47 o
   3  15   7          8.02         12.09        25.18 o
   4  15   7        517.69        560.62        84.61 o
   5  15   7       3299.59       3498.18       147.06 o
   6  15   7       3100.43       2932.10       143.03 o
   7  15   7       5994.26       5911.54       224.62 o
   8  15   7       1623.28       1662.97       121.88 o
   9  15   7        365.52        512.69        86.62 o
 -10  16   7        116.96         91.49        33.87 o
  -9  16   7         12.38         42.66        29.37 o
  -8  16   7          4.99          4.76        23.44 o
  -7  16   7          6.85         32.27        22.12 o
  -6  16   7       1333.16       1303.13        47.68 o
  -5  16   7       5841.68       5891.36        94.40 o
  -4  16   7       8349.79       8271.39       110.04 o
  -3  16   7      13420.46      13065.73       158.64 o
  -2  16   7       5177.11       5086.10        64.57 o
  -1  16   7         13.41         30.53        15.50 o
   0  16   7        113.39        102.79        14.12 o
   1  16   7       4381.62       4469.74        88.29 o
   2  16   7        389.69        365.13        31.64 o
   3  16   7        433.30        384.01        40.29 o
   4  16   7        426.84        462.51        39.49 o
   5  16   7       2035.43       2032.63       113.82 o
   6  16   7        352.90        405.92        63.46 o
   7  16   7         27.41         21.15        43.31 o
   8  16   7        835.63        841.05        95.69 o
   9  16   7       2022.55       2001.40       141.01 o
 -10  17   7         61.75         53.37        39.69 o
  -9  17   7         49.35         64.23        30.86 o
  -8  17   7       1832.05       1650.41        59.99 o
  -7  17   7       2043.80       1938.10        60.39 o
  -6  17   7        556.41        587.30        35.31 o
  -5  17   7       1100.95       1063.13        42.49 o
  -4  17   7        119.79        118.28        15.75 o
  -3  17   7       5052.21       4895.52        86.56 o
  -2  17   7       1433.63       1427.48        46.91 o
  -1  17   7       1797.65       1788.45        42.15 o
   0  17   7       3396.87       3223.67        62.17 o
   1  17   7        393.23        417.99        25.71 o
   2  17   7        205.27        207.72        26.95 o
   3  17   7        946.77        906.41       107.78 o
   4  17   7        587.55        653.25        46.28 o
   5  17   7       1969.58       1937.95       106.77 o
   6  17   7       7965.11       7797.11       269.94 o
   7  17   7       7661.64       7501.99       272.96 o
   8  17   7       1297.16       1143.23       108.78 o
   9  17   7        283.62        348.51        79.57 o
 -10  18   7         77.31         89.71        33.92 o
  -9  18   7         86.52        134.37        40.10 o
  -8  18   7         81.27        104.82        29.00 o
  -7  18   7        428.93        444.08        34.27 o
  -6  18   7         52.03         39.60        20.86 o
  -5  18   7       1753.10       1751.15        52.91 o
  -4  18   7       7661.37       7521.07       103.14 o
  -3  18   7      18990.83      18900.93       221.85 o
  -2  18   7         31.46         26.10        17.27 o
  -1  18   7         85.24        100.72        15.61 o
   0  18   7         92.92         90.18        24.80 o
   1  18   7        931.14        928.91        37.49 o
   2  18   7        367.97        380.66        35.25 o
   3  18   7         14.51          3.65        29.21 o
   4  18   7         10.20        -11.13        37.77 o
   5  18   7        713.28        778.60        76.55 o
   6  18   7         20.25        107.78        51.37 o
   7  18   7       1094.93       1297.34       109.79 o
   8  18   7        350.79        414.99        77.56 o
   9  18   7       1647.77       1743.55       126.91 o
 -10  19   7         70.05         -2.25        31.62 o
  -9  19   7         58.88         99.17        31.78 o
  -8  19   7        194.36        159.48        30.69 o
  -7  19   7       1056.52       1105.38        50.45 o
  -6  19   7       1797.67       1726.84        55.51 o
  -5  19   7       1028.04        980.59        42.09 o
  -4  19   7        781.56        807.52        33.83 o
  -3  19   7       2881.28       2843.96       131.65 o
  -2  19   7       7309.55       7080.12       136.13 o
  -1  19   7        412.80        447.30        48.45 o
   0  19   7       4056.88       3952.51        84.00 o
   1  19   7       1410.01       1408.78        62.76 o
   2  19   7        134.49        193.16        30.72 o
   3  19   7        126.30        115.08        31.73 o
   4  19   7         51.62         -1.26        25.10 o
   5  19   7       1562.28       1612.86        98.71 o
   6  19   7       7741.01       7373.06       259.87 o
   7  19   7       4238.89       3941.36       182.31 o
   8  19   7        693.43        715.15        93.67 o
 -10  20   7        247.76        245.06        39.93 o
  -9  20   7        448.51        427.82        41.55 o
  -8  20   7        167.42        109.36        30.49 o
  -7  20   7        772.91        764.22        43.97 o
  -6  20   7        652.75        686.09        39.36 o
  -5  20   7       1488.99       1632.57        53.41 o
  -4  20   7      10458.01      10112.56       160.05 o
  -3  20   7       2261.38       2181.22        80.96 o
  -2  20   7        649.50        661.46        59.99 o
  -1  20   7        446.05        472.87        31.23 o
   0  20   7       3353.37       3312.27        75.78 o
   1  20   7        462.70        396.37        29.08 o
   2  20   7          6.23         31.00        22.99 o
   3  20   7         11.32         21.08        39.28 o
   4  20   7        208.54        178.24        34.54 o
   5  20   7        129.18        144.22        35.92 o
   6  20   7         11.81         64.46        49.36 o
   7  20   7        905.45        867.24        92.67 o
   8  20   7       1171.71       1054.59       110.80 o
  -9  21   7        186.84        199.94        36.94 o
  -8  21   7        278.94        294.43        36.47 o
  -7  21   7        167.91        163.51        37.07 o
  -6  21   7        169.79        178.04        28.21 o
  -5  21   7        675.06        695.46        68.27 o
  -4  21   7          6.03        -32.26        36.76 o
  -3  21   7        521.91        600.92        49.72 o
  -2  21   7       1721.19       1707.07        55.45 o
  -1  21   7        643.13        734.04        39.17 o
   0  21   7       1135.84       1055.38        55.74 o
   1  21   7       3600.51       3810.25        85.70 o
   2  21   7        583.34        675.78        46.43 o
   3  21   7       1123.91       1208.81        93.17 o
   4  21   7        948.63        838.34       139.50 o
   5  21   7       1291.38       1405.45        74.06 o
   6  21   7       2552.53       2517.11       133.96 o
   7  21   7       1105.05        943.79       100.72 o
   8  21   7        500.32        463.33        81.59 o
  -9  22   7        564.50        531.22        51.90 o
  -8  22   7       1267.83       1374.56        75.74 o
  -7  22   7        415.62        464.55        47.10 o
  -6  22   7        611.81        611.68        40.47 o
  -5  22   7        922.43        897.29        71.51 o
  -4  22   7       4003.14       3907.23       121.70 o
  -3  22   7       1155.67       1206.74        75.04 o
  -2  22   7       4516.18       4472.19       125.99 o
  -1  22   7        560.61        527.92        85.11 o
   0  22   7        285.95        303.81        36.43 o
   1  22   7       1943.73       1893.89        62.38 o
   2  22   7       1718.80       1710.16       160.15 o
   3  22   7          0.19         29.29        27.36 o
   4  22   7        199.98        190.32        37.27 o
   5  22   7        204.88        209.49        40.24 o
   6  22   7        129.28        118.86        52.38 o
   7  22   7         89.28        121.88        56.41 o
   8  22   7        917.32        838.03       102.74 o
  -9  23   7        477.82        448.25        45.52 o
  -8  23   7        289.97        303.78        38.26 o
  -7  23   7        147.59        162.92        32.36 o
  -6  23   7        246.77        350.48        47.69 o
  -5  23   7        130.91        139.05        40.36 o
  -4  23   7         80.75         82.50        34.06 o
  -3  23   7        345.49        273.70        88.64 o
  -2  23   7         69.95         36.08        27.96 o
  -1  23   7       1778.31       1662.96        70.84 o
   0  23   7       1997.87       2170.93        80.72 o
   1  23   7       1460.80       1445.77        66.36 o
   2  23   7       4007.95       4407.62       204.98 o
   3  23   7       4260.32       4611.94       127.10 o
   4  23   7       3529.78       3454.90       235.70 o
   5  23   7       1752.10       1565.15        80.44 o
   6  23   7        478.34        446.21        74.54 o
   7  23   7        287.13        159.15        63.46 o
  -8  24   7       1184.58       1151.97        60.92 o
  -7  24   7       2699.09       2826.49        79.98 o
  -6  24   7        697.30        848.50       102.24 o
  -5  24   7        289.98        269.10        45.50 o
  -4  24   7        214.55        212.39        42.27 o
  -3  24   7        131.29        121.71        37.50 o
  -2  24   7        190.10        186.33        36.95 o
  -1  24   7       3111.11       3103.21       114.32 o
   0  24   7       2540.80       2740.11        93.17 o
   1  24   7       2734.87       3057.66        98.88 o
   2  24   7       2552.59       2730.65       135.98 o
   3  24   7        752.26        720.48        53.69 o
   4  24   7        335.28        395.42        49.36 o
   5  24   7       1000.90        843.59        94.68 o
   6  24   7        836.15        882.35        94.68 o
   7  24   7        513.57        539.89        85.62 o
  -8  25   7        340.08        327.86        40.03 o
  -7  25   7         23.37         53.82        34.28 o
  -6  25   7       1301.88       1204.54        79.62 o
  -5  25   7        335.92        352.26        51.19 o
  -4  25   7        128.75         43.23        37.94 o
  -3  25   7        136.96        117.15        38.28 o
  -2  25   7        472.90        440.29        47.58 o
  -1  25   7         16.24         34.08        31.40 o
   0  25   7       3632.23       3828.52       113.56 o
   1  25   7       2009.24       2051.11       110.80 o
   2  25   7       4571.00       4814.65       193.39 o
   3  25   7       4831.89       4865.27       135.51 o
   4  25   7       3734.95       3920.07       121.77 o
   5  25   7        312.82        360.08        79.07 o
   6  25   7          3.02        -40.29        51.37 o
   7  25   7        119.64         56.41        61.44 o
  -8  26   7       2333.64       2376.65        79.73 o
  -7  26   7       1643.08       1529.26        96.52 o
  -6  26   7        720.47        707.09        90.65 o
  -5  26   7          1.01         17.76        62.95 o
  -4  26   7          3.32         31.45        36.98 o
  -3  26   7         88.08         93.53        43.31 o
  -2  26   7        692.49        656.57        55.83 o
  -1  26   7       1751.73       1665.66        75.12 o
   0  26   7       6420.46       6196.40       159.80 o
   1  26   7       4175.66       4333.97       123.87 o
   2  26   7       3060.19       3574.73       163.17 o
   3  26   7        271.17        303.18        64.46 o
   4  26   7        123.33        180.58        40.52 o
   5  26   7        507.77        521.42       147.56 o
   6  26   7       1062.06       1137.18       107.78 o
  -7  27   7        163.55        151.73        52.91 o
  -6  27   7       1067.26        862.06        75.29 o
  -5  27   7        452.43        471.25        58.21 o
  -4  27   7        730.27        629.30        62.42 o
  -3  27   7        100.91         49.88        49.36 o
  -2  27   7        552.19        445.92        48.37 o
  -1  27   7        277.01        338.68        46.03 o
   0  27   7         52.83         82.49        37.77 o
   1  27   7       2488.24       2675.83       153.61 o
   2  27   7       5006.88       5447.20       214.54 o
   3  27   7       3328.28       3700.63       171.23 o
   4  27   7       2604.80       2726.62       147.06 o
   5  27   7         96.25         46.31        44.32 o
   6  27   7         50.34        -45.33        53.38 o
  -7  28   7       1175.92       1120.51        96.70 o
  -6  28   7         81.37         47.81        46.22 o
  -5  28   7        255.79        192.83        50.62 o
  -4  28   7         13.32         41.40        51.87 o
  -3  28   7         28.45        -20.50        35.08 o
  -2  28   7          6.27        -23.46        34.49 o
  -1  28   7       2603.70       2484.31        95.95 o
   0  28   7       4949.04       4892.01       139.55 o
   1  28   7       3123.37       3208.53       222.10 o
   2  28   7        735.89        942.78        94.68 o
   3  28   7         18.21          5.04        50.36 o
   4  28   7       1117.49       1139.20       106.77 o
   5  28   7        624.48        661.06        64.46 o
   6  28   7          9.99         14.10        59.43 o
  -6  29   7        756.11        740.13       122.88 o
  -5  29   7        156.33        130.14        46.35 o
  -4  29   7        118.04         65.54        41.55 o
  -3  29   7          2.80        -26.89        37.39 o
  -2  29   7        391.67        355.42        50.83 o
  -1  29   7        926.85        939.21        66.59 o
   0  29   7          6.68          1.43        33.07 o
   1  29   7        751.88        838.05       145.04 o
   2  29   7       2567.62       2254.22       133.96 o
   3  29   7       1487.39       1588.43       123.89 o
   4  29   7       1489.63       1617.64       126.91 o
   5  29   7        615.12        583.20        85.62 o
  -6  30   7         62.43         64.08        47.67 o
  -5  30   7          3.41         14.73        73.53 o
  -4  30   7         82.09         34.99        41.66 o
  -3  30   7         12.32         44.93        42.27 o
  -2  30   7         12.42         -6.66        41.30 o
  -1  30   7        330.76        301.70        47.72 o
   0  30   7        849.35        796.65        62.68 o
   1  30   7        213.24        244.36        54.90 o
   2  30   7        136.63        142.02        60.43 o
   3  30   7         64.60         51.37        55.40 o
   4  30   7        621.82        646.65        87.63 o
  -5  31   7          4.42         -0.10        44.31 o
  -4  31   7        104.34         58.13        45.74 o
  -3  31   7         69.96         88.24        42.11 o
  -2  31   7        461.16        432.21        86.62 o
  -1  31   7        160.15        106.03        70.51 o
   0  31   7          0.54          2.30        37.39 o
   1  31   7         10.31         13.94        38.10 o
   2  31   7        380.34        408.94        74.54 o
   3  31   7        907.35        771.55        94.68 o
   4  31   7        243.14        213.54        65.47 o
  -4  32   7        155.22         75.69        47.98 o
  -3  32   7        120.48        172.72        48.07 o
  -2  32   7        170.38        151.41        85.11 o
  -1  32   7         72.79        133.00        44.48 o
   0  32   7          4.46         38.36        40.01 o
   1  32   7         10.57         -5.04        55.40 o
   2  32   7          1.21         13.09        52.38 o
   3  32   7         17.85         44.32        56.41 o
  -3  33   7         55.75         36.34        42.72 o
  -2  33   7          3.58         53.84        44.48 o
  -1  33   7         68.08        111.68        44.85 o
   0  33   7         94.11        136.59        45.90 o
   1  33   7          4.26        -37.27        55.40 o
   2  33   7        397.07        397.86        78.57 o
  -2  34   7         38.10         16.55        40.95 o
  -1  34   7          4.55         52.17        41.62 o
   0  34   7       1249.67       1466.71       141.01 o
 -12   0   8       1584.91       1681.06        96.30 o
 -11   0   8       2646.89       2690.71       118.35 o
 -10   0   8        709.56        805.65        63.14 o
  -9   0   8        523.40        503.06        48.63 o
  -8   0   8       1147.71       1155.36        47.97 o
  -7   0   8        362.17        369.08        23.38 o
  -6   0   8       2284.62       2417.04        57.24 o
  -5   0   8       9260.65       9422.62       156.51 o
  -4   0   8       5480.50       5230.66        75.86 o
  -3   0   8       5449.95       4951.89        80.83 o
  -2   0   8       9259.41       8621.65       125.89 o
  -1   0   8        349.47        238.44        12.20 o
   0   0   8        448.59        474.54        18.32 o
   1   0   8       2730.39       2787.32        45.05 o
   2   0   8       1893.22       1778.95        40.10 o
   3   0   8        204.03        203.23        24.44 o
   4   0   8        535.27        495.70        49.86 o
   5   0   8       4564.29       4235.48       154.11 o
   6   0   8       1163.11       1146.25        81.59 o
   7   0   8         86.73         29.21        38.28 o
   8   0   8       1442.99       1707.29       110.80 o
   9   0   8       5610.07       5657.72       220.59 o
 -12   1   8       1314.28       1342.09        62.73 o
 -11   1   8          3.00         38.10        28.35 o
 -10   1   8        284.34        346.94        38.51 o
  -9   1   8        664.71        791.28        40.79 o
  -8   1   8       3571.72       3546.10        70.05 o
  -7   1   8        998.11       1041.73        24.53 o
  -6   1   8       5216.08       5539.44        62.53 o
  -5   1   8       2861.58       2748.82        36.29 o
  -4   1   8         89.85         99.51         7.30 o
  -3   1   8        172.10         93.58         8.50 o
  -2   1   8       9532.00       9006.18       119.55 o
  -1   1   8       9324.26       8504.50        83.98 o
   0   1   8      12835.10      11900.48       107.92 o
   1   1   8        845.05        669.99        13.76 o
   2   1   8       1114.04       1064.63        32.20 o
   3   1   8        243.30        258.89        25.15 o
   4   1   8         70.05         20.35        14.26 o
   5   1   8         14.67         33.36        16.37 o
   6   1   8       2994.55       3071.71        91.52 o
   7   1   8       5475.28       5771.51       146.70 o
   8   1   8       5550.79       5818.82       269.44 o
   9   1   8       1894.70       2113.21       131.95 o
 -12   2   8       1876.85       1788.57        69.89 o
 -11   2   8       1554.50       1703.16        65.39 o
 -10   2   8       1034.31       1046.61        49.65 o
  -9   2   8       2885.33       2848.91        88.68 o
  -8   2   8          9.21         -1.80        15.71 o
  -7   2   8        103.67        117.91        13.21 o
  -6   2   8       1788.61       1871.01        29.94 o
  -5   2   8       3725.67       3661.02        44.52 o
  -4   2   8       1038.20        899.23        18.16 o
  -3   2   8       6282.28       5602.53        62.92 o
  -2   2   8      21995.90      21609.52       266.84 o
  -1   2   8        168.50        107.33         9.51 o
   0   2   8        260.89        291.00        10.27 o
   1   2   8       1977.96       2058.48        25.63 o
   2   2   8       1095.24       1011.58        24.85 o
   3   2   8        141.92        126.26        13.81 o
   4   2   8       1166.45       1163.43        64.09 o
   5   2   8        220.83        198.57        22.95 o
   6   2   8        720.73        723.74        46.28 o
   7   2   8         73.56         75.04        28.49 o
   8   2   8       2128.92       2478.84       128.93 o
   9   2   8       4825.38       4924.44       206.49 o
  10   2   8       2233.31       2010.47       136.99 o
 -12   3   8        312.92        415.15        62.20 o
 -11   3   8         72.94        116.69        30.33 o
 -10   3   8          1.44         -7.64        23.47 o
  -9   3   8         95.01        120.24        21.55 o
  -8   3   8        577.29        598.81        29.73 o
  -7   3   8        382.46        364.76        18.73 o
  -6   3   8       2755.12       2823.29        38.32 o
  -5   3   8        961.26        929.98        25.67 o
  -4   3   8        165.94        160.51         9.57 o
  -3   3   8        106.19         75.45         8.66 o
  -2   3   8       9104.24       9034.96       101.98 o
  -1   3   8       8158.32       7808.34        95.63 o
   0   3   8      12361.63      12320.20       117.21 o
   1   3   8       1711.48       1632.41        23.43 o
   2   3   8        344.14        270.53        11.82 o
   3   3   8        812.67        765.59        26.69 o
   4   3   8        254.87        266.65        22.63 o
   5   3   8        994.58        916.56        67.49 o
   6   3   8        430.83        428.22        37.57 o
   7   3   8       3650.44       3673.06       173.75 o
   8   3   8       4279.31       4554.78       189.36 o
   9   3   8       2523.70       2586.62       147.06 o
  10   3   8        716.35        789.68        96.70 o
 -12   4   8       1973.19       1998.10       103.39 o
 -11   4   8       1097.63       1070.07        53.79 o
 -10   4   8        593.12        618.50        40.90 o
  -9   4   8       2656.48       2603.53        60.75 o
  -8   4   8        676.99        644.41        31.34 o
  -7   4   8       1188.36       1231.37        31.47 o
  -6   4   8       2284.78       2204.15        33.10 o
  -5   4   8       2805.79       2728.47        36.47 o
  -4   4   8       5239.43       4874.53        54.10 o
  -3   4   8        582.86        439.95        15.06 o
  -2   4   8       9063.95       8974.12        93.80 o
  -1   4   8      12359.43      12577.67       135.89 o
   0   4   8        716.63        861.78        17.10 o
   1   4   8        234.19        255.19        10.03 o
   2   4   8       1058.56       1124.39        21.84 o
   3   4   8        935.08       1074.81        32.25 o
   4   4   8        536.28        568.72        31.18 o
   5   4   8         14.17         24.54        18.48 o
   6   4   8          2.82         -0.17        20.51 o
   7   4   8        293.76        364.62        56.41 o
   8   4   8       1187.14       1177.47        98.71 o
   9   4   8        540.00        662.77        83.60 o
  10   4   8       1049.79       1172.44       113.82 o
 -12   5   8        193.33        115.60        69.50 o
 -11   5   8       1167.89       1041.29        78.88 o
 -10   5   8        555.18        618.85        35.70 o
  -9   5   8         71.88         78.03        21.68 o
  -8   5   8        139.21        170.29        21.15 o
  -7   5   8        706.03        737.00        25.35 o
  -6   5   8          3.30          8.39         9.75 o
  -5   5   8        100.06         97.50         9.46 o
  -4   5   8        755.13        759.02        19.97 o
  -3   5   8        101.97        135.36        19.22 o
  -2   5   8       4829.81       4974.67        53.08 o
  -1   5   8      15594.73      16898.62       179.05 o
   0   5   8       7713.57       8143.85        85.40 o
   1   5   8        358.99        266.10        10.64 o
   2   5   8       3397.69       3311.35        44.48 o
   3   5   8       3421.48       3296.80        60.48 o
   4   5   8       5052.85       5032.46       102.24 o
   5   5   8       2059.86       2076.31        69.41 o
   6   5   8       3724.22       3560.62       150.08 o
   7   5   8        259.63        280.02        54.39 o
   8   5   8       2138.75       2230.05       131.95 o
   9   5   8       1038.39        928.68        98.71 o
  10   5   8        102.49         49.36        54.39 o
 -12   6   8          5.79        -19.91        46.02 o
 -11   6   8        529.63        550.14        55.84 o
 -10   6   8        544.22        496.50        34.01 o
  -9   6   8         60.94        118.05        22.55 o
  -8   6   8       1454.72       1550.98        44.31 o
  -7   6   8       1809.81       1955.18        57.90 o
  -6   6   8       7338.76       7143.02        83.13 o
  -5   6   8       2304.08       2230.01        38.70 o
  -4   6   8        437.99        370.51        11.69 o
  -3   6   8       4467.35       4433.84        62.03 o
  -2   6   8       3825.65       3851.23        50.29 o
  -1   6   8       8634.82       9102.62       121.47 o
   0   6   8       3504.78       3437.11        41.75 o
   1   6   8       3562.02       3582.07        43.27 o
   2   6   8        333.41        291.13        14.97 o
   3   6   8         69.79         70.33        20.07 o
   4   6   8        160.04        171.50        20.46 o
   5   6   8        924.12        915.59        71.51 o
   6   6   8        615.44        578.16        65.47 o
   7   6   8         61.69        130.94        47.34 o
   8   6   8       1333.15       1109.99        99.72 o
   9   6   8          4.07        -11.08        45.33 o
  10   6   8        255.82        252.82        75.54 o
 -12   7   8        839.21        985.09       136.99 o
 -11   7   8       1172.87       1165.33        98.54 o
 -10   7   8       1094.69       1122.56       101.26 o
  -9   7   8       1560.96       1487.88        46.03 o
  -8   7   8        691.97        666.48        31.78 o
  -7   7   8       1630.11       1665.26        38.56 o
  -6   7   8       1033.31       1013.93        28.12 o
  -5   7   8       4037.44       4203.31        58.88 o
  -4   7   8       1072.59       1080.47        27.31 o
  -3   7   8       3088.21       2918.77        45.85 o
  -2   7   8          4.11          9.84         7.82 o
  -1   7   8          4.31         -5.52         8.71 o
   0   7   8       1473.00       1772.11        32.92 o
   1   7   8       2076.24       1987.97        32.38 o
   2   7   8       7733.75       7880.94       353.54 o
   3   7   8      14238.41      14184.42       357.57 o
   4   7   8       6551.03       6621.67       164.69 o
   5   7   8       7506.00       8091.23       261.88 o
   6   7   8       1271.28       1162.37        83.60 o
   7   7   8         91.83         44.32        38.28 o
   8   7   8        398.61        319.30        61.44 o
   9   7   8          0.44        -46.33        46.33 o
  10   7   8          0.89        -27.20        56.41 o
 -11   8   8        541.57        548.66        51.23 o
 -10   8   8          4.29         12.91        31.60 o
  -9   8   8        431.10        562.08        43.65 o
  -8   8   8       1247.93       1330.87        42.36 o
  -7   8   8       1331.69       1424.37        40.02 o
  -6   8   8       3443.63       3412.64        56.63 o
  -5   8   8       3523.92       3374.34        50.46 o
  -4   8   8         13.92         10.33        12.58 o
  -3   8   8       1881.24       2136.22        37.41 o
  -2   8   8       1305.82       1436.03        30.94 o
  -1   8   8         16.96         15.89         9.31 o
   0   8   8      11297.45      11434.69       165.94 o
   1   8   8        900.35        725.54        19.69 o
   2   8   8         98.92        179.51        30.72 o
   3   8   8        237.25        307.25        30.23 o
   4   8   8        257.83        233.18        31.54 o
   5   8   8        542.66        566.07        61.44 o
   6   8   8        821.48        836.02        76.55 o
   7   8   8       1364.83       1400.08        98.71 o
   8   8   8          3.06        -17.12        42.30 o
   9   8   8          1.87         -1.01        52.38 o
  10   8   8         49.23        -56.41        56.41 o
 -11   9   8        169.31        118.37        38.58 o
 -10   9   8       3625.41       3624.81       102.72 o
  -9   9   8       3790.59       3742.42        97.85 o
  -8   9   8       1185.20       1220.49        40.65 o
  -7   9   8        171.22        177.01        27.52 o
  -6   9   8       1466.00       1448.96        39.56 o
  -5   9   8       5360.35       5401.31        78.43 o
  -4   9   8       2252.19       2121.92        51.95 o
  -3   9   8          6.26         17.87         9.25 o
  -2   9   8        397.19        410.34        21.62 o
  -1   9   8         91.13         79.66        11.41 o
   0   9   8       5233.86       5695.30        98.28 o
   1   9   8        258.42        211.79        12.07 o
   2   9   8      11029.58      10845.05       314.26 o
   3   9   8      12879.53      12785.54       273.92 o
   4   9   8       6377.51       6278.09       156.75 o
   5   9   8       3270.23       3358.17       143.03 o
   6   9   8        123.71        130.94        42.30 o
   7   9   8          2.49          2.01        42.30 o
   8   9   8        511.51        547.94        78.57 o
   9   9   8         43.62         20.14        53.38 o
  10   9   8          3.26        -50.36        57.41 o
 -11  10   8         80.40         81.35        35.75 o
 -10  10   8         46.49         83.29        46.93 o
  -9  10   8       1145.58       1171.96        59.24 o
  -8  10   8       5231.76       5356.38       150.95 o
  -7  10   8       2385.76       2302.08        50.15 o
  -6  10   8       2634.65       2633.28        48.28 o
  -5  10   8        292.79        292.41        18.53 o
  -4  10   8        500.89        424.97        19.06 o
  -3  10   8       3437.83       3217.96        49.77 o
  -2  10   8        226.27        284.99        15.70 o
  -1  10   8       1500.35       1496.75        31.75 o
   0  10   8       3214.15       3219.94        56.67 o
   1  10   8       9372.08       9217.62       121.32 o
   2  10   8       3258.95       2905.91       109.79 o
   3  10   8        313.38        355.56        42.30 o
   4  10   8        655.62        655.72        60.43 o
   5  10   8       3584.95       3812.44       157.13 o
   6  10   8       3648.78       3738.91       160.15 o
   7  10   8       1026.02        950.84        88.64 o
   8  10   8       2223.22       2020.54       131.95 o
   9  10   8         74.35        129.94        61.44 o
  10  10   8        308.18        208.50        73.53 o
 -11  11   8        175.24        125.38        45.70 o
 -10  11   8        750.65        806.75        55.47 o
  -9  11   8       2056.72       1995.28        73.73 o
  -8  11   8       1087.53       1040.29        52.77 o
  -7  11   8        223.04        180.99        28.84 o
  -6  11   8        396.29        520.95        27.17 o
  -5  11   8       1381.48       1311.59        51.48 o
  -4  11   8       1640.83       1510.07        40.92 o
  -3  11   8       4233.33       4182.08        56.30 o
  -2  11   8        993.37        968.79        22.01 o
  -1  11   8        155.91        221.05        15.95 o
   0  11   8       3935.31       4022.09        68.69 o
   1  11   8        400.42        416.93        37.27 o
   2  11   8       6969.84       6847.28       214.54 o
   3  11   8       4504.51       5019.05       226.63 o
   4  11   8       6726.39       6699.21       221.59 o
   5  11   8       3669.22       3896.04       159.15 o
   6  11   8        104.90        149.07        47.34 o
   7  11   8        374.60        388.80        67.49 o
   8  11   8          4.86        -19.14        43.31 o
   9  11   8         30.95         49.36        54.39 o
  10  11   8        101.88        107.78        70.51 o
 -11  12   8        235.17        221.12        49.98 o
 -10  12   8        112.46        135.21        36.56 o
  -9  12   8        651.59        672.78        73.58 o
  -8  12   8       2689.43       2591.71        78.77 o
  -7  12   8       5184.51       5074.93       112.78 o
  -6  12   8        456.79        507.82        30.61 o
  -5  12   8       1098.08       1095.69        31.61 o
  -4  12   8        854.89        788.64        24.98 o
  -3  12   8       3190.53       3078.67        45.56 o
  -2  12   8        246.03        227.17        12.59 o
  -1  12   8        414.33        428.52        20.78 o
   0  12   8       2197.44       2036.79        42.69 o
   1  12   8      14330.00      14254.02       236.75 o
   2  12   8        677.91        696.40        55.40 o
   3  12   8        290.97        308.01        29.20 o
   4  12   8          3.00         25.18        31.22 o
   5  12   8       2759.10       2698.42       124.90 o
   6  12   8       3108.07       3337.02       152.09 o
   7  12   8       1240.36       1109.99        96.70 o
   8  12   8        290.17        282.03        67.49 o
   9  12   8          0.63         52.38        58.42 o
 -11  13   8         10.93        -19.43        34.86 o
 -10  13   8        239.71        242.55        38.67 o
  -9  13   8       1490.24       1503.54        75.19 o
  -8  13   8         31.13         22.85        24.26 o
  -7  13   8       1697.40       1709.77        61.69 o
  -6  13   8        725.80        752.98        35.41 o
  -5  13   8       3990.80       3882.96        70.05 o
  -4  13   8       2649.69       2530.84        45.72 o
  -3  13   8        255.18        300.92        18.46 o
  -2  13   8        409.06        409.72        16.01 o
  -1  13   8        717.14        701.26        22.93 o
   0  13   8        242.23        261.79        20.83 o
   1  13   8        137.33        166.37        18.31 o
   2  13   8       2476.04       2261.07        72.52 o
   3  13   8      11453.62      11518.08       240.37 o
   4  13   8       4080.71       3914.17       151.09 o
   5  13   8       1159.81       1111.00        82.59 o
   6  13   8         83.04        102.74        45.33 o
   7  13   8        515.29        466.36        68.49 o
   8  13   8        315.69        290.09        65.47 o
   9  13   8         21.39          7.05        58.42 o
 -11  14   8          6.65         15.13        35.54 o
 -10  14   8         67.48         80.98        34.63 o
  -9  14   8        143.01        116.45        33.64 o
  -8  14   8        929.11        889.49        68.35 o
  -7  14   8       1844.88       1748.37        78.06 o
  -6  14   8        251.73        221.14        23.97 o
  -5  14   8       1523.48       1489.39        38.11 o
  -4  14   8        219.17        192.89        15.19 o
  -3  14   8         36.14         16.50         9.80 o
  -2  14   8        177.47        159.58        12.35 o
  -1  14   8        867.65        909.46        26.32 o
   0  14   8       1034.85       1031.60        32.57 o
   1  14   8        698.13        770.37        54.09 o
   2  14   8        455.91        426.07        32.74 o
   3  14   8        140.47        125.71        25.61 o
   4  14   8        364.46        329.37        47.34 o
   5  14   8        841.01        895.44        80.58 o
   6  14   8       2506.01       2660.14       137.99 o
   7  14   8       1324.58       1431.30       105.76 o
   8  14   8          3.27         74.54        54.39 o
   9  14   8         22.55         87.63        62.45 o
 -11  15   8         14.61         24.65        35.35 o
 -10  15   8         66.96         95.46        37.00 o
  -9  15   8        158.45        171.47        34.23 o
  -8  15   8         17.43          9.71        26.90 o
  -7  15   8          9.95        -24.41        24.41 o
  -6  15   8        277.49        277.43        26.97 o
  -5  15   8        241.37        223.80        20.90 o
  -4  15   8        110.77        122.55        15.41 o
  -3  15   8         22.99         16.80        10.61 o
  -2  15   8          1.09          8.10         9.04 o
  -1  15   8       2248.70       2333.06        49.36 o
   0  15   8        207.75        188.95        17.88 o
   1  15   8        812.36        884.66       110.80 o
   2  15   8        382.11        374.22        72.02 o
   3  15   8        242.87        229.20        29.18 o
   4  15   8         10.83         10.07        30.22 o
   5  15   8        343.49        365.63        56.41 o
   6  15   8        183.53        103.75        49.36 o
   7  15   8        892.69        907.53        89.65 o
   8  15   8         14.77          1.01        54.39 o
   9  15   8         67.71         79.57        59.43 o
 -10  16   8          7.21          4.35        30.68 o
  -9  16   8        111.69         99.01        30.50 o
  -8  16   8       1492.78       1382.01        57.37 o
  -7  16   8        727.32        649.64        39.34 o
  -6  16   8        412.74        404.88        38.53 o
  -5  16   8        122.34         94.13        18.06 o
  -4  16   8         24.80         27.69        15.62 o
  -3  16   8       2154.03       2085.37        41.06 o
  -2  16   8        367.86        357.52        21.11 o
  -1  16   8       1604.16       1461.50        38.42 o
   0  16   8        173.75        165.21        16.91 o
   1  16   8        570.52        648.32        69.50 o
   2  16   8       1394.65       1434.48        74.54 o
   3  16   8         39.51         69.98        23.07 o
   4  16   8          3.70         27.20        35.25 o
   5  16   8        434.03        504.63        66.48 o
   6  16   8       1267.19        966.96        89.65 o
   7  16   8        106.80        135.98        53.38 o
   8  16   8          1.45         38.28        55.40 o
   9  16   8          2.33         56.41        63.46 o
 -10  17   8         69.12         34.11        32.04 o
  -9  17   8        173.50        127.93        31.25 o
  -8  17   8         19.15         27.51        26.57 o
  -7  17   8          1.70         -7.73        22.22 o
  -6  17   8       1143.53       1176.96        67.16 o
  -5  17   8       1804.99       1758.68        94.51 o
  -4  17   8         72.05         54.02        14.87 o
  -3  17   8          0.44         -0.84        12.59 o
  -2  17   8        799.46        817.15        30.63 o
  -1  17   8       3871.80       3691.39        68.83 o
   0  17   8        636.72        609.69        27.49 o
   1  17   8        221.85        228.18        27.59 o
   2  17   8        456.84        486.85        47.34 o
   3  17   8       1602.10       1480.68        63.38 o
   4  17   8       1833.43       1805.66        74.41 o
   5  17   8          0.52        -11.08        39.28 o
   6  17   8          0.55         13.09        46.33 o
   7  17   8          4.36         16.12        45.33 o
   8  17   8        402.92        406.93        78.57 o
   9  17   8        185.69        260.88        78.57 o
 -10  18   8         20.42         17.06        31.25 o
  -9  18   8         16.86         18.58        29.54 o
  -8  18   8          2.82         20.19        27.11 o
  -7  18   8        124.46        143.04        25.89 o
  -6  18   8        448.92        455.33        33.38 o
  -5  18   8         18.65          2.37        19.30 o
  -4  18   8        372.85        369.74        25.68 o
  -3  18   8         71.62         83.61        21.97 o
  -2  18   8        450.83        428.72        29.97 o
  -1  18   8        158.49        144.65        17.57 o
   0  18   8       1080.26       1046.94        46.09 o
   1  18   8         90.86         64.72        22.49 o
   2  18   8         70.77         77.37        38.28 o
   3  18   8         31.68         26.31        23.66 o
   4  18   8       1027.67        900.77        55.55 o
   5  18   8        161.79        147.06        47.34 o
   6  18   8          6.40         32.23        43.31 o
   7  18   8        416.94        561.04        79.57 o
   8  18   8        104.13        196.41        65.47 o
 -10  19   8        671.03        720.55        65.38 o
  -9  19   8         11.44        -24.35        29.20 o
  -8  19   8        127.96        130.90        30.66 o
  -7  19   8         26.94         35.46        24.76 o
  -6  19   8          5.86         12.36        22.83 o
  -5  19   8        662.79        645.34        36.40 o
  -4  19   8         72.10         92.85        20.33 o
  -3  19   8        245.48        237.32        26.42 o
  -2  19   8        148.33        179.29        24.64 o
  -1  19   8        164.49        215.02        43.18 o
   0  19   8          7.08         -6.92        18.31 o
   1  19   8        990.32       1071.47        53.78 o
   2  19   8        654.08        786.47        48.60 o
   3  19   8       1782.69       1820.11       206.99 o
   4  19   8        655.14        656.57        49.80 o
   5  19   8         33.42         91.66        42.30 o
   6  19   8          0.17         55.40        50.36 o
   7  19   8        892.66        930.70        98.71 o
   8  19   8        494.77        506.65        84.61 o
 -10  20   8          8.55         41.63        34.55 o
  -9  20   8       1176.05       1217.07        60.92 o
  -8  20   8        268.84        250.08        34.63 o
  -7  20   8       2528.29       2567.77       101.48 o
  -6  20   8        657.20        730.97        48.04 o
  -5  20   8        164.59        135.38        25.10 o
  -4  20   8         93.82        111.83        34.12 o
  -3  20   8       4614.47       4697.57       194.26 o
  -2  20   8       1732.03       1678.93        73.87 o
  -1  20   8       1464.09       1456.69        64.52 o
   0  20   8        853.68        866.53        40.05 o
   1  20   8       2921.85       2741.56       126.41 o
   2  20   8       1655.70       1705.79        69.31 o
   3  20   8        559.98        620.86        70.00 o
   4  20   8        562.00        537.81        69.50 o
   5  20   8       3114.68       3179.88       151.09 o
   6  20   8       2311.27       2182.71       125.91 o
   7  20   8       1082.11       1059.63       102.74 o
   8  20   8         99.04        160.15        65.47 o
  -9  21   8        559.40        547.53        46.65 o
  -8  21   8        187.94        237.16        34.61 o
  -7  21   8         29.12         62.00        27.49 o
  -6  21   8        797.17        866.64        57.25 o
  -5  21   8       1022.17       1107.76        46.44 o
  -4  21   8         45.15         14.62        29.62 o
  -3  21   8        220.19        204.39        36.98 o
  -2  21   8       1105.53       1141.49        62.36 o
  -1  21   8       1140.39       1122.08        59.80 o
   0  21   8         26.11         14.61        24.93 o
   1  21   8        104.75         79.71        40.29 o
   2  21   8          6.55        -13.43        23.93 o
   3  21   8       2285.87       2390.06        98.71 o
   4  21   8        727.73        763.74       134.47 o
   5  21   8         83.73         85.62        48.35 o
   6  21   8       1004.86        819.90        89.65 o
   7  21   8        883.32       1018.33       103.75 o
   8  21   8        362.00        270.95        73.53 o
  -9  22   8        382.12        352.18        42.16 o
  -8  22   8        709.41        672.45        46.57 o
  -7  22   8       1815.44       1870.23        64.45 o
  -6  22   8       1958.62       1930.00        61.71 o
  -5  22   8          2.88         13.66        33.56 o
  -4  22   8        162.18        170.49        38.23 o
  -3  22   8       1856.93       1939.78        81.16 o
  -2  22   8        187.76        269.88        38.06 o
  -1  22   8        172.08        144.21        64.97 o
   0  22   8       2277.95       2155.96        78.00 o
   1  22   8        500.42        490.34        41.30 o
   2  22   8       1718.01       1750.25        71.18 o
   3  22   8        885.79        886.31        57.25 o
   4  22   8        234.26        215.80        39.15 o
   5  22   8       2208.23       2107.16       125.91 o
   6  22   8       1951.13       1957.08       127.92 o
   7  22   8        801.52        932.71        99.72 o
  -9  23   8        772.81        894.05        55.53 o
  -8  23   8         38.14        102.54        32.49 o
  -7  23   8         61.65         71.91        29.72 o
  -6  23   8        901.79        993.03        48.73 o
  -5  23   8       1139.15       1414.18       109.79 o
  -4  23   8        644.11        605.57        54.20 o
  -3  23   8          9.20         -0.90        31.46 o
  -2  23   8         70.34         69.25        33.38 o
  -1  23   8        319.04        338.13        40.58 o
   0  23   8        436.01        489.82        44.17 o
   1  23   8        340.41        363.62        58.42 o
   2  23   8        107.60        136.03        32.55 o
   3  23   8       3155.63       3536.14       110.33 o
   4  23   8       3635.54       3484.56       173.25 o
   5  23   8        361.67        362.61        66.48 o
   6  23   8         44.12        121.88        58.42 o
   7  23   8         49.33         95.69        63.46 o
  -8  24   8       2199.02       2319.82        77.63 o
  -7  24   8       1085.64       1043.38        53.88 o
  -6  24   8       1846.37       1743.93       142.02 o
  -5  24   8         77.74         48.24        48.35 o
  -4  24   8        391.97        329.89        48.59 o
  -3  24   8         11.26         -7.92        29.04 o
  -2  24   8        870.82        749.16        57.50 o
  -1  24   8        178.57         89.79        56.91 o
   0  24   8       3546.57       3368.45       105.62 o
   1  24   8        553.20        643.63        72.52 o
   2  24   8        112.28        176.66        35.08 o
   3  24   8          5.01         11.29        46.33 o
   4  24   8       1220.08       1116.70        68.99 o
   5  24   8        676.12        519.74        74.54 o
   6  24   8        896.89        882.35        96.70 o
   7  24   8        613.14        478.44        82.59 o
  -8  25   8        250.41        225.00        38.01 o
  -7  25   8         57.44         35.28        45.97 o
  -6  25   8        368.24        372.31        56.78 o
  -5  25   8        454.91        480.88        56.63 o
  -4  25   8          7.19         43.12        73.53 o
  -3  25   8        702.16        824.15        64.10 o
  -2  25   8        102.67         48.16        34.70 o
  -1  25   8        294.04        246.49        39.10 o
   0  25   8        263.07        265.47        39.41 o
   1  25   8        920.06        904.51        84.61 o
   2  25   8       2144.90       2234.08       126.91 o
   3  25   8        991.82       1082.30        64.71 o
   4  25   8       1027.20       1039.67        67.62 o
   5  25   8        675.61        689.97        83.60 o
   6  25   8        254.39        196.41        65.47 o
  -8  26   8        202.31        262.33        67.49 o
  -7  26   8        581.62        617.27        70.70 o
  -6  26   8        877.24        879.23        76.55 o
  -5  26   8        250.00        355.15       106.26 o
  -4  26   8          9.64         15.21        38.23 o
  -3  26   8        246.33        279.57        46.94 o
  -2  26   8         13.75         22.91        33.99 o
  -1  26   8         34.48         72.73        34.10 o
   0  26   8        335.82        358.91        43.09 o
   1  26   8        298.34        349.52        62.45 o
   2  26   8         68.68        115.83        53.38 o
   3  26   8          3.33        -15.11        46.33 o
   4  26   8         59.15         81.85        49.86 o
   5  26   8         68.35        130.69        42.81 o
   6  26   8         68.76         59.43        59.43 o
  -7  27   8        316.43        405.89        62.92 o
  -6  27   8          3.35         73.81        43.07 o
  -5  27   8         10.17         27.30        40.36 o
  -4  27   8        366.00        276.32        51.87 o
  -3  27   8        414.69        414.10        63.96 o
  -2  27   8       1051.57       1085.52       122.38 o
  -1  27   8         12.69        -10.84        33.27 o
   0  27   8        134.52        132.95        37.02 o
   1  27   8        201.48        172.24        58.42 o
   2  27   8       2528.43       2638.99       140.01 o
   3  27   8        322.85        390.81        66.48 o
   4  27   8        595.79        678.49        58.79 o
   5  27   8        227.27        262.78        47.36 o
   6  27   8        491.00        457.29        80.58 o
  -7  28   8        433.40        405.72       133.96 o
  -6  28   8         61.48         30.98        47.32 o
  -5  28   8         63.49         24.09        41.73 o
  -4  28   8       1053.40        997.78        76.01 o
  -3  28   8       1459.84       1329.35        81.11 o
  -2  28   8        266.16        244.73        45.52 o
  -1  28   8        583.24        529.33        76.05 o
   0  28   8        148.62        118.40        38.06 o
   1  28   8         82.09         84.61        55.40 o
   2  28   8        227.27        294.12        66.48 o
   3  28   8         95.59         96.70        55.40 o
   4  28   8        561.10        593.27        84.61 o
   5  28   8        184.25        149.55        44.51 o
  -6  29   8        281.02        225.55        55.87 o
  -5  29   8        335.49        340.74        62.45 o
  -4  29   8         35.23          5.76        41.38 o
  -3  29   8         77.91         41.80        39.17 o
  -2  29   8       2322.24       2331.11        97.38 o
  -1  29   8        569.55        570.32       128.42 o
   0  29   8        760.18        706.04        92.67 o
   1  29   8        620.68        506.65        77.56 o
   2  29   8         36.63         49.36        53.38 o
   3  29   8         53.83         37.27        53.38 o
   4  29   8        251.72        251.81        70.51 o
   5  29   8         12.04         51.37        60.43 o
  -6  30   8        356.72        295.36        59.09 o
  -5  30   8        531.40        579.20        67.01 o
  -4  30   8       1490.25       1430.73        90.15 o
  -3  30   8       3389.14       3355.95       255.84 o
  -2  30   8       1800.67       1752.00        85.46 o
  -1  30   8         86.18         94.67        40.12 o
   0  30   8          1.57          8.06        49.86 o
   1  30   8          7.60          2.01        51.37 o
   2  30   8         80.82        123.89        60.43 o
   3  30   8        100.43        133.96        61.44 o
   4  30   8        783.69        838.03        98.71 o
  -5  31   8       1037.33        986.27        80.86 o
  -4  31   8        502.47        456.24        59.74 o
  -3  31   8        292.14        286.53        50.89 o
  -2  31   8        869.22        920.30        71.58 o
  -1  31   8       1117.77       1085.78        74.69 o
   0  31   8       1148.46       1299.03       203.46 o
   1  31   8        131.51        120.87        59.43 o
   2  31   8         24.05         29.21        53.38 o
   3  31   8          0.50          1.01        55.40 o
  -4  32   8       2556.00       2359.38       105.62 o
  -3  32   8       1628.28       1667.33       135.98 o
  -2  32   8       1944.65       1985.06        95.03 o
  -1  32   8        400.58        443.07        54.72 o
   0  32   8         20.09         31.56        43.31 o
   1  32   8        716.66        820.91        97.70 o
   2  32   8        162.65          2.01        55.40 o
  -3  33   8        284.99        245.52        53.91 o
  -2  33   8        793.62        753.33        68.27 o
  -1  33   8       1993.05       2110.64       115.33 o
   0  33   8       1694.97       1722.25       108.78 o
   1  33   8       1070.28        926.67       102.74 o
 -12   1   9          9.04         24.55        32.38 o
 -11   1   9        300.43        216.86        39.98 o
 -10   1   9          7.65          1.37        30.67 o
  -9   1   9        318.66        330.07        30.35 o
  -8   1   9         76.55        103.50        28.79 o
  -7   1   9         98.24        101.20        11.58 o
  -6   1   9        667.88        593.58        23.45 o
  -5   1   9        529.55        471.72        18.75 o
  -4   1   9       1942.83       1877.33        27.96 o
  -3   1   9          1.77          7.60         6.84 o
  -2   1   9        157.90        200.49        14.52 o
  -1   1   9         71.59         54.55         6.95 o
   0   1   9       1309.33       1296.03        18.66 o
   1   1   9          0.31         -1.90         4.94 o
   2   1   9         14.71         15.59         4.43 o
   3   1   9       2667.52       2619.72        55.24 o
   4   1   9       2036.09       1955.95        79.74 o
   5   1   9         79.68         44.24        21.33 o
   6   1   9         23.12          1.64        23.07 o
   7   1   9          1.51          3.71        33.24 o
   8   1   9        147.56        228.75        73.53 o
   9   1   9        120.70        141.01        57.41 o
 -12   2   9        658.72        716.68        49.88 o
 -11   2   9       1526.46       1624.82        83.92 o
 -10   2   9        846.49        966.49        50.88 o
  -9   2   9        114.31        115.25        24.78 o
  -8   2   9        678.94        695.61        31.82 o
  -7   2   9        135.06        138.65        13.92 o
  -6   2   9       3557.08       3557.36        45.86 o
  -5   2   9        314.47        299.46        12.98 o
  -4   2   9        258.52        284.75        11.92 o
  -3   2   9          9.30         11.51         7.45 o
  -2   2   9         76.62         64.15        10.36 o
  -1   2   9        489.07        456.18        14.46 o
   0   2   9        174.47        171.90         8.46 o
   1   2   9       1583.98       1952.45        24.39 o
   2   2   9        276.29        304.30        20.22 o
   3   2   9       2063.01       1975.21        61.97 o
   4   2   9        100.90        126.02        19.69 o
   5   2   9        269.90        241.09        29.18 o
   6   2   9        146.33        121.68        29.55 o
   7   2   9         41.88         36.40        28.20 o
   8   2   9        247.29        262.89        59.43 o
   9   2   9         16.35         73.53        54.39 o
  10   2   9         65.80        102.74        62.45 o
 -12   3   9        490.91        594.25        46.25 o
 -11   3   9        909.12        939.09        59.90 o
 -10   3   9       1387.35       1462.37        58.09 o
  -9   3   9       1164.05       1207.52        43.06 o
  -8   3   9         45.84         74.46        20.67 o
  -7   3   9         25.10         40.63        10.69 o
  -6   3   9       1330.06       1256.29        24.48 o
  -5   3   9       3894.59       4041.87        48.76 o
  -4   3   9       1792.73       1583.42        25.44 o
  -3   3   9        525.21        425.54        15.33 o
  -2   3   9        745.01        749.17        20.58 o
  -1   3   9        650.58        656.14        15.78 o
   0   3   9       2013.30       1877.02        24.85 o
   1   3   9         83.23        112.97         7.54 o
   2   3   9         37.97         68.04         7.97 o
   3   3   9       2504.42       2424.58        74.75 o
   4   3   9       4909.58       4668.55        97.81 o
   5   3   9       1829.53       1696.59       191.38 o
   6   3   9         61.67         69.22        25.99 o
   7   3   9         41.44         35.25        42.30 o
   8   3   9       1063.38        829.97        85.62 o
   9   3   9        537.60        671.84        87.63 o
  10   3   9         18.15         54.39        62.45 o
 -12   4   9        903.57        959.06        80.79 o
 -11   4   9       1326.62       1359.96        59.24 o
 -10   4   9         65.08         70.70        26.11 o
  -9   4   9        151.57        188.93        23.85 o
  -8   4   9         75.73         64.12        18.06 o
  -7   4   9       4418.46       4511.08        67.80 o
  -6   4   9       9699.33       9483.46        98.00 o
  -5   4   9       1996.19       2011.56        31.86 o
  -4   4   9        643.19        720.79        17.40 o
  -3   4   9       1333.85       1331.20        27.69 o
  -2   4   9        982.54        851.14        19.91 o
  -1   4   9       1731.34       1652.11        25.93 o
   0   4   9        170.80        137.01         8.78 o
   1   4   9         71.24         53.18         6.93 o
   2   4   9       8529.26       8230.01        95.00 o
   3   4   9        230.31        206.67        21.72 o
   4   4   9        245.16        249.85        23.60 o
   5   4   9       1076.74       1023.66        51.46 o
   6   4   9        559.10        609.67       107.78 o
   7   4   9       3442.16       3193.99       151.09 o
   8   4   9        196.24        177.28        56.41 o
   9   4   9         14.90         42.30        53.38 o
  10   4   9         29.67          7.05        58.42 o
 -12   5   9        388.86        496.12        65.97 o
 -11   5   9        241.20        222.58        33.43 o
 -10   5   9        290.92        271.74        29.18 o
  -9   5   9       1127.78       1116.48        54.95 o
  -8   5   9       2348.52       2393.64        55.27 o
  -7   5   9       1052.68       1006.98        29.77 o
  -6   5   9       3246.16       3134.91        46.02 o
  -5   5   9       9491.36       9481.08        96.59 o
  -4   5   9       8276.89       8046.09        88.19 o
  -3   5   9         64.72         32.31         7.68 o
  -2   5   9        232.37        265.43        10.58 o
  -1   5   9        425.44        388.48        12.90 o
   0   5   9        149.73        138.34         8.89 o
   1   5   9       3242.06       3401.27        42.73 o
   2   5   9        679.90        682.16        18.14 o
   3   5   9       6556.43       6274.03       220.58 o
   4   5   9       5989.49       5887.92       117.27 o
   5   5   9        139.84        137.13        41.30 o
   6   5   9        413.42        375.70        57.41 o
   7   5   9          0.31        -28.20        36.26 o
   8   5   9       1954.35       1720.38       120.87 o
   9   5   9       1679.17       1739.52       128.93 o
  10   5   9         27.64         -6.04        59.43 o
 -11   6   9        470.61        367.82        56.44 o
 -10   6   9         94.10         78.69        24.66 o
  -9   6   9         35.98         38.85        21.30 o
  -8   6   9        398.88        408.30        26.82 o
  -7   6   9       4939.49       5269.50        76.57 o
  -6   6   9      11832.78      11727.13       133.18 o
  -5   6   9       4006.59       4118.09        49.91 o
  -4   6   9         10.38         13.08         8.06 o
  -3   6   9        151.70        150.26        10.39 o
  -2   6   9       3362.89       3305.88        41.41 o
  -1   6   9        728.70        680.73        16.33 o
   0   6   9        228.00        271.58        11.98 o
   1   6   9        931.06        819.31        27.12 o
   2   6   9       1518.23       1553.05        29.54 o
   3   6   9       2004.99       1975.50       105.11 o
   4   6   9          0.91          5.89        15.43 o
   5   6   9        621.73        737.31        68.49 o
   6   6   9       3230.62       3092.25       139.00 o
   7   6   9       1923.41       1757.65       114.83 o
   8   6   9       2099.13       1797.94       116.84 o
   9   6   9        178.19        127.92        62.45 o
  10   6   9        128.90        113.82        67.49 o
 -11   7   9         16.11         13.35        34.32 o
 -10   7   9        443.57        436.83        43.71 o
  -9   7   9       1915.90       1881.50        51.93 o
  -8   7   9       1196.37       1237.49        45.87 o
  -7   7   9        805.55        821.07        27.86 o
  -6   7   9       1677.61       1760.92        35.02 o
  -5   7   9       5219.54       5169.28        69.03 o
  -4   7   9       5509.20       5500.04        77.06 o
  -3   7   9       1381.67       1153.39        34.30 o
  -2   7   9        115.62         69.19        10.66 o
  -1   7   9         12.91          2.02         7.07 o
   0   7   9        130.55        121.26         9.43 o
   1   7   9        173.38        168.90        10.85 o
   2   7   9       3044.04       3192.49        61.93 o
   3   7   9       4264.84       4211.26        87.55 o
   4   7   9       8686.45       8328.57       196.42 o
   5   7   9        645.85        666.80        64.46 o
   6   7   9        647.60        817.89        78.57 o
   7   7   9        141.95        118.86        49.36 o
   8   7   9          2.94        -40.29        40.29 o
   9   7   9        436.44        457.29        76.55 o
  10   7   9         15.16        -31.22        59.43 o
 -11   8   9         21.74         14.09        34.17 o
 -10   8   9         36.12         61.49        63.14 o
  -9   8   9          3.60         -7.26        19.58 o
  -8   8   9        899.25        813.98        34.88 o
  -7   8   9       3664.68       3646.76        67.70 o
  -6   8   9       6565.96       6518.02        90.77 o
  -5   8   9       8269.04       8263.57       109.70 o
  -4   8   9         12.94         13.56        10.36 o
  -3   8   9        126.47        157.88        12.72 o
  -2   8   9        706.76        688.58        22.65 o
  -1   8   9       2628.99       2833.33        48.40 o
   0   8   9        106.65        132.47        11.42 o
   1   8   9       1117.39       1063.48        33.71 o
   2   8   9       8013.49       8004.61       242.75 o
   3   8   9       3264.48       3372.19       126.91 o
   4   8   9       1613.05       1601.53        88.64 o
   5   8   9        911.88        880.34        74.54 o
   6   8   9       1384.55       1309.42        92.67 o
   7   8   9       1517.77       1688.15       108.78 o
   8   8   9        442.24        615.43        81.59 o
   9   8   9        226.37        168.21        60.43 o
  10   8   9        447.01        418.01        84.61 o
 -11   9   9          4.29          6.46        46.91 o
 -10   9   9       1281.32       1383.29        67.89 o
  -9   9   9       1071.41       1096.19        57.39 o
  -8   9   9       2283.49       2412.83        55.72 o
  -7   9   9       1186.50       1194.18        41.44 o
  -6   9   9        281.22        332.22        20.36 o
  -5   9   9       5448.24       5279.75        77.84 o
  -4   9   9        337.36        265.52        16.86 o
  -3   9   9       2906.36       2750.01        45.22 o
  -2   9   9        235.91        293.82        15.01 o
  -1   9   9          4.15         24.52         8.78 o
   0   9   9       1907.13       1998.46        41.60 o
   1   9   9         11.04         17.05        10.65 o
   2   9   9       1888.48       1776.79        84.61 o
   3   9   9       1342.61       1321.34       115.83 o
   4   9   9       3227.57       3383.35       139.00 o
   5   9   9        827.79        815.87        71.51 o
   6   9   9        849.98        916.60        83.60 o
   7   9   9        415.22        434.12        67.49 o
   8   9   9        159.34         72.52        55.40 o
   9   9   9          0.33         53.38        53.38 o
  10   9   9        296.07        169.22        73.53 o
 -11  10   9        421.96        433.02        48.65 o
 -10  10   9       1515.90       1591.89       136.38 o
  -9  10   9       2218.62       2120.29        73.96 o
  -8  10   9       2072.61       1964.87       126.61 o
  -7  10   9       3232.43       3026.50        73.05 o
  -6  10   9        201.72        255.68        21.56 o
  -5  10   9       2422.95       2442.63        46.35 o
  -4  10   9       2820.05       2879.36        49.16 o
  -3  10   9       1557.91       1552.81        32.17 o
  -2  10   9          6.47         -0.38         8.30 o
  -1  10   9         30.30         23.24         8.91 o
   0  10   9       1900.93       1880.84        52.05 o
   1  10   9         70.20         95.43        19.07 o
   2  10   9       1286.74       1289.28        69.50 o
   3  10   9       3079.43       3157.60        96.36 o
   4  10   9        539.86        541.90        56.41 o
   5  10   9       1621.83       1611.60        95.69 o
   6  10   9        213.10        284.04        55.40 o
   7  10   9        376.32        320.31        63.46 o
   8  10   9          5.65        -29.21        48.35 o
   9  10   9          9.34        -10.07        50.36 o
 -11  11   9         43.82          5.92        35.45 o
 -10  11   9         97.44        115.57        35.76 o
  -9  11   9         65.89         78.39        30.65 o
  -8  11   9        199.57        200.70        32.65 o
  -7  11   9        673.32        689.99        63.39 o
  -6  11   9         42.54         51.46        18.18 o
  -5  11   9         14.08          3.46        12.13 o
  -4  11   9        266.66        293.17        17.80 o
  -3  11   9       1809.03       1782.24        33.13 o
  -2  11   9       3613.07       3555.49        58.91 o
  -1  11   9        622.99        571.16        25.74 o
   0  11   9       4981.40       4979.97        82.86 o
   1  11   9       1775.23       1757.52        52.91 o
   2  11   9         14.07         -3.20        15.62 o
   3  11   9       1581.84       1699.23        90.65 o
   4  11   9        837.30       1102.94        82.59 o
   5  11   9        244.74        257.86        48.35 o
   6  11   9       1719.63       1674.05       104.75 o
   7  11   9        816.56        929.69        91.66 o
   8  11   9          4.35        -10.07        44.32 o
   9  11   9        419.19        385.78        80.58 o
 -11  12   9        492.49        531.98        51.70 o
 -10  12   9       3262.24       2953.37        92.39 o
  -9  12   9       3808.98       3543.80       120.53 o
  -8  12   9        921.08        975.82        52.75 o
  -7  12   9       1363.96       1408.20        56.05 o
  -6  12   9       3112.20       3007.88        67.60 o
  -5  12   9        445.87        415.54        21.97 o
  -4  12   9       1126.46       1092.59        29.95 o
  -3  12   9       3393.77       3236.99        48.22 o
  -2  12   9       3190.65       3029.09        44.19 o
  -1  12   9         67.76         80.35        10.53 o
   0  12   9        651.09        641.57        30.53 o
   1  12   9       1868.52       1966.12        65.06 o
   2  12   9         13.58         33.48        18.07 o
   3  12   9        235.39        253.83        42.30 o
   4  12   9        157.07        181.30        41.30 o
   5  12   9        128.45        192.38        48.35 o
   6  12   9          0.46         55.40        41.30 o
   7  12   9          1.67        -16.12        41.30 o
   8  12   9        516.12        493.55        79.57 o
   9  12   9         51.52        -34.25        56.41 o
 -11  13   9        138.74        203.04        43.01 o
 -10  13   9        153.01        161.94        38.46 o
  -9  13   9        802.17        817.56        55.24 o
  -8  13   9        697.69        715.14        47.37 o
  -7  13   9          4.90          0.11        24.10 o
  -6  13   9        158.04        201.59        26.97 o
  -5  13   9        819.85        776.80        38.62 o
  -4  13   9        205.74        202.62        16.93 o
  -3  13   9       1477.82       1485.67        30.92 o
  -2  13   9       3144.19       3145.52        48.65 o
  -1  13   9       6888.88       6601.00        85.52 o
   0  13   9      11811.43      11651.00       198.44 o
   1  13   9      16533.49      17078.74       281.65 o
   2  13   9        130.05        126.29        38.28 o
   3  13   9        309.93        360.60        47.34 o
   4  13   9         17.31        -12.09        31.22 o
   5  13   9       1700.20       1530.01        97.70 o
   6  13   9       2362.20       2606.76       132.96 o
   7  13   9       2944.87       2860.59       146.05 o
   8  13   9        323.22        247.78        67.49 o
   9  13   9        650.93        704.07        97.70 o
 -11  14   9       1104.87       1049.23        65.71 o
 -10  14   9       1698.39       1649.60        79.71 o
  -9  14   9       4011.15       3957.59       105.87 o
  -8  14   9        638.69        564.88        43.04 o
  -7  14   9        145.45        118.18        27.07 o
  -6  14   9        497.59        485.59        43.23 o
  -5  14   9        150.14        149.27        20.67 o
  -4  14   9       4525.55       4425.25        62.57 o
  -3  14   9       4849.50       4660.86        62.97 o
  -2  14   9       2840.49       2767.54        50.60 o
  -1  14   9       2979.74       2910.64        57.10 o
   0  14   9       1815.38       1713.78        41.73 o
   1  14   9       4539.50       4358.82        89.98 o
   2  14   9       1067.72       1068.46        50.18 o
   3  14   9        538.64        686.94        62.45 o
   4  14   9       1216.12       1296.33        89.65 o
   5  14   9        117.72        123.89        42.30 o
   6  14   9        400.38        479.45        69.50 o
   7  14   9        114.14         97.70        50.36 o
   8  14   9          2.81        -46.33        46.33 o
   9  14   9        410.35        543.91        90.65 o
 -10  15   9          4.58         -4.65        31.52 o
  -9  15   9       1662.42       1501.19        68.81 o
  -8  15   9       1097.84       1199.62        60.63 o
  -7  15   9        298.88        301.85        33.95 o
  -6  15   9        630.26        569.83        34.47 o
  -5  15   9        304.60        305.67        23.36 o
  -4  15   9         30.69         30.42        12.40 o
  -3  15   9       1291.25       1222.07        38.43 o
  -2  15   9       1810.18       1671.69        33.82 o
  -1  15   9       4343.50       4417.96        77.93 o
   0  15   9      11899.03      11630.21       171.33 o
   1  15   9       8746.29       8428.44       183.37 o
   2  15   9       1889.27       1879.80        66.24 o
   3  15   9         63.24         64.49        23.85 o
   5  15   9        805.57        816.88        79.57 o
   6  15   9       1257.68       1306.40       104.75 o
   7  15   9       3495.95       3105.35       155.12 o
   8  15   9        806.66        661.76        91.66 o
   9  15   9       1461.14       1455.47       128.93 o
 -10  16   9       2667.81       2563.01        79.56 o
  -9  16   9       1984.00       1924.59        67.67 o
  -8  16   9        172.47        151.82        30.93 o
  -7  16   9        115.08        106.38        26.23 o
  -6  16   9          4.12          4.89        19.48 o
  -5  16   9        348.97        403.23        28.99 o
  -4  16   9       1300.97       1316.39        35.15 o
  -3  16   9      16514.70      15998.35       175.71 o
  -2  16   9       4193.16       3939.51        75.45 o
  -1  16   9       2782.62       2893.32        58.41 o
   0  16   9         50.57         71.46        15.48 o
   1  16   9       1674.48       1783.29       163.17 o
   2  16   9        889.07       1066.62        61.95 o
   3  16   9       1787.76       1686.73       183.32 o
   4  16   9       3123.17       3245.36       143.03 o
   5  16   9        129.02         90.65        47.34 o
   6  16   9        322.56        250.80        57.41 o
   7  16   9        154.19        140.01        55.40 o
   8  16   9          3.49         30.22        57.41 o
   9  16   9       2034.46       1954.06       135.98 o
 -10  17   9         10.63         31.75        32.16 o
  -9  17   9       1361.81       1257.86        59.18 o
  -8  17   9        727.43        725.92        45.32 o
  -7  17   9        849.55        809.04        43.71 o
  -6  17   9        465.12        457.59        32.23 o
  -5  17   9        618.27        588.86        33.91 o
  -4  17   9         11.00         -8.56        13.76 o
  -3  17   9         18.69         22.24        14.32 o
  -2  17   9         16.32         11.72        13.71 o
  -1  17   9       5478.61       5196.24        89.39 o
   0  17   9       6340.48       6169.23       116.13 o
   1  17   9       7811.71       8182.83       184.33 o
   2  17   9       1090.20       1291.34        63.96 o
   3  17   9         77.68         48.44        24.50 o
   4  17   9         40.37         44.32        40.29 o
   5  17   9        545.22        512.69        66.48 o
   6  17   9        123.57        175.26        55.40 o
   7  17   9       1785.54       1835.21       120.87 o
   8  17   9        842.37        746.37        95.69 o
 -10  18   9       2106.52       1941.80        71.73 o
  -9  18   9        742.46        676.74        57.47 o
  -8  18   9        751.56        749.33        46.09 o
  -7  18   9         93.18         51.85        25.06 o
  -6  18   9         55.71         18.49        21.65 o
  -5  18   9        757.19        674.27        42.98 o
  -4  18   9       5768.54       5912.51       129.10 o
  -3  18   9       7917.31       7960.07       152.72 o
  -2  18   9       3303.34       3272.76        65.86 o
  -1  18   9        955.18        821.28        62.59 o
   0  18   9         17.58         43.50        17.44 o
   1  18   9        207.24        237.14        30.40 o
   2  18   9       1083.16       1175.79        58.04 o
   3  18   9        268.76        341.51        87.13 o
   4  18   9        367.01        369.66        59.43 o
   5  18   9          2.64        -27.20        40.29 o
   6  18   9        149.30        103.75        52.38 o
   7  18   9         45.25         72.52        55.40 o
   8  18   9        475.44        504.63        84.61 o
 -10  19   9        179.15        112.89        36.96 o
  -9  19   9        219.26        204.65        36.59 o
  -8  19   9         31.65         28.39        26.58 o
  -7  19   9        189.31        181.63        29.68 o
  -6  19   9         21.96        -14.30        22.39 o
  -5  19   9        515.52        552.37        36.49 o
  -4  19   9        317.71        337.80        27.54 o
  -3  19   9          2.02          1.13        27.83 o
  -2  19   9        932.49        875.32        53.70 o
  -1  19   9       3969.71       4162.46        89.60 o
   0  19   9       1989.37       2119.60        58.90 o
   1  19   9       4307.94       4498.79       116.57 o
   2  19   9       1813.62       1965.46       155.12 o
   3  19   9        618.19        601.57        46.15 o
   4  19   9         23.69         -2.01        39.28 o
   5  19   9         54.24         93.67        48.35 o
   6  19   9         88.45         79.57        53.38 o
   7  19   9        614.81        624.49        84.61 o
   8  19   9        689.31        708.10        91.66 o
  -9  20   9        534.51        537.35        46.43 o
  -8  20   9         11.37         34.06        28.65 o
  -7  20   9        296.22        395.93        52.36 o
  -6  20   9        522.67        508.49        36.37 o
  -5  20   9        481.77        447.71        32.86 o
  -4  20   9       1974.53       1894.23        84.11 o
  -3  20   9       2922.60       3118.09       101.82 o
  -2  20   9       1524.13       1576.38        69.90 o
  -1  20   9        390.85        467.67        42.10 o
   0  20   9        140.49        136.54        22.58 o
   1  20   9          1.41         16.51        23.66 o
   2  20   9        309.41        310.30        75.04 o
   3  20   9        539.57        567.29        46.61 o
   4  20   9         30.98         30.22        43.31 o
   5  20   9          3.44        -39.28        39.28 o
   6  20   9         34.75         19.14        46.33 o
   7  20   9        108.88        159.15        61.44 o
   8  20   9        445.46        565.07        86.62 o
  -9  21   9         20.21         29.19        67.60 o
  -8  21   9         35.42         48.25        28.76 o
  -7  21   9         54.52         45.29        26.20 o
  -6  21   9        962.34        922.22        46.82 o
  -5  21   9         65.30         42.15        22.01 o
  -4  21   9        138.06        139.70        38.42 o
  -3  21   9        833.75        872.16        58.79 o
  -2  21   9       1967.77       1906.22        77.73 o
  -1  21   9        104.18        147.11        32.26 o
   0  21   9       7682.10       7605.44       142.30 o
   1  21   9       4393.80       4501.31       120.60 o
   2  21   9        636.75        709.23        49.91 o
   3  21   9       1215.94       1166.13        64.71 o
   4  21   9        265.06        199.44        51.37 o
   5  21   9        710.47        823.93        86.62 o
   6  21   9       1657.64       1727.43       122.88 o
   7  21   9        111.64         68.49        60.43 o
  -9  22   9        572.81        630.73        61.64 o
  -8  22   9        749.41        882.29        52.27 o
  -7  22   9        510.87        587.96        42.84 o
  -6  22   9        722.71        808.81        44.81 o
  -5  22   9       1093.10       1070.23       103.24 o
  -4  22   9       2850.30       2857.44       103.38 o
  -3  22   9        227.75        268.53        41.73 o
  -2  22   9        863.16        753.42        82.59 o
  -1  22   9        135.60        139.09        40.29 o
   0  22   9        384.79        326.92        37.86 o
   1  22   9        118.76        160.27        30.95 o
   2  22   9          5.44         18.77        24.92 o
   3  22   9        129.49        155.49        47.84 o
   4  22   9         17.53         92.67        47.34 o
   5  22   9        855.16        885.37        91.66 o
   6  22   9        382.92        378.73        73.53 o
   7  22   9        741.04        873.28       100.72 o
  -9  23   9        332.31        331.00        50.07 o
  -8  23   9          1.82        -29.36        29.36 o
  -7  23   9          2.85          6.63        27.89 o
  -6  23   9        583.83        579.57        60.72 o
  -5  23   9        126.38        124.86        42.29 o
  -4  23   9        344.82        431.18        50.03 o
  -3  23   9       1937.90       1903.86        84.31 o
  -2  23   9       1732.44       1760.13        78.88 o
  -1  23   9        219.39        186.31        36.85 o
   0  23   9        670.07        685.17        53.89 o
   1  23   9       1505.22       1406.45        66.67 o
   2  23   9        520.13        602.56        57.92 o
   3  23   9       1381.86       1501.93        74.07 o
   4  23   9       2395.36       2442.36       166.70 o
   5  23   9       1025.54       1178.48       102.74 o
   6  23   9        282.87        257.86        68.49 o
   7  23   9         13.63         58.42        62.45 o
  -8  24   9       2448.36       2519.73        79.83 o
  -7  24   9       2217.85       2170.72        72.37 o
  -6  24   9        862.29       1035.08        77.38 o
  -5  24   9        998.35       1234.68        91.16 o
  -4  24   9        399.85        423.27        56.41 o
  -3  24   9         13.80          7.48        31.67 o
  -2  24   9          7.29        -10.67        41.30 o
  -1  24   9        264.34        280.07        45.33 o
   0  24   9       1646.12       1673.01       134.97 o
   1  24   9        528.48        642.62        74.54 o
   2  24   9         29.71         10.95        28.46 o
   3  24   9        232.53        282.88        42.02 o
   4  24   9         42.19         62.41        35.25 o
   5  24   9        616.51        706.08        85.62 o
   6  24   9        411.16        442.18        78.57 o
  -8  25   9        635.00        592.71        47.36 o
  -7  25   9         84.94         57.14        56.41 o
  -6  25   9        257.03        202.84        51.28 o
  -5  25   9         53.20         73.50        43.07 o
  -4  25   9       1876.10       1654.85        88.13 o
  -3  25   9       1820.56       1889.80        87.34 o
  -2  25   9       1082.62       1114.33        87.13 o
  -1  25   9         26.35        -18.87        29.50 o
   0  25   9          8.70         38.58        30.98 o
   1  25   9        188.02        251.81        57.41 o
   2  25   9        884.95       1198.63       101.73 o
   3  25   9        156.99        177.62        75.04 o
   4  25   9       2947.86       3004.27       107.19 o
   5  25   9       1634.80       1501.81       109.79 o
   6  25   9        304.24        214.54        69.50 o
  -7  26   9       3658.41       3880.73       210.01 o
  -6  26   9       1681.61       1601.93        96.08 o
  -5  26   9       1043.85       1019.29        75.01 o
  -4  26   9         83.79         45.79        41.30 o
  -3  26   9          0.84         -8.55        34.10 o
  -2  26   9       1598.68       1562.85        80.88 o
  -1  26   9         54.51         51.64        34.70 o
   0  26   9        580.02        630.05        52.35 o
   1  26   9       1852.12       1853.34       111.80 o
   2  26   9        981.55       1230.86       104.75 o
   3  26   9        121.35         94.97        37.35 o
   4  26   9         16.01         47.32        64.46 o
   5  26   9        557.50        576.15        82.59 o
   6  26   9        738.52        639.60        88.64 o
  -7  27   9        176.06        243.88        58.03 o
  -6  27   9        890.74        833.79       148.57 o
  -5  27   9        549.59        429.22        59.29 o
  -4  27   9       1545.40       1298.16        81.31 o
  -3  27   9        326.29        378.83        53.06 o
  -2  27   9        159.94        253.44        57.92 o
  -1  27   9        118.00         95.49        38.28 o
   0  27   9          5.04         -6.04        48.35 o
   1  27   9          8.02        -34.25        41.30 o
   2  27   9        561.20        634.57        81.59 o
   3  27   9       1134.01       1214.74       107.78 o
   4  27   9       1158.26       1140.65        75.12 o
   5  27   9        556.61        427.07        76.55 o
  -7  28   9       2228.09       2398.26       178.28 o
  -6  28   9       3103.35       3095.98       178.79 o
  -5  28   9       1013.37        911.41        78.06 o
  -4  28   9        464.02        471.04        59.09 o
  -3  28   9        199.64        254.63        86.62 o
  -2  28   9        652.93        696.45        61.77 o
  -1  28   9        121.19        121.01        38.81 o
   0  28   9         45.21        122.88        56.41 o
   1  28   9        151.56        121.88        54.39 o
   2  28   9       1219.40       1219.78       106.77 o
   3  28   9         57.16         49.36        54.39 o
   4  28   9          1.33        -39.28        50.36 o
   5  28   9         77.98        269.94        69.50 o
  -6  29   9        134.91        161.87        54.21 o
  -5  29   9       2057.96       2016.88       100.13 o
  -4  29   9       1518.78       1414.20       155.62 o
  -3  29   9        920.17        843.25       113.82 o
  -2  29   9         86.12         69.92        40.43 o
  -1  29   9         95.48        152.83        41.95 o
   0  29   9        553.77        619.46        83.60 o
   1  29   9         18.96        -20.14        50.36 o
   2  29   9         68.64        168.21        62.45 o
   3  29   9        419.79        334.41        71.51 o
   4  29   9        876.89        973.00       101.73 o
  -5  30   9        609.57        566.14        67.66 o
  -4  30   9        311.61        297.34        55.93 o
  -3  30   9          5.18          3.79        39.15 o
  -2  30   9         12.11        -29.21        36.32 o
  -1  30   9        129.02        154.79        44.09 o
   0  30   9         63.12        140.01        59.43 o
   1  30   9        231.56        203.46        64.46 o
   2  30   9        196.60        256.85        68.49 o
   3  30   9        313.25        292.10        70.51 o
   4  30   9        349.33        408.94        77.56 o
  -5  31   9        846.64        777.60       115.83 o
  -4  31   9       1534.11       1508.24       117.34 o
  -3  31   9        343.34        283.45       115.33 o
  -2  31   9         92.85         77.05        54.90 o
  -1  31   9        533.91        639.80        62.17 o
   0  31   9          0.49        -24.17        52.38 o
   1  31   9         16.49         64.46        57.41 o
   2  31   9          2.02         54.39        56.41 o
   3  31   9        453.54        423.04        79.57 o
  -4  32   9         20.86         -2.01        67.49 o
  -3  32   9         63.12         75.54        67.49 o
  -2  32   9          4.19          2.83        42.00 o
  -1  32   9        182.83        161.08        46.28 o
   0  32   9        215.06        280.02        73.53 o
   1  32   9         31.19         34.25        58.42 o
   2  32   9         20.17        -35.25        55.40 o
  -2  33   9        539.50        576.30        63.03 o
  -1  33   9        322.33        320.57        53.74 o
   0  33   9        203.97        166.20        69.50 o
 -12   0  10       1130.61       1126.89        95.19 o
 -11   0  10       5407.87       5635.25       263.90 o
 -10   0  10       5149.89       5137.23       237.21 o
  -9   0  10        751.76        786.09        72.52 o
  -8   0  10        835.18        838.56        55.42 o
  -7   0  10       1002.54       1052.58        67.90 o
  -6   0  10        803.83        785.78        34.73 o
  -5   0  10        934.63       1010.74        32.38 o
  -4   0  10        953.92       1138.66        65.28 o
  -3   0  10       3106.77       2751.59        63.70 o
  -2   0  10      11798.25      11633.70       186.24 o
  -1   0  10      22181.57      21909.27       303.80 o
   0   0  10       4630.86       4581.16        79.45 o
   1   0  10       1335.86       1449.37        31.74 o
   2   0  10        711.87        589.74        29.22 o
   3   0  10       4875.67       4426.00       181.81 o
   4   0  10       7249.72       6695.61       181.81 o
   5   0  10         25.28        -13.09        29.21 o
   6   0  10        144.61         94.68        40.29 o
   7   0  10         22.38        -29.21        34.25 o
   8   0  10        194.83        176.27        55.40 o
 -12   1  10       2307.24       2378.24       117.22 o
 -11   1  10        663.53        764.47        48.29 o
 -10   1  10         75.26        110.87        27.83 o
  -9   1  10       2138.46       2187.10        63.59 o
  -8   1  10       2957.99       3154.20        73.53 o
  -7   1  10         87.12         81.78        13.13 o
  -6   1  10       3311.44       3333.66        48.81 o
  -5   1  10        886.41        909.38        20.76 o
  -4   1  10          2.40         13.76         7.57 o
  -3   1  10        659.71        769.50        17.01 o
  -2   1  10        631.38        639.74        17.67 o
  -1   1  10      23654.82      23492.01       229.34 o
   0   1  10      20430.93      20620.72       180.64 o
   1   1  10      10315.67       9842.15        92.07 o
   2   1  10      10193.69       9451.43       191.01 o
   3   1  10       4687.08       4624.22        94.95 o
   4   1  10        101.03         90.67        18.91 o
   5   1  10        341.49        320.31        34.19 o
   6   1  10         18.37         10.59        24.90 o
   7   1  10        232.73        208.85        43.82 o
   8   1  10        706.57        736.30        84.61 o
   9   1  10       1025.17       1030.42       101.73 o
 -12   2  10       1231.11       1289.81        62.11 o
 -11   2  10       2397.90       2410.96       100.90 o
 -10   2  10       3607.35       3511.98       121.25 o
  -9   2  10       1461.22       1510.96        54.24 o
  -8   2  10       2055.73       2187.08        60.50 o
  -7   2  10        349.90        328.68        17.25 o
  -6   2  10         64.54         62.10        10.73 o
  -5   2  10         70.55         82.50         9.54 o
  -4   2  10         61.91         44.39         8.35 o
  -3   2  10       5542.25       5292.30        62.00 o
  -2   2  10      21842.86      21613.21       269.84 o
  -1   2  10       2839.20       2596.66        38.17 o
   0   2  10        610.77        540.76        16.04 o
   1   2  10        106.40        131.42         9.07 o
   2   2  10        547.21        497.63        21.46 o
   3   2  10       7028.89       6795.18       128.21 o
   4   2  10       5231.65       4871.86       102.57 o
   5   2  10        160.93        158.36        27.78 o
   6   2  10          2.54         -3.05        23.47 o
   7   2  10        103.02         56.87        29.89 o
   8   2  10          1.27         32.23        47.34 o
   9   2  10        408.92        484.49        79.57 o
 -12   3  10       1738.32       1765.88        67.91 o
 -11   3  10       1395.04       1432.89        60.71 o
 -10   3  10         82.05         98.27        27.09 o
  -9   3  10        188.53        217.37        27.69 o
  -8   3  10       2241.32       2287.71        67.61 o
  -7   3  10       5962.81       5966.77        75.90 o
  -6   3  10         11.47          8.58         9.55 o
  -5   3  10        542.00        574.33        18.45 o
  -4   3  10        200.97        183.77        11.14 o
  -3   3  10        162.46        118.50         9.95 o
  -2   3  10       6181.42       6100.50        80.44 o
  -1   3  10       5737.58       5076.12        63.16 o
   0   3  10       9642.73       9493.91        94.04 o
   1   3  10       4532.45       4192.30        47.93 o
   2   3  10      10337.73       9743.01       175.49 o
   3   3  10       2299.76       2165.30       128.27 o
   4   3  10       1098.64       1100.61        44.36 o
   5   3  10        255.85        250.14        30.93 o
   6   3  10        743.41        795.48       123.89 o
   7   3  10         87.27         89.65        47.34 o
   8   3  10        476.14        388.80        66.48 o
   9   3  10        617.83        653.70        87.63 o
  10   3  10         12.75         30.22        59.43 o
 -11   4  10       1571.38       1614.88        65.35 o
 -10   4  10        550.00        639.91        42.22 o
  -9   4  10       3419.27       3609.04       102.93 o
  -8   4  10       1919.27       2003.05        51.73 o
  -7   4  10        989.70        980.09        31.37 o
  -6   4  10         10.37          7.35        10.08 o
  -5   4  10       2228.41       2162.63        33.44 o
  -4   4  10       1047.29       1048.12        30.02 o
  -3   4  10       2567.34       2660.04        37.53 o
  -2   4  10       3102.56       2989.41        46.89 o
  -1   4  10       5583.90       5178.33        63.91 o
   0   4  10         10.82         36.12         6.93 o
   1   4  10       1969.27       2076.70        29.28 o
   2   4  10       6019.39       6163.60        81.96 o
   3   4  10       3745.14       3766.59       105.69 o
   4   4  10       1133.20       1126.04        60.29 o
   5   4  10       1179.67       1085.96       138.50 o
   6   4  10          3.95        -24.17        33.24 o
   7   4  10        198.84        213.54        54.39 o
   8   4  10        378.53        256.85        64.46 o
   9   4  10       1085.77       1031.42       107.78 o
  10   4  10        910.91        691.98        99.72 o
 -11   5  10        852.26        847.52        61.47 o
 -10   5  10        944.38        885.10        41.83 o
  -9   5  10        527.27        496.59        30.98 o
  -8   5  10        771.63        738.05        33.98 o
  -7   5  10        528.45        570.03        24.22 o
  -6   5  10        147.74        156.80        15.02 o
  -5   5  10         12.88         12.55         8.60 o
  -4   5  10       1576.01       1441.42        26.89 o
  -3   5  10         59.07         26.95         8.20 o
  -2   5  10      11231.03      11319.23       125.34 o
  -1   5  10       1706.91       1414.58        26.00 o
   0   5  10        294.54        236.62        11.23 o
   1   5  10       5521.98       5465.67        63.03 o
   2   5  10       5251.64       5287.22        72.31 o
   3   5  10       6672.14       6268.29       206.11 o
   4   5  10       2725.17       2682.21        81.27 o
   5   5  10        159.92        121.88        39.28 o
   6   5  10        261.47        181.30        48.35 o
   7   5  10         35.74         68.49        45.33 o
   8   5  10        208.07        288.07        66.48 o
   9   5  10        266.90        207.49        68.49 o
  10   5  10         25.54         33.24        64.46 o
 -11   6  10        562.97        580.01        63.89 o
 -10   6  10        299.61        267.15        29.19 o
  -9   6  10       5838.15       5968.53       128.27 o
  -8   6  10       1445.56       1525.36        45.75 o
  -7   6  10       2109.12       2119.46        63.84 o
  -6   6  10       3016.27       3094.77        57.96 o
  -5   6  10       1912.02       1923.00        33.27 o
  -4   6  10       1882.42       1835.44        31.16 o
  -3   6  10       2154.37       2180.15        33.47 o
  -2   6  10        534.89        451.60        15.19 o
  -1   6  10        340.73        316.13        15.79 o
   0   6  10       4645.80       4697.71        56.72 o
   1   6  10       2363.70       2501.69        35.17 o
   2   6  10         13.12         18.40         9.53 o
   3   6  10       2006.06       1938.83        93.75 o
   4   6  10          4.57          4.44        19.64 o
   5   6  10         15.33         50.36        36.26 o
   6   6  10       1255.18       1213.73        95.69 o
   7   6  10       2391.66       2541.29       139.00 o
   8   6  10       1936.90       1658.94       122.88 o
   9   6  10        532.89        533.84        88.64 o
 -11   7  10          7.06         12.16        40.80 o
 -10   7  10       1678.40       1565.92        67.52 o
  -9   7  10       1384.39       1395.36        46.86 o
  -8   7  10        223.53        240.57        23.57 o
  -7   7  10        140.97        176.19        23.57 o
  -6   7  10        103.52        133.38        14.98 o
  -5   7  10        236.59        227.66        15.58 o
  -4   7  10       4733.31       4655.65        58.15 o
  -3   7  10       3853.74       3751.79        48.37 o
  -2   7  10        226.42        170.34        10.53 o
  -1   7  10       6515.96       6809.36        86.33 o
   0   7  10       3917.28       4033.60        49.60 o
   1   7  10          3.11         12.38         8.50 o
   2   7  10       3183.33       3076.43       111.86 o
   3   7  10       3133.58       3044.15        93.04 o
   4   7  10       2414.62       2574.53       119.86 o
   5   7  10       1123.77       1187.55        83.60 o
   6   7  10         67.58        139.00        47.34 o
   7   7  10       1142.09       1183.52       102.74 o
   8   7  10        154.33         61.44        56.41 o
   9   7  10          8.80        -51.37        51.37 o
 -11   8  10         88.13        104.05        38.37 o
 -10   8  10        308.49        300.49        41.25 o
  -9   8  10        423.80        454.28        36.66 o
  -8   8  10       4388.46       4461.63        80.77 o
  -7   8  10       9441.79       9635.20       137.64 o
  -6   8  10      18101.78      18048.65       231.32 o
  -5   8  10      10867.35      10843.04       138.28 o
  -4   8  10       1544.31       1543.90        42.91 o
  -3   8  10        972.66       1086.11        27.56 o
  -2   8  10        108.08        101.53        12.63 o
  -1   8  10        152.36        201.20        11.84 o
   0   8  10        181.93        184.17        11.30 o
   1   8  10         78.45         64.45        11.05 o
   2   8  10       1113.74       1072.85        52.77 o
   3   8  10        365.41        385.89        35.80 o
   4   8  10        637.79        725.22        66.48 o
   5   8  10         85.27        113.82        39.28 o
   6   8  10       3451.02       3166.79       146.05 o
   7   8  10       1416.62       1290.29       104.75 o
   8   8  10        406.31        418.01        75.54 o
   9   8  10        560.41        618.45        92.67 o
 -11   9  10          0.08         -6.61        33.42 o
 -10   9  10         92.01        144.40        36.93 o
  -9   9  10        543.06        502.78        43.04 o
  -8   9  10       1688.90       1693.58        48.07 o
  -7   9  10         29.41         85.30        34.01 o
  -6   9  10         16.48         16.50        16.79 o
  -5   9  10       1151.48       1197.13        40.09 o
  -4   9  10       5325.50       5154.60        82.28 o
  -3   9  10      13541.79      13433.26       161.04 o
  -2   9  10       6378.82       6215.88        75.83 o
  -1   9  10       6426.63       6500.59        85.17 o
   0   9  10        778.19        748.96        21.01 o
   1   9  10         26.15         17.60        11.81 o
   2   9  10         18.55         45.33        24.17 o
   3   9  10       1703.24       1737.18        68.65 o
   4   9  10       1910.42       2230.05       112.81 o
   5   9  10       5393.82       5162.15       192.38 o
   6   9  10       1134.67       1257.05        99.72 o
   7   9  10        291.59        341.46        65.47 o
   8   9  10         82.21         98.71        58.42 o
   9   9  10          4.14        -25.18        56.41 o
 -11  10  10         60.48         80.86        36.06 o
 -10  10  10         89.50        102.11        35.79 o
  -9  10  10        136.45        132.01        32.52 o
  -8  10  10       4534.31       4198.56        78.42 o
  -7  10  10       5845.67       5707.40       106.03 o
  -6  10  10      12661.57      12677.78       192.24 o
  -5  10  10      17173.01      16856.90       203.18 o
  -4  10  10       4376.07       4282.43        65.08 o
  -3  10  10         99.97        134.08        13.66 o
  -2  10  10       1344.61       1278.81        26.47 o
  -1  10  10          8.36         15.38         9.34 o
   0  10  10        398.72        404.87        18.37 o
   1  10  10         10.90         13.24        11.56 o
   2  10  10       1071.50       1172.44        72.52 o
   3  10  10       2496.60       2399.15        83.31 o
   4  10  10         32.69         11.08        31.22 o
   5  10  10         14.78         19.14        34.25 o
   6  10  10       1855.05       1950.03       119.86 o
   7  10  10       1837.30       1727.43       114.83 o
   8  10  10        499.77        531.83        79.57 o
   9  10  10         13.99        -21.15        56.41 o
 -11  11  10        128.24        135.93        60.55 o
 -10  11  10         83.89        113.00        33.99 o
  -9  11  10       1285.48       1278.69        68.73 o
  -8  11  10       2047.48       1977.94       117.59 o
  -7  11  10        186.05        188.61        25.53 o
  -6  11  10         81.93        105.12        19.72 o
  -5  11  10       5007.27       5012.04        76.40 o
  -4  11  10      14817.53      14741.63       177.88 o
  -3  11  10      15125.22      14513.54       160.37 o
  -2  11  10       3575.24       3655.03        50.98 o
  -1  11  10         18.31         26.21        11.19 o
   0  11  10       1027.82       1131.83        37.22 o
   1  11  10        479.29        493.00        27.96 o
   2  11  10        347.30        325.34        41.30 o
   3  11  10       6299.86       6500.78       216.56 o
   4  11  10       2551.11       2647.05       124.90 o
   5  11  10       3670.15       3722.79       156.12 o
   6  11  10       1258.76       1460.51       106.77 o
   7  11  10         11.96        -39.28        45.33 o
   8  11  10         84.77        -46.33        52.38 o
   9  11  10         21.19        -50.36        50.36 o
 -11  12  10         43.68          9.40        35.14 o
 -10  12  10         89.83        133.10        37.92 o
  -9  12  10        386.78        355.09        40.37 o
  -8  12  10        403.84        401.68        38.74 o
  -7  12  10       3144.91       2860.15        79.07 o
  -6  12  10       6652.07       6752.50       116.70 o
  -5  12  10       3749.51       3851.47        63.97 o
  -4  12  10       2047.48       1996.57        41.37 o
  -3  12  10       1540.68       1551.16        31.87 o
  -2  12  10       2131.73       2040.05        35.04 o
  -1  12  10       3949.41       3885.02        56.99 o
   0  12  10        151.21        200.94        20.61 o
   1  12  10        184.59        195.82        20.58 o
   2  12  10         14.12         24.17        28.20 o
   3  12  10       1112.80       1103.94        79.57 o
   4  12  10        164.91        172.24        43.31 o
   5  12  10        451.98        401.89        61.44 o
   6  12  10       3413.29       3738.91       165.19 o
   7  12  10       3451.20       3227.23       162.17 o
   8  12  10        986.68        915.59        98.71 o
   9  12  10         67.76        -25.18        59.43 o
 -11  13  10        439.77        391.53        54.77 o
 -10  13  10         30.21        -17.64        31.07 o
  -9  13  10        378.26        398.06        43.91 o
  -8  13  10       1234.54       1194.67       135.10 o
  -7  13  10         58.59         90.31        36.24 o
  -6  13  10        110.10        126.58        26.04 o
  -5  13  10        893.31        886.99        35.95 o
  -4  13  10       3652.53       3733.72        64.67 o
  -3  13  10      15648.29      14979.70       165.67 o
  -2  13  10       7983.99       7875.00        93.57 o
  -1  13  10       2458.07       2404.85        45.42 o
   0  13  10        233.63        269.00        22.97 o
   1  13  10       2890.45       3052.77        95.63 o
   2  13  10         87.67         74.27        30.72 o
   3  13  10        182.72        254.83        42.30 o
   4  13  10        144.28        170.23        44.32 o
   5  13  10       2575.97       2808.21       133.96 o
   6  13  10       1606.24       1786.86       119.86 o
   7  13  10         86.92        104.75        56.41 o
   8  13  10          5.18         11.08        54.39 o
   9  13  10        317.50        238.72        74.54 o
 -11  14  10         34.54         51.37        74.54 o
 -10  14  10        255.20        233.56        41.84 o
  -9  14  10          0.45          5.76        31.27 o
  -8  14  10        819.46        837.07        80.95 o
  -7  14  10       1799.71       1770.35        98.67 o
  -6  14  10        342.84        367.58        33.29 o
  -5  14  10       1387.01       1292.51        42.28 o
  -4  14  10        153.44        148.83        15.05 o
  -3  14  10        835.83        838.55        25.15 o
  -2  14  10       1428.87       1288.07        30.63 o
  -1  14  10        385.34        372.39        22.18 o
   0  14  10       1778.17       1636.48        49.32 o
   1  14  10       4092.60       4107.88       158.64 o
   2  14  10        112.24        137.46        25.28 o
   3  14  10          3.75        -25.18        27.20 o
   4  14  10         29.81        128.93        43.31 o
   5  14  10        657.07        574.13        71.51 o
   6  14  10       2798.32       2876.70       149.07 o
   7  14  10       2097.99       2168.61       129.94 o
   8  14  10        246.02        222.60        68.49 o
   9  14  10        216.97         97.70        68.49 o
 -10  15  10         20.32        101.72        54.60 o
  -9  15  10        258.49        250.77        40.01 o
  -8  15  10         88.83        142.51        31.48 o
  -7  15  10         50.31         40.66        54.90 o
  -6  15  10         56.65         58.01        21.77 o
  -5  15  10        427.86        369.15        28.55 o
  -4  15  10       4232.94       4151.77        65.85 o
  -3  15  10       1117.49       1177.51        31.08 o
  -2  15  10       1396.12       1327.12        34.09 o
  -1  15  10        374.24        335.46        21.94 o
   0  15  10         51.38         90.57        35.76 o
   1  15  10        199.34        202.91        30.72 o
   2  15  10        384.24        456.07        71.51 o
   3  15  10        272.49        254.83        47.34 o
   4  15  10         10.53         15.11        37.27 o
   5  15  10       1395.60       1385.97        97.70 o
   6  15  10         43.31         27.20        47.34 o
   7  15  10        303.22        387.79        72.52 o
   8  15  10          0.21         86.62        60.43 o
 -10  16  10         61.23         51.67        32.24 o
  -9  16  10        104.30        142.11        32.95 o
  -8  16  10        344.64        235.18        31.70 o
  -7  16  10        167.77        171.16        49.43 o
  -6  16  10        890.81        886.30        42.83 o
  -5  16  10        174.59        153.09        23.61 o
  -4  16  10       1182.40       1021.92        46.38 o
  -3  16  10        988.85        992.66        37.32 o
  -2  16  10        753.55        772.69        31.82 o
  -1  16  10         35.91         61.34        18.44 o
   0  16  10        573.28        582.09        39.86 o
   1  16  10        184.30        168.82        25.89 o
   2  16  10        534.74        486.42        38.44 o
   3  16  10         59.25         64.46        38.28 o
   4  16  10        636.52        641.62        68.49 o
   5  16  10         92.74        131.95        50.36 o
   6  16  10          6.10         41.30        45.33 o
   7  16  10        230.35        222.60        65.47 o
   8  16  10         61.18         62.45        61.44 o
 -10  17  10         27.46         46.03        32.17 o
  -9  17  10        225.56        223.27        59.75 o
  -8  17  10        129.95        120.07        28.90 o
  -7  17  10       1279.06       1272.84        54.29 o
  -6  17  10        456.76        408.81        36.64 o
  -5  17  10         14.18         37.00        20.33 o
  -4  17  10        289.23        256.02        26.75 o
  -3  17  10        271.46        271.55        19.66 o
  -2  17  10         87.64         73.78        19.36 o
  -1  17  10       1361.30       1215.16        49.95 o
   0  17  10        222.97        232.73        29.96 o
   1  17  10        816.02       1001.21        77.56 o
   2  17  10        893.81       1017.90       103.24 o
   3  17  10          0.19         -4.03        32.23 o
   4  17  10          7.42         14.10        38.28 o
   5  17  10         18.17         30.22        42.30 o
   6  17  10          1.17         37.27        49.36 o
   7  17  10        338.14        240.73        66.48 o
   8  17  10        243.38        194.40        69.50 o
 -10  18  10          9.52         27.72        32.59 o
  -9  18  10        165.64        245.13        36.94 o
  -8  18  10         91.42        121.97        29.44 o
  -7  18  10        696.93        622.19        59.90 o
  -6  18  10       2181.72       2177.68        62.24 o
  -5  18  10        661.05        638.33        36.35 o
  -4  18  10        395.29        376.02        28.77 o
  -3  18  10         13.60         -0.19        26.09 o
  -2  18  10        626.01        636.28        35.19 o
  -1  18  10          4.65          5.57        17.17 o
   0  18  10        420.35        459.83        37.86 o
   1  18  10        544.32        586.66        87.63 o
   2  18  10        986.26       1051.88        56.98 o
   3  18  10       1300.70       1338.63        93.67 o
   4  18  10        154.65        130.94        48.35 o
   5  18  10          0.63        -38.28        38.28 o
   6  18  10        265.71        264.91        60.43 o
   7  18  10        773.30        871.27        98.71 o
   8  18  10        458.43        362.61        80.58 o
 -10  19  10        220.58        280.59        77.56 o
  -9  19  10        306.27        272.71        37.57 o
  -8  19  10       1323.18       1332.75        67.31 o
  -7  19  10        735.34        694.72        43.20 o
  -6  19  10         98.39        155.68        26.64 o
  -5  19  10       1442.43       1447.08        51.87 o
  -4  19  10        237.58        323.71        42.56 o
  -3  19  10       2230.03       2283.90        82.23 o
  -2  19  10       2254.02       2377.09        82.75 o
  -1  19  10        235.58        217.96        25.23 o
   0  19  10       2050.68       1908.96        70.98 o
   1  19  10       1008.48       1123.30        56.33 o
   2  19  10        447.89        537.51        50.36 o
   3  19  10        337.27        404.91        58.42 o
   4  19  10        290.30        289.08        57.41 o
   5  19  10        285.51        283.04        62.45 o
   6  19  10        176.57         89.65        56.41 o
   7  19  10         12.61         23.17        49.36 o
   8  19  10         82.36         65.47        66.48 o
  -9  20  10          3.69         -8.71        29.83 o
  -8  20  10        162.21        192.27        33.80 o
  -7  20  10        667.51        596.35        41.78 o
  -6  20  10       1610.44       1644.39        58.51 o
  -5  20  10       1069.58       1041.22        57.57 o
  -4  20  10        317.23        271.28        41.80 o
  -3  20  10         22.95         15.94        28.52 o
  -2  20  10         82.74        114.70        32.16 o
  -1  20  10       1488.92       1424.05        66.90 o
   0  20  10        416.00        398.97        43.82 o
   1  20  10          4.79        -22.59        22.75 o
   2  20  10         24.25         44.09        29.21 o
   3  20  10       2778.88       2960.09       108.28 o
   4  20  10        489.18        524.78        69.50 o
   5  20  10        104.46         86.62        53.38 o
   6  20  10         90.99        120.87        57.41 o
   7  20  10       1151.01       1055.60       107.78 o
  -9  21  10       1169.65       1125.12        60.49 o
  -8  21  10        763.35        739.31        60.91 o
  -7  21  10        125.82        162.72        31.56 o
  -6  21  10        180.38        203.02        30.24 o
  -5  21  10       1101.04       1009.35       139.50 o
  -4  21  10       1070.67       1084.12        68.20 o
  -3  21  10       4046.72       4122.14       123.19 o
  -2  21  10       4211.25       4089.24       118.12 o
  -1  21  10        113.92         95.78        31.24 o
   0  21  10       1400.64       1412.02        81.08 o
   1  21  10        636.43        674.10        47.88 o
   2  21  10        709.76        614.15        48.37 o
   3  21  10        165.57        238.52        36.85 o
   4  21  10       1195.77       1095.89        93.67 o
   5  21  10       1274.73       1252.01       105.76 o
   6  21  10       1292.70       1219.78       107.78 o
   7  21  10        102.54         91.66        57.41 o
  -9  22  10         34.19          9.89        33.12 o
  -8  22  10        162.66        159.59        39.98 o
  -7  22  10       1066.91       1138.15        54.95 o
  -6  22  10       1232.69       1293.48        64.02 o
  -5  22  10        975.81       1038.94        71.70 o
  -4  22  10         86.38         67.46        40.79 o
  -3  22  10         43.62         46.08        40.79 o
  -2  22  10       1915.38       1773.35       111.30 o
  -1  22  10       1307.58       1192.91       142.53 o
   0  22  10         73.37         54.21        27.08 o
   1  22  10        865.32       1027.39        88.64 o
   2  22  10        219.06        297.73        39.79 o
   3  22  10        192.35        223.67        38.77 o
   4  22  10        175.95        207.49        57.41 o
   5  22  10          7.80         21.15        50.36 o
   6  22  10        372.65        470.39        79.57 o
   7  22  10       1848.39       1991.33       136.99 o
  -8  23  10        444.19        384.30        41.55 o
  -7  23  10        194.68        208.27        34.29 o
  -6  23  10        172.34        197.04        52.88 o
  -5  23  10        383.82        401.96        53.18 o
  -4  23  10       1752.42       1812.75        83.74 o
  -3  23  10       3721.13       3902.27       122.89 o
  -2  23  10       2309.83       2128.49       208.50 o
  -1  23  10         79.78         24.17        39.28 o
   0  23  10        818.74        809.83        82.59 o
   1  23  10         70.54         84.73        30.40 o
   2  23  10         67.40         57.38        31.12 o
   3  23  10        600.75        649.76        53.40 o
   4  23  10        913.15       1063.65        95.69 o
   5  23  10        794.14        881.34        93.67 o
   6  23  10        270.75        259.87        69.50 o
  -8  24  10         41.23         64.66        31.74 o
  -7  24  10        431.71        582.54        67.55 o
  -6  24  10       2250.58       2399.52       103.10 o
  -5  24  10        211.63        190.14        79.57 o
  -4  24  10        656.50        630.73        60.43 o
  -3  24  10         10.38        -27.17        33.63 o
  -2  24  10        563.31        467.89        50.33 o
  -1  24  10        303.24        343.07        72.02 o
   0  24  10          0.97         -1.01        44.32 o
   1  24  10        144.63         99.72        49.36 o
   2  24  10        786.30        906.09       146.05 o
   3  24  10        195.14        214.57        43.82 o
   4  24  10        357.63        367.65        67.49 o
   5  24  10         12.15         33.24        52.38 o
   6  24  10        472.52        570.10        86.62 o
  -8  25  10         75.82         79.62        54.90 o
  -7  25  10        499.31        564.21        66.67 o
  -6  25  10        427.59        429.21        72.02 o
  -5  25  10        700.82        784.53       137.49 o
  -4  25  10       1423.44       1359.62        82.87 o
  -3  25  10       1677.38       1556.48        83.21 o
  -2  25  10        140.32         85.45        47.84 o
  -1  25  10         71.44         71.45        34.49 o
   0  25  10        165.55        200.44        53.38 o
   1  25  10          5.52        -38.28        42.30 o
   2  25  10         44.01         38.47        32.98 o
   3  25  10        485.30        509.06        51.46 o
   4  25  10        600.62        642.62        81.59 o
   5  25  10        438.45        654.71        86.62 o
   6  25  10        178.49         99.72        63.46 o
  -7  26  10        694.36        731.90        74.85 o
  -6  26  10       2217.62       2257.49       107.08 o
  -5  26  10        463.81        525.02        59.62 o
  -4  26  10        234.36        248.33        49.04 o
  -3  26  10         43.29         76.64        42.81 o
  -2  26  10         25.94         38.43        36.71 o
  -1  26  10          0.48        184.73       109.79 o
   0  26  10        118.28         53.38        51.37 o
   1  26  10        261.14        224.62        61.44 o
   2  26  10         85.39        132.96        56.41 o
   3  26  10        113.26        134.69        38.77 o
   4  26  10         94.98        105.76        56.41 o
   5  26  10         23.21         59.43        57.41 o
  -7  27  10          3.34        -19.13        44.75 o
  -6  27  10          1.07         -6.02        68.49 o
  -5  27  10         45.02          5.20        44.26 o
  -4  27  10         65.54         48.32        42.87 o
  -3  27  10          4.06         -5.18        37.27 o
  -2  27  10        192.04        158.37        43.59 o
  -1  27  10         39.13         12.25        34.81 o
   0  27  10        483.04        529.81        77.56 o
   1  27  10        932.55        947.82        94.68 o
   2  27  10          6.76        -41.30        46.33 o
   3  27  10        119.03        116.84        58.42 o
   4  27  10       1664.30       1732.47       121.88 o
   5  27  10        508.01        472.40        80.58 o
  -6  28  10         72.26         31.36        47.90 o
  -5  28  10        662.75        655.13        67.39 o
  -4  28  10        742.32        688.87        65.82 o
  -3  28  10        209.95        195.96        48.35 o
  -2  28  10         22.21         -7.63        48.85 o
  -1  28  10        808.21        810.22       136.48 o
   0  28  10         39.69          0.00        46.33 o
   1  28  10        139.15        147.06        60.43 o
   2  28  10        814.17        789.68        90.65 o
   3  28  10          4.17         54.39        56.41 o
   4  28  10          2.14          7.05        54.39 o
  -6  29  10        208.59        173.91        55.42 o
  -5  29  10        235.79        175.82        75.54 o
  -4  29  10          5.18         26.69        43.32 o
  -3  29  10        285.86        283.89        51.34 o
  -2  29  10         25.15         41.12        39.58 o
  -1  29  10         14.20          6.00        35.59 o
   0  29  10        734.93        765.51        90.65 o
   1  29  10        969.71        884.36        97.70 o
   2  29  10        724.67        732.27        89.65 o
   3  29  10        325.53        413.98        77.56 o
  -5  30  10          0.92         50.86        48.13 o
  -4  30  10        514.74        554.07        66.48 o
  -3  30  10        880.98        785.39       113.82 o
  -2  30  10       1704.28       1682.74       124.40 o
  -1  30  10        147.97        109.57        42.98 o
   0  30  10         91.60         79.57        59.43 o
   1  30  10         35.11          0.00        55.40 o
   2  30  10        406.90        357.57        75.54 o
   3  30  10        504.74        482.47        80.58 o
  -4  31  10        334.74        231.99        52.58 o
  -3  31  10          1.52         -4.82        50.36 o
  -2  31  10        124.64         92.04        43.80 o
  -1  31  10        320.39        257.86        68.49 o
   0  31  10       1893.68       1808.01       125.91 o
   1  31  10       1159.40       1138.19       108.78 o
   2  31  10       1030.65       1168.41       111.80 o
  -3  32  10       1108.82       1011.81        77.27 o
  -2  32  10       1291.70       1363.34        85.96 o
  -1  32  10       1278.58       1192.58       115.83 o
   0  32  10        992.55       1042.50       105.76 o
   1  32  10          5.29         18.13        57.41 o
 -11   1  11          2.15          4.42        28.91 o
 -10   1  11          8.40          8.30        26.75 o
  -9   1  11          2.81        -12.65        25.31 o
  -8   1  11        521.73        475.48        32.02 o
  -7   1  11         45.79         70.26        19.98 o
  -6   1  11         54.31         55.22        12.30 o
  -5   1  11        256.79        226.66        13.86 o
  -4   1  11         61.70         86.36        10.30 o
  -3   1  11        366.23        348.48        20.04 o
  -2   1  11       1759.52       1823.53        31.07 o
  -1   1  11        749.22        830.77        20.61 o
   0   1  11         75.71         96.52         8.61 o
   1   1  11        415.69        415.87        15.14 o
   2   1  11        135.45        169.12        14.94 o
   3   1  11        140.40        132.53        19.81 o
   4   1  11       1330.50       1227.13        54.83 o
   5   1  11        133.02         91.17        26.32 o
   6   1  11        528.25        624.24        49.47 o
   7   1  11         26.81          1.45        29.18 o
   8   1  11         16.39         55.40        52.38 o
 -11   2  11          9.97         25.42        29.43 o
 -10   2  11         31.51         26.38        26.39 o
  -9   2  11          2.98         19.61        24.14 o
  -8   2  11         28.62         26.28        20.93 o
  -7   2  11       1307.53       1247.78        39.88 o
  -6   2  11        126.02         91.57        12.77 o
  -5   2  11       2438.54       2383.64        44.53 o
  -4   2  11       3770.19       3809.17        50.22 o
  -3   2  11        350.28        400.45        16.68 o
  -2   2  11       3204.96       3098.04        44.52 o
  -1   2  11       3218.69       3337.15        46.78 o
   0   2  11       3551.36       3583.27        48.91 o
   1   2  11          1.83          8.47         8.37 o
   2   2  11       2266.96       2190.49        89.47 o
   3   2  11       1080.05        988.95        41.06 o
   4   2  11       1718.02       1691.45        65.10 o
   5   2  11        120.43        114.06        37.27 o
   6   2  11        161.42        166.91        32.76 o
   7   2  11        817.49        792.36        56.97 o
   8   2  11        302.93        336.42        69.50 o
   9   2  11        320.61        255.84        74.54 o
 -11   3  11         54.43         67.68        31.20 o
 -10   3  11         58.31         16.09        37.22 o
  -9   3  11        517.52        586.56        38.25 o
  -8   3  11        149.47        150.90        21.53 o
  -7   3  11        120.65        131.75        19.72 o
  -6   3  11         37.76         59.99        11.71 o
  -5   3  11         20.93          8.54         9.16 o
  -4   3  11       2371.39       2178.91        35.25 o
  -3   3  11       6681.26       6808.90        83.16 o
  -2   3  11      16693.94      17012.40       198.25 o
  -1   3  11       1627.37       1808.79        31.21 o
   0   3  11         39.00         53.80        10.52 o
   1   3  11       1445.35       1320.78        28.22 o
   2   3  11         42.72         47.56        11.06 o
   3   3  11         34.15         36.33        16.51 o
   4   3  11       1323.72       1360.40       239.22 o
   5   3  11         53.95         56.96        45.33 o
   6   3  11        879.32        860.70        56.54 o
   7   3  11        132.99        168.21        55.40 o
   8   3  11          9.33         13.09        51.37 o
   9   3  11        337.38        293.11        75.54 o
 -11   4  11        488.48        448.63        41.12 o
 -10   4  11        945.31        984.17        49.91 o
  -9   4  11        496.98        476.11        32.45 o
  -8   4  11         31.87         55.23        19.11 o
  -7   4  11        760.89        721.11        33.94 o
  -6   4  11       4407.96       4509.39        61.63 o
  -5   4  11       3853.59       3989.38        49.94 o
  -4   4  11       5635.09       5566.81        67.00 o
  -3   4  11       1112.76       1022.23        22.46 o
  -2   4  11        741.70        796.15        23.38 o
  -1   4  11       3973.20       3807.56        51.35 o
   0   4  11       7686.97       7324.18        81.20 o
   1   4  11       1333.04       1404.00        34.69 o
   2   4  11        188.63        173.72        14.84 o
   3   4  11       2598.49       2513.43       123.37 o
   4   4  11       1949.47       1907.07       227.64 o
   5   4  11       1324.47       1325.96       100.72 o
   6   4  11         37.71        100.72        41.30 o
   7   4  11        884.40       1069.70        97.70 o
   8   4  11       1132.33       1182.51       107.78 o
   9   4  11        697.09        615.43        90.65 o
 -11   5  11        265.81        316.42        37.80 o
 -10   5  11          0.67         10.52        26.51 o
  -9   5  11        721.34        766.55        52.58 o
  -8   5  11        116.74        123.37        21.79 o
  -7   5  11        407.88        427.74        29.55 o
  -6   5  11        290.02        263.73        16.11 o
  -5   5  11       5981.09       5737.53        69.93 o
  -4   5  11       7863.88       7822.61        88.18 o
  -3   5  11       8265.00       8052.66        88.84 o
  -2   5  11      13316.79      13118.38       157.05 o
  -1   5  11       1692.77       1644.84        29.33 o
   0   5  11        136.30        174.69        11.00 o
   1   5  11        300.92        288.21        28.62 o
   2   5  11        399.06        400.71        22.85 o
   3   5  11         82.73         68.84        17.77 o
   4   5  11       2763.67       2848.04        94.18 o
   5   5  11        821.68        877.31        76.55 o
   6   5  11       3451.76       3415.58       157.13 o
   7   5  11        397.86        408.94        69.50 o
   8   5  11         14.28        -21.15        49.36 o
   9   5  11       1342.18       1228.84       119.86 o
 -11   6  11          7.95          2.14        33.93 o
 -10   6  11        818.52        785.89        40.50 o
  -9   6  11        406.25        411.93        31.10 o
  -8   6  11       2335.84       2412.76        56.31 o
  -7   6  11       1128.06       1149.44        48.26 o
  -6   6  11       7043.96       7182.71        88.23 o
  -5   6  11       5412.95       5309.06        66.30 o
  -4   6  11       1089.82       1081.19        24.91 o
  -3   6  11       1933.29       1920.20        31.65 o
  -2   6  11       3275.83       3201.43        50.90 o
  -1   6  11       5184.53       5020.02        63.81 o
   0   6  11       9374.84       9165.07       104.84 o
   1   6  11       3305.08       3531.21        53.74 o
   2   6  11         52.99         55.52        13.49 o
   3   6  11        432.07        418.64        64.25 o
   4   6  11       1206.56       1051.57        76.55 o
   5   6  11        427.35        484.49        63.46 o
   6   6  11        434.88        448.23        64.46 o
   7   6  11       1197.98       1217.76       105.76 o
   8   6  11       1404.99       1290.29       114.83 o
   9   6  11        694.83        734.28        97.70 o
 -11   7  11        493.86        409.17        59.53 o
 -10   7  11          0.57        -21.96        21.96 o
  -9   7  11        320.01        304.15        30.52 o
  -8   7  11       3052.73       3104.93        65.67 o
  -7   7  11       5367.96       5395.25        96.35 o
  -6   7  11        214.60        217.11        20.14 o
  -5   7  11       1343.68       1402.86        28.89 o
  -4   7  11      10865.18      10881.29       116.79 o
  -3   7  11       9952.32       9598.58       103.40 o
  -2   7  11       8330.35       7975.66       102.52 o
  -1   7  11       2393.29       2012.64        36.92 o
   0   7  11        145.59        149.02        12.24 o
   1   7  11       1172.63       1096.69        28.53 o
   2   7  11       1282.30       1214.22        54.96 o
   3   7  11        379.84        408.67        37.58 o
   4   7  11       2156.07       2171.63       111.80 o
   5   7  11       1489.66       1596.49       103.75 o
   6   7  11       3020.12       2923.04       147.06 o
   7   7  11       1234.37       1141.21       101.73 o
   8   7  11         24.32         52.38        55.40 o
   9   7  11        453.79        312.25        76.55 o
 -11   8  11        156.29        145.32        41.01 o
 -10   8  11        199.51        142.24        35.88 o
  -9   8  11          8.25          0.12        25.90 o
  -8   8  11        172.21        162.77        22.71 o
  -7   8  11       1347.37       1325.07        41.51 o
  -6   8  11       5611.96       5620.79        88.76 o
  -5   8  11       4762.49       4957.24        73.91 o
  -4   8  11        287.48        263.54        15.90 o
  -3   8  11         18.82         24.39         9.31 o
  -2   8  11       1106.70       1081.55        24.79 o
  -1   8  11       2135.69       1986.66        34.02 o
   0   8  11         70.61         73.07        11.42 o
   1   8  11       2110.57       2209.40        96.03 o
   2   8  11         58.83         68.31        14.54 o
   3   8  11          7.42         15.42        21.53 o
   4   8  11        700.96        668.81        68.49 o
   5   8  11        208.85        230.66        49.36 o
   6   8  11        252.88        327.36        61.44 o
   8   8  11       1779.59       1617.64       119.86 o
   9   8  11        491.80        406.93        83.60 o
 -11   9  11         49.30         34.18        33.52 o
 -10   9  11         41.64         45.26        31.63 o
  -9   9  11         26.92         30.03        21.43 o
  -8   9  11        759.91        786.63        35.54 o
  -7   9  11       9259.58       8916.12       148.43 o
  -6   9  11          9.61          7.15        13.97 o
  -5   9  11       2300.62       2238.48        44.11 o
  -4   9  11       1447.95       1456.49        31.19 o
  -3   9  11       6353.60       6254.09        78.52 o
  -2   9  11       7564.79       7239.75        87.43 o
  -1   9  11        996.08        987.61        25.64 o
   0   9  11         64.37         71.04        11.64 o
   1   9  11        532.71        481.04        26.44 o
   2   9  11        336.53        320.03        26.74 o
   3   9  11         10.00         46.33        31.22 o
   4   9  11        743.11        753.42        71.51 o
   5   9  11       1790.85       1840.24       110.80 o
   6   9  11       1677.24       1631.74       107.78 o
   7   9  11        726.91        696.01        83.60 o
   8   9  11          0.38         36.26        56.41 o
   9   9  11        148.51        231.67        73.53 o
 -11  10  11        538.15        538.77        52.11 o
 -10  10  11       1491.98       1508.40        72.35 o
  -9  10  11        635.35        674.76        49.08 o
  -8  10  11       1369.12       1341.17        52.01 o
  -7  10  11       1161.02       1193.55        46.96 o
  -6  10  11       7683.64       7727.89       114.43 o
  -5  10  11       2683.09       2799.89        56.94 o
  -4  10  11       1720.59       1820.79        39.46 o
  -3  10  11       3941.86       3851.09        59.48 o
  -2  10  11        348.39        321.47        17.30 o
  -1  10  11        723.67        721.11        36.76 o
   0  10  11        337.83        352.44        25.62 o
   1  10  11        253.26        286.02        28.68 o
   2  10  11         10.64         43.31        28.20 o
   3  10  11        372.35        391.82        52.38 o
   4  10  11       1625.54       1674.05       102.74 o
   5  10  11        422.98        520.75        67.49 o
   6  10  11         44.69         96.70        47.34 o
   7  10  11        717.70        646.65        84.61 o
   8  10  11        861.36        549.96        86.62 o
   9  10  11        133.27        167.20        72.52 o
 -11  11  11        125.09        102.07        39.37 o
 -10  11  11        147.06        132.52        36.99 o
  -9  11  11         41.57         51.12        31.88 o
  -8  11  11          2.49         13.58        27.47 o
  -7  11  11          3.97        -10.12        19.77 o
  -6  11  11        119.12        157.31        22.38 o
  -5  11  11       2117.08       2053.14        53.00 o
  -4  11  11        105.90        128.22        15.22 o
  -3  11  11        680.89        697.85        23.27 o
  -2  11  11        398.54        415.98        23.50 o
  -1  11  11       3223.72       3124.74        49.25 o
   0  11  11       2210.98       2281.37        72.85 o
   1  11  11       2117.74       2078.45        55.95 o
   2  11  11         55.93         17.12        26.19 o
   3  11  11       6637.51       6817.06       227.64 o
   4  11  11        105.47        132.96        42.30 o
   5  11  11        417.52        388.80        60.43 o
   6  11  11        722.37        778.60        85.62 o
   7  11  11        640.01        542.91        79.57 o
   8  11  11         84.73        125.91        61.44 o
   9  11  11         41.22        -48.35        60.43 o
 -11  12  11        750.79        729.03        94.20 o
 -10  12  11       2547.54       2547.15        86.53 o
  -9  12  11       4729.09       4548.83       127.94 o
  -8  12  11       1019.40        998.55        54.69 o
  -7  12  11        877.39        872.25        40.71 o
  -6  12  11       1250.08       1220.42        43.88 o
  -5  12  11        203.16        187.59        26.03 o
  -4  12  11       3912.40       3949.60        68.73 o
  -3  12  11       7096.60       7065.94        88.16 o
  -2  12  11       4523.51       4302.24        58.80 o
  -1  12  11       2684.37       2655.20        50.76 o
   0  12  11         37.94         63.28        17.00 o
   1  12  11        588.45        679.40        66.98 o
   2  12  11        166.65        239.73        40.29 o
   3  12  11       2192.55       2229.04       110.80 o
   4  12  11       2032.05       2195.80       119.86 o
   5  12  11       1797.38       1663.98       103.75 o
   6  12  11         39.72         28.20        48.35 o
   7  12  11         48.08        -11.08        44.32 o
   8  12  11        130.40        207.49        67.49 o
   9  12  11          6.67          8.06        64.46 o
 -11  13  11        774.56        666.84        75.23 o
 -10  13  11        554.96        542.02        80.75 o
  -9  13  11          1.01         29.74        31.85 o
  -8  13  11         26.70        -22.79        26.75 o
  -7  13  11        880.48        896.47        49.59 o
  -6  13  11       1039.83       1038.27        42.63 o
  -5  13  11        428.10        438.31        27.65 o
  -4  13  11        660.24        660.81        26.46 o
  -3  13  11       1339.58       1361.12        31.12 o
  -2  13  11        134.09        110.80        13.38 o
  -1  13  11       1688.45       1639.32        36.95 o
   0  13  11       7944.94       7895.09       175.10 o
   1  13  11       4433.38       4215.92       108.61 o
   2  13  11       1955.04       2164.58       101.73 o
   3  13  11       2805.60       2962.32       130.94 o
   4  13  11        129.18        167.20        44.32 o
   5  13  11         97.01        139.00        50.36 o
   6  13  11        112.21        136.99        52.38 o
   7  13  11         45.01         45.33        50.36 o
   8  13  11         35.14         11.08        58.42 o
 -10  14  11       2971.04       2786.11       166.91 o
  -9  14  11       4470.97       4241.07       143.05 o
  -8  14  11       3512.89       3492.19        95.76 o
  -7  14  11       1571.45       1475.13        58.95 o
  -6  14  11         38.24          3.89        22.76 o
  -5  14  11        121.78        159.76        19.82 o
  -4  14  11       1746.85       1683.09        39.78 o
  -3  14  11       2573.82       2686.66        48.43 o
  -2  14  11       3211.55       3201.74        77.63 o
  -1  14  11       1459.50       1416.59        61.11 o
   0  14  11        252.49        230.19        27.83 o
   1  14  11        393.77        393.26        34.75 o
   2  14  11          5.92         38.28        32.23 o
   3  14  11       1206.87       1320.50        90.65 o
   4  14  11       4973.53       4911.35       187.35 o
   5  14  11       3173.56       3226.22       150.08 o
   6  14  11        641.85        688.96        81.59 o
   7  14  11        193.95        216.56        60.43 o
   8  14  11        222.27        253.83        72.52 o
 -10  15  11        288.90        241.58        42.46 o
  -9  15  11        380.36        420.86        45.74 o
  -8  15  11        747.48        771.53        58.17 o
  -7  15  11       2893.67       2868.80        83.92 o
  -6  15  11       1242.04       1296.73        54.37 o
  -5  15  11         61.09        122.92        21.63 o
  -4  15  11       3352.49       3078.26        55.42 o
  -3  15  11        715.86        738.42        28.89 o
  -2  15  11         71.24         80.41        19.48 o
  -1  15  11       4233.99       4148.86        86.74 o
   0  15  11       8953.52       8848.46       240.23 o
   1  15  11      21330.39      21690.66       426.98 o
   2  15  11      10856.99      11273.13       340.45 o
   3  15  11        643.31        748.39        70.51 o
   4  15  11        554.52        549.96        65.47 o
   5  15  11        374.15        424.05        67.49 o
   6  15  11        347.42        377.72        68.49 o
   7  15  11         14.00         22.16        49.36 o
   8  15  11         15.09         76.55        57.41 o
 -10  16  11       1776.49       1668.41        80.11 o
  -9  16  11       5242.62       5043.60       126.07 o
  -8  16  11       2992.80       2954.99        79.28 o
  -7  16  11        444.42        448.71        51.60 o
  -6  16  11         13.67         13.92        20.86 o
  -5  16  11          3.72         -9.24        19.29 o
  -4  16  11          1.69          0.18        14.81 o
  -3  16  11       3113.74       2901.54        55.97 o
  -2  16  11        135.28        183.14        25.84 o
  -1  16  11       3034.03       3049.00        71.90 o
   0  16  11       6753.80       6787.03       158.92 o
   1  16  11        554.34        674.11        44.48 o
   2  16  11       1389.38       1539.08        93.67 o
   3  16  11       1619.98       1698.22        99.72 o
   4  16  11       3336.48       3754.02       162.17 o
   5  16  11       1328.06       1264.10       101.73 o
   6  16  11        197.86        222.60        62.45 o
   7  16  11        129.66        125.91        57.41 o
   8  16  11         33.37         43.31        56.41 o
 -10  17  11        116.43        161.21        45.34 o
  -9  17  11        622.02        633.32        47.06 o
  -8  17  11       1635.75       1604.88        61.66 o
  -7  17  11       1880.52       1913.38        62.30 o
  -6  17  11       1816.44       1754.64        55.75 o
  -5  17  11       1559.75       1523.61        51.09 o
  -4  17  11        460.21        486.53        30.62 o
  -3  17  11        154.66        181.51        25.55 o
  -2  17  11        231.87        278.40        26.23 o
  -1  17  11       1254.66       1303.81        46.58 o
   0  17  11      13054.32      13498.46       281.95 o
   1  17  11      23939.99      24462.14       871.77 o
   2  17  11       7952.95       8305.43       188.74 o
   3  17  11       2536.71       2569.49       127.92 o
   4  17  11       1726.96       1880.53       114.83 o
   5  17  11          2.62         23.17        45.33 o
   6  17  11         11.34          0.00        46.33 o
   7  17  11          1.46        -48.35        50.36 o
   8  17  11         62.96         56.41        59.43 o
 -10  18  11       1803.94       1755.62        73.98 o
  -9  18  11       3366.02       3397.51        90.96 o
  -8  18  11        551.85        619.90        52.83 o
  -7  18  11        271.91        258.31        32.47 o
  -6  18  11        278.94        276.19        29.97 o
  -5  18  11          8.62        -20.06        20.06 o
  -4  18  11        565.33        553.50        33.31 o
  -3  18  11       1868.07       1879.35        77.38 o
  -2  18  11       1002.84       1102.95        51.05 o
  -1  18  11       3080.15       3103.20       102.29 o
   0  18  11       6110.33       6364.83       214.54 o
   1  18  11         24.24         66.79        25.22 o
   2  18  11        546.23        594.62       105.76 o
   3  18  11       2585.62       2928.07       139.00 o
   4  18  11       2495.92       2402.29       128.93 o
   5  18  11       1288.98       1270.14       105.76 o
   6  18  11        267.40        317.28        68.49 o
   7  18  11        142.16         90.65        60.43 o
  -9  19  11         34.50         73.78        32.89 o
  -8  19  11       1234.44       1147.64        55.93 o
  -7  19  11        796.92        823.43        65.86 o
  -6  19  11       2257.97       2187.74        64.24 o
  -5  19  11       2654.02       2586.31        67.40 o
  -4  19  11        725.01        634.54        54.69 o
  -3  19  11        548.51        444.33        45.71 o
  -2  19  11        497.33        510.74        33.66 o
  -1  19  11        278.49        309.67        48.54 o
   0  19  11      10249.78      10055.22       221.34 o
   1  19  11      10714.57      11012.31       301.17 o
   2  19  11       5497.65       5890.82       298.15 o
   3  19  11       3037.54       2942.17       140.01 o
   4  19  11       1702.47       1723.40       107.78 o
   5  19  11        633.57        535.86        75.54 o
   6  19  11          1.86         65.47        50.36 o
   7  19  11          1.25          9.07        51.37 o
  -9  20  11       1693.92       1807.22       107.73 o
  -8  20  11        654.97        632.28        45.79 o
  -7  20  11        424.16        361.84        35.71 o
  -6  20  11        926.83        870.17        45.26 o
  -5  20  11        330.72        339.88        30.62 o
  -4  20  11       1371.39       1276.64        70.10 o
  -3  20  11          7.55         -0.54        28.66 o
  -2  20  11        978.42       1009.05       131.45 o
  -1  20  11       1337.21       1330.22        50.85 o
   0  20  11        647.21        693.76        48.32 o
   1  20  11        142.99        164.31        31.54 o
   2  20  11       1791.92       1845.01        85.11 o
   3  20  11        737.64        783.64        78.57 o
   4  20  11       1195.76       1179.49        96.70 o
   5  20  11       1740.95       1505.84       108.78 o
   6  20  11        546.41        447.22        77.56 o
  -9  21  11        147.11        182.02        37.47 o
  -8  21  11          6.77         20.11        29.77 o
  -7  21  11        129.38         67.48        29.83 o
  -6  21  11        262.90        212.15        30.77 o
  -5  21  11       1033.38        973.92       125.40 o
  -4  21  11        840.16        850.75        63.80 o
  -3  21  11       2103.67       2213.59        88.79 o
  -2  21  11       1223.75       1204.21       113.32 o
  -1  21  11       2226.21       1940.24        76.66 o
   0  21  11       1547.62       1568.94        88.13 o
   1  21  11       3792.86       4036.48       179.79 o
   2  21  11        634.59        685.92        52.88 o
   3  21  11       1473.35       1584.40       107.78 o
   4  21  11       1005.15       1081.79        96.70 o
   5  21  11        924.39        826.95        89.65 o
   6  21  11          1.76         51.37        58.42 o
   7  21  11          5.11         -9.07        59.43 o
  -8  22  11       1650.97       1699.01        72.69 o
  -7  22  11        727.18        650.53        44.93 o
  -6  22  11        582.31        520.06        57.84 o
  -5  22  11        280.44        331.45        66.48 o
  -4  22  11        732.41        775.40        82.09 o
  -3  22  11        589.91        605.73        55.34 o
  -2  22  11        251.97        222.95        38.86 o
  -1  22  11        141.12        128.93        52.38 o
   0  22  11          2.57        -24.09        24.09 o
   1  22  11          0.33        -20.01        26.24 o
   2  22  11       1039.89        943.79        83.60 o
   3  22  11         47.62         -3.02        41.30 o
   4  22  11        293.05        316.28        65.47 o
   5  22  11       2294.56       2030.61       124.90 o
   6  22  11        850.62        972.00       103.75 o
  -8  23  11        165.31        209.37        37.23 o
  -7  23  11          1.57        -26.19        26.19 o
  -6  23  11        553.06        662.64        65.82 o
  -5  23  11        103.66        113.38        43.80 o
  -4  23  11       1215.27       1194.95       102.74 o
  -3  23  11       2746.42       2593.76       181.30 o
  -2  23  11       5379.01       5085.15       141.30 o
  -1  23  11       1066.97       1018.33        95.69 o
   0  23  11        727.70        729.25        80.58 o
   1  23  11         46.07         52.59        30.72 o
   2  23  11        724.23        746.87        54.92 o
   3  23  11         13.07          2.01        46.33 o
   4  23  11         90.06        181.30        56.41 o
   5  23  11        771.19        799.76        91.66 o
   6  23  11        494.59        481.46        81.59 o
  -8  24  11        408.77        404.58        41.78 o
  -7  24  11        827.54        569.77       106.26 o
  -6  24  11       1034.12       1137.33        82.17 o
  -5  24  11       3884.98       3739.38       246.78 o
  -4  24  11       2326.28       2293.16        99.72 o
  -3  24  11        671.04        752.41        96.70 o
  -2  24  11         38.32         42.65        35.71 o
  -1  24  11        926.65        822.92        86.62 o
   0  24  11        307.62        310.23        62.45 o
   1  24  11        506.11        502.27        47.88 o
   2  24  11         17.14         30.42        42.81 o
   3  24  11         16.64         36.26        48.35 o
   4  24  11        470.83        635.57        82.59 o
[truncated: 231,499 more chars]
